# Supplementary material for: Large-scale genomic and transcriptomic profiles of rice hybrids reveal a core mechanism underlying heterosis
Source: Genome Biol. 2022 Dec 22;23:264. doi: 10.1186/s13059-022-02822-8 (PMC9773586; doi:10.1186/s13059-022-02822-8)
Supplement: Supplementary file 2 — Additional file 2. Table S1-S13. [file 13059_2022_2822_MOESM2_ESM.xlsx]

## Sheet: Table S1
Table S1 The List of rice varieties used in this study
Accessions ID	Variety name	Geographical origin	Subspecies	Sequence depth
B001	BLACK_LABEL	North Korea	japonica	27.0652
B002	SANSUI_KAM	Japan	japonica	14.1024
B003	ZAOSHENGBAI	Japan	japonica	16.2368
B004	QIUGUANGTENGXI104	Japan	japonica	21.8878
B005	WANSHI	Japan	japonica	16.8171
B006	YIKONG	Vietnam	indica	16.1681
B007	TIANHANDAO	Vietnam	indica	14.6425
B008	BAXIANG	Vietnam	japonica	15.1111
B009	VIETNAM_EARLY_RICE	Vietnam	indica	15.0832
B010	MALAY_RED	Malaysia	indica	16.9114
B011	CO22	India	indica	17.8236
B012	2037/RAJAHAMSAL	India	indica	22.9501
B013	SRI_LANKA1	Sri Lanka	indica	12.1103
B014	UZI_ROTH215	Russa	japonica	11.3941
B015	KAHA_MU	Romania	indica	21.5747
B016	OMIRT168	Hungary	japonica	19.0141
B017	ARTI_CARE	Bulgaria	japonica	17.9555
B018	US_RICE_YELLOW_SHELL	USA	japonica	21.6377
B019	BREDA_A-75	Mexico	indica	12.8906
B020	GUINEA_RICE	Guinea	indica	12.5594
B021	SELN244A6-20	Australia	indica	13.3557
B023	AUTUMN_KOREA	North Korea	japonica	15.6631
B024	SIAM_ROSE_RED	Thailand	indica	13.3666
B025	DJANDA_MANDJA	Indonesia	japonica	9.78444
B026	PADI_LADANG_ASE_POLO_KOMEK	Indonesia	indica	21.4946
B027	C894-21	Philippines	indica	16.086
B028	IR10179-23-1-3	IRRI	indica	13.1044
B029	DUMAI	India	indica	7.94667
B030	JAIBATTEY	India	indica	6.2554
B031	NGATSIN	India	indica	14.1565
B032	ROHINI	India	indica	14.6705
B033	BW293-2	Sri Lanka	indica	15.3628
B034	ALBANIA_SPECIES	Albania	japonica	16.9408
B035	AMERICAN_RICE	USA	indica	7.99091
B036	JIJUCAS_CLARO	Brizil	japonica	17.1082
B037	NANOAY_P.A	Argentina	japonica	9.24486
B038	NABATED_A_SMAR	Egypt	japonica	13.365
B039	IRAT10	Cote d Ivoire	indica	20.4517
B040	K24	Uganda	indica	20.2282
B043	YR83-23-11	Australia	japonica	14.8554
B044	MITA_WAXY	Japan	indica	9.87843
B045	GONGCHENGXIANG	Japan	japonica	19.8167
B046	AKITA_KOMACHI	Japan	japonica	19.2726
B047	ZHENFU8	Japan	japonica	11.3048
B048	CISOKAN	Indonesia	indica	9.05921
B049	WEEDY_RICE13	Nepal	Aus	14.8616
B051	GZ1368-5-4	Egypt	indica	13.7318
B052	J34	Madgascar	indica	17.3013
B053	80A97YR303-304-1-3	Australia	japonica	14.6067
B054	80050YR72136-43	Australia	japonica	11.8888
B055	YR196	Australia	japonica	11.1685
B056	TIEGANWU	China	japonica	14.2418
B057	XIUSHUI115	China	japonica	10.6027
B058	ERJIUNAN1	China	indica	11.9646
B059	NANJING11	China	indica	15.2309
B060	AIJIAONANTE	China	indica	10.2829
B061	GAUNGLUAI4	China	indica	18.6683
B062	NANTEHAO	China	indica	13.1229
B063	GUICHAO2	China	indica	9.20926
B064	XIANGZAOXIAN7	China	indica	14.1778
B065	HUANGSIGUIZHAN	China	indica	13.0411
B066	GUANGKEXIANGNUO	China	japonica	18.6114
B067	FUNINGZIPIJINGZI	China	indica	11.2915
B068	GAOYANGDIANDAHONGMANG	China	japonica	14.0768
B069	DANDONGLUDAO	China	japonica	13.054
B070	LAOGUANGTOU83	China	japonica	20.2927
B071	MUXIQIU	China	japonica	13.2249
B072	QIUQIANBAI	China	indica	7.95143
B073	JINXIBAI	China	indica	20.7583
B074	TAISHANNUO	China	indica	17.4694
B075	JINBAOYIN	China	indica	7.87664
B076	MINBEIWANXIAN	China	indica	16.2458
B077	YIZHIXIANG	China	japonica	11.5288
B079	ERSINIU	China	indica	16.6696
B081	HEIDU4	China	indica	19.8393
B082	QIYUEXIAN	China	indica	11.6665
B083	DONGTINGWANXIAN/3702	China	indica	13.0474
B084	BAWANGBIAN1	China	japonica	14.2657
B085	XUGUNUO	China	indica	11.2275
B086	MUGUANUO	China	japonica	14.8006
B087	ZHONGNONG4	China	indica	5.32035
B088	SANBANGQISHILUO	China	indica	8.61076
B089	QITOUBAIGU	China	indica	15.1925
B090	ZIMI	China	indica	15.0164
B091	XIAOHONGGU	China	indica	15.7479
B092	GONGJU73	China	indica	15.006
B093	QITOUGU	China	indica	8.57464
B094	ZINUO	China	indica	18.8539
B095	MOWANGGUNEI	China	indica	16.2806
B096	JINZHINUO	China	indica	14.9333
B097	JIXUENUO	China	indica	23.2693
B100	HONGKEZHENUO/2	China	japonica	17.028
B101	YANGKENUO	China	japonica	8.84564
B102	MAGUZI	China	japonica	11.1221
B103	LAOHONGDAO	China	japonica	14.2567
B104	JIABALA	China	indica	12.8461
B105	BAOXUAN21	China	indica	13.4037
B106	WENXIANGNUO	China	indica	11.5622
B107	DAWANNUO	China	indica	16.6464
B108	XIANGGU	China	indica	11.9863
B109	LENGSHUIGU2	China	japonica	14.1152
B110	HUANGPINUO	China	japonica	12.8698
B111	ZIMANGFEIeNUO	China	japonica	15.6602
B112	LIUSHA1	China	indica	9.50016
B113	CHENWAN3	China	indica	16.5496
B114	CHENGDUAI3	China	indica	12.8083
B115	AIMAKANG	China	indica	14.4172
B116	SHUFU101	China	indica	17.3318
B117	LIXINJING	China	japonica	6.73727
B118	ERGANGAI	China	indica	12.3501
B119	GUANGLUAI15-1	China	indica	12.043
B120	HONGWAN1	China	indica	6.58974
B121	LUKE3	China	indica	13.5336
B122	LIAOJING287	China	japonica	11.106
B123	ZAOSHUXIANGHEI	China	indica	16.6173
B124	JING87-304	China	japonica	15.0569
B125	XIANGWANXIAN3	China	indica	19.2383
B126	ZAOXIAN240	China	indica	10.0043
B127	DANGYU5	China	indica	11.7792
B128	SIBEITICHAO63	China	indica	10.7458
B129	HONGAINUO	China	indica	15.6102
B130	WANLIXIAN	China	indica	13.7612
B131	AIZIZHAN	China	indica	13.6598
B132	XIAOBAIMI	China	indica	8.75458
B133	YANSHUICHI	China	indica	10.7008
B134	XISHEN15	China	japonica	10.4921
B135	HONGJINGHANGU	China	indica	11.6908
B136	YUYANNUO	China	japonica	10.5161
B137	80B	China	indica	6.51361
B138	GU154	China	indica	7.20992
B139	IR661-1	China	indica	15.1942
B140	PEIC122	China	indica	12.9163
B141	JING7623	China	indica	8.58116
B142	NINGHUI21	China	japonica	9.37176
B143	76-1	China	japonica	15.0575
B144	HUHUI628	China	japonica	5.10061
B145	TEQINGXUANHUI	China	indica	7.7609
B146	JWR221	China	indica	6.33907
B147	BAIKEHANHE	China	indica	11.8247
B148	LENGSHUINUO	China	japonica	9.45665
B149	HAOXIANG	China	indica	17.717
B150	L301B	China	indica	13.0168
B151	JINNANTE43B	China	indica	9.5188
B152	ZAOSHUNONGHU6B	China	japonica	13.719
B153	QINGSIAI16B	China	indica	7.92883
B154	LIMINB	China	japonica	12.5609
B155	BAOXIE7B	China	indica	9.0212
B156	GZHENSHAN97B	China	indica	12.2965
B157	88B	China	indica	21.5902
B158	TAICHUNG65	China	indica	15.4392
B159	TAICHUNG_NATIVE1	China	indica	12.894
B160	SHUIYUAN300	China	japonica	22.1138
B161	YELICANGHUA	China	japonica	13.744
B162	HUANGKEZAONIANRI	China	japonica	22.2899
B163	LIUSHIZAO	China	indica	14.893
B164	QINGKE	China	Aus	16.2695
B165	HAOHUANGLA	China	indica	9.15346
B166	JIANGHUARICE	North Korea	japonica	4.20032
B167	EARLY_CHONGJIN	North Korea	japonica	19.0038
B168	TAKEHARA	Japan	japonica	11.8106
B169	LOW_YU	Japan	japonica	8.50933
B170	RED90	Russa	japonica	12.1533
B171	RINGO	Italy	japonica	11.0691
B173	TJANTAJAN	Indonesia	indica	12.1889
B176	BRC25-146-2-1	Bangladesh	indica	16.6383
B179	CRODOB	France	japonica	11.9686
B180	P1790-5-1M-4-5M-1B-3M-B	Columbia	indica	11.3327
B181	71011	Australia	indica	4.46072
B182	REDHEAD	Japan	japonica	24.4005
B183	CLEAR_WAXY	Japan	japonica	19.4491
B184	CHANH148	Vietnam	indica	7.70292
B185	SLK2-18-2	Laos	indica	5.02349
B187	RP1570-44-1	India	indica	6.63861
B188	IRAT36	Cote d Ivoire	japonica	9.5897
B189	IRAT669	Cote d Ivoire	japonica	10.0949
B190	ITA221	Nigeria	japonica	21.1186
B191	80A60YR71009-1-5	Australia	japonica	19.5078
B192	R42	USA	indica	13.8308
B193	C.MEDIO7	Cuba	indica	7.96443
B194	ECIA179-S13	Cuba	indica	7.59566
B195	PMS10B	India	indica	9.70875
B196	TAITUNG_UPLAND328	China	japonica	15.1756
B197	TAIZHONGXIANXUAN220	China	indica	18.1561
B198	JIEFANGXIAN	China	indica	7.78094
B199	HONGMISANDANBAI	China	japonica	8.00177
B200	JINYOU1	China	indica	7.75576
B201	CHENGNONGSHUIJINGMI	China	indica	8.42072
B202	BAOXIE123B	China	indica	5.82504
B203	BIWUSHENG	China	indica	3.85652
B204	LONGHUAMAOHULU	China	japonica	26.56
B205	CUNSANLI	China	japonica	13.9929
B207	AIHECHI	China	indica	6.95726
B208	LUCAIHAO	China	indica	27.1371
B210	NANXIONGZAOYOUZHAN	China	indica	24.19
B212	CHIKENUO	China	japonica	23.1722
B213	LIUYEZHAN	China	indica	8.02251
B214	XUANENCHANGTANQINGZHAN	China	indica	26.0037
B215	HONGQI5	China	japonica	14.8107
B216	HANMADAO	China	indica	20.3239
B217	HONGGU	China	indica	17.8514
B218	WUZIDUI	China	japonica	16.2977
B219	HAOLAI	China	indica	11.0178
B221	FANHAOPI	China	indica	20.7642
B222	BEIZINUO	China	indica	13.7715
B223	CUNGUNUO	China	japonica	12.9759
B224	YOUZHAN	China	indica	12.1208
B225	GUANTUIBAIHE1	China	japonica	17.3999
B226	HEIMANGDAO	China	japonica	18.6003
B227	MENJIAGAO1	China	indica	7.90873
B228	HAOBAYONG1	China	japonica	14.1492
B229	MENJIADING2	China	indica	17.6454
B230	BANJIEMANG	China	japonica	15.8505
B231	DONGTINGWANXIAN	China	indica	9.56772
B232	XIANGAIZAO10	China	indica	13.0161
B233	XIANGWANXIAN1	China	indica	12.8125
B234	AITUOGU151	China	indica	12.0238
B235	ZHONGHUA8	China	japonica	18.2572
B236	JINDAO1	China	japonica	17.331
B238	MOMI	China	indica	8.75603
B239	ZHENXIAN232	China	indica	6.67845
B240	ZHENGDAO5	China	japonica	12.8664
B241	LAMUJIA	China	japonica	16.0773
B242	GUI630	China	indica	8.06786
B243	XIANGHUI91269	China	Aus	15.1428
B244	XIANGDAO	China	indica	7.12556
B245	SHANJIUGU	China	japonica	13.4054
B246	LAOZAOGU	China	indica	11.8993
B247	JINNANTEB	China	indica	16.5601
B248	ZHUZHENB	China	indica	9.30775
B249	CHAOYANG1B	China	indica	14.4542
B250	ANNONGWANJINGB	China	japonica	21.3091
B252	XIANGAIB	China	indica	13.8621
B253	JIANGNONGZAO1B	China	indica	25.6522
B254	JINGHUB	China	indica	17.3792
B255	DIANRUI409B	China	indica	7.76609
B258	XINGGUO	China	japonica	16.1191
B259	LEIHUOZHAN	China	indica	13.6506
B260	MAMAGU	China	indica	7.62414
B261	MEIHUANUO	China	indica	21.6899
B263	WEIGUO	China	japonica	10.1523
B264	SANBAILI	China	indica	27.413
B265	WUKEZHAN	China	indica	30.2058
B266	HAOMAKE/K	China	japonica	14.8371
B268	NANGAOGU	China	indica	10.6614
B269	YUEFU	Japan	japonica	28.9319
YB10_1	IAC150/76	Brizil	japonica	11.001
YB1_1	80A90YR72078-25	Australia	japonica	3.57429
YB11_1	IRAT 266	Cote d Ivoire	japonica	3.04652
YB12_1	HAOBUKA	China	japonica	1.94946
YB14_1	Khao Mack Kheua	Laos	japonica	1.65558
YB15_1	MAWEINUO	China	indica	2.52837
YB16_1	AIYISI	Vietnam	indica	3.77567
YB17_1	Kalijira 245	Pakistan	japonica	3.03737
YB18_1	SIMIAO	China	indica	4.02378
YB19_1	NANTIANGANJIU	China	japonica	3.21563
YB20_1	XIMAXIAN	China	japonica	3.36862
YB2_1	BENBANGGU	China	japonica	5.14836
YB22_1	IRAT109	IRRI	japonica	5.34965
YB24_1	HAOGELAO	China	japonica	2.26298
YB4_1	RNR 67580	India	indica	2.53848
YB5_1	SANKECUN	China	indica	3.22656
YB6_1		Albania	japonica	2.31249
YB7_1	BAIMAODAO	China	japonica	10.0732
YB8_1	FEIENUO2	China	japonica	4.06263
YB9_1	JC78	India	indica	7.85109
Nipponbare	Nipponbare	Japan	japonica	Reference
9311	9311	China	indica	12.453

## Sheet: Table S2
Table S2 The phenotypic data used in the current study.
Accession ID	Subspecies	Location	Data type	PBP	SBP	SPP	PNP	GWP	KGW
9311	indica	Changsha	Parent	14.048	42.1727	214.52	11.5011	36.0177	24.2922
Nipponbare	japonica	Changsha	Parent	10.3606	19.6704	117.688	15.232	20.3312	20.5485
B001	japonica	Changsha	Parent	NA	NA	NA	NA	NA	NA
B002	japonica	Changsha	Parent	10.6	18.5	120.8	26	28.09	19.1333
B003	japonica	Changsha	Parent	11.9	32.9	159.4	9.875	24.0375	22.5111
B004	japonica	Changsha	Parent	10.6	18.9667	124	14.125	23.9	22.4611
B005	japonica	Changsha	Parent	10.1	16.7	104.3	12.375	15.3317	18.4722
B006	indica	Changsha	Parent	NA	NA	NA	NA	NA	NA
B007	indica	Changsha	Parent	9.6	19.4	107.6	14.25	25.165	21.9611
B008	japonica	Changsha	Parent	15.875	41.25	203.275	17.5	21.41	18.2222
B009	indica	Changsha	Parent	10.4	17.9	103.5	13	12.8275	21.0778
B010	indica	Changsha	Parent	11	23	131.9	18.75	40.67	21.2389
B011	indica	Changsha	Parent	16.025	46.1	252.4	18.3333	52.64	18.5111
B012	indica	Changsha	Parent	NA	NA	NA	15.5	NA	NA
B013	indica	Changsha	Parent	12.9	45.7	239.5	14.3333	45.65	20.0667
B014	japonica	Changsha	Parent	13.5	52.2	262.2	11.6667	41.6967	22.1778
B015	indica	Changsha	Parent	12.7	30	172.2	14.1667	37.7933	20.3389
B016	japonica	Changsha	Parent	9.3	21.1	116.2	17.1667	33.725	24.0722
B017	japonica	Changsha	Parent	10.4	26.9	145	17.0833	46.1667	26.3889
B018	japonica	Changsha	Parent	17.275	44.35	259.125	10.1667	24.7533	19.1167
B019	indica	Changsha	Parent	15	23	168	12.5	16.93	20.5222
B020	indica	Changsha	Parent	15.8	52.8	297.1	13.5833	31.04	18.6278
B021	indica	Changsha	Parent	NA	NA	NA	22.5833	NA	NA
B023	japonica	Changsha	Parent	11.425	22.325	142.575	13.8333	23.9825	19.75
B024	indica	Changsha	Parent	13.7	34	180.3	NA	NA	NA
B025	japonica	Changsha	Parent	15.9	41.4	246.5	6.83333	19.6983	20.9056
B026	indica	Changsha	Parent	15.875	39.625	206.85	12.1667	21.305	20.9556
B027	indica	Changsha	Parent	15.6	22	184.5	11	26.9333	20.8944
B028	indica	Changsha	Parent	12.3	32.8	176.9	14.0833	35.1217	22.5722
B029	indica	Changsha	Parent	8.8	11.1	85.8	23.7083	25.5188	18.0111
B030	indica	Changsha	Parent	14.6	68	338.6	14	58.3867	22.4111
B031	indica	Changsha	Parent	NA	NA	NA	24	NA	NA
B032	indica	Changsha	Parent	11.6	17	120.1	16.375	20.0675	21.2
B033	indica	Changsha	Parent	11	17.3	113.7	17.6667	20.995	20.6667
B034	japonica	Changsha	Parent	12.25	33.25	162.5	15	19.8667	22.4333
B035	indica	Changsha	Parent	16.6	55.4	260.8	10	17.72	18.6667
B036	japonica	Changsha	Parent	10.5833	14.75	106.083	8	2.44	22.8
B037	japonica	Changsha	Parent	14.8	50.4	261.6	7.5	5.73	17.6556
B038	japonica	Changsha	Parent	13.6	51.5	257.4	NA	NA	NA
B039	indica	Changsha	Parent	13.2	41.4	223.925	17.5833	37.87	18.2556
B040	indica	Changsha	Parent	13.2	39.3	219.6	18.5	27.22	17.3
B043	japonica	Changsha	Parent	17	49	270.8	7.75	26.3933	20.1722
B044	indica	Changsha	Parent	12.4	23.8	141.2	9	12.85	18.7111
B045	japonica	Changsha	Parent	9.9	19.6	115.1	17.4167	26.9717	22.3444
B046	japonica	Changsha	Parent	13.1	33.3	173.1	11.6667	22.63	24.2056
B047	japonica	Changsha	Parent	11.3	32.8	168.9	11.875	23.35	20.75
B048	indica	Changsha	Parent	12.2	33.7	172.6	18.9167	31.965	17.45
B049	indica	Changsha	Parent	14.4	25.8	165.8	13	15.15	21.2222
B051	indica	Changsha	Parent	12.4	25.2	162.5	18.1667	26.0533	19.55
B052	indica	Changsha	Parent	13.2	44	245.2	13	19.05	17.7
B053	japonica	Changsha	Parent	13.5	38.9	212.6	12.75	23.01	20.1222
B054	japonica	Changsha	Parent	16.1	41.8	241.8	8.25	17.2425	18.4
B055	japonica	Changsha	Parent	13.3	30.4	166.3	11.5	22.74	20.2667
B056	japonica	Changsha	Parent	10.5	13.8	105.8	19.3333	51.32	22.2222
B057	japonica	Changsha	Parent	10.3667	24.7667	42.6667	NA	NA	NA
B058	indica	Changsha	Parent	9	17	99.8	10.75	11.8562	22.9
B059	indica	Changsha	Parent	13.9	36.2	195.5	15	26.845	20.2778
B060	indica	Changsha	Parent	10.8	18.6	123.8	22.25	26.8	18.8444
B061	indica	Changsha	Parent	NA	NA	NA	NA	NA	NA
B062	indica	Changsha	Parent	14.1	32.5	192.6	14.625	38.6037	23.3722
B063	indica	Changsha	Parent	14.3	38.5	222.3	16.5	48.5983	21.9444
B064	indica	Changsha	Parent	10	24.6	128.4	14	13.3912	18.7833
B065	indica	Changsha	Parent	13.8	45.2	273.3	12.5	29.235	16.2778
B066	japonica	Changsha	Parent	16.125	40.375	218.5	10	24.9133	22.8889
B067	indica	Changsha	Parent	11.5	20.2	130.9	16.125	29.7362	19.3944
B068	japonica	Changsha	Parent	11.3	19.4	129.4	19.6667	27.0783	24.7944
B069	japonica	Changsha	Parent	10.5	29.9	159.5	9.5	21.54	24.9889
B070	japonica	Changsha	Parent	11	34.6	192.6	NA	NA	NA
B071	japonica	Changsha	Parent	14.5	50.75	255.75	17.3333	17.69	18.2333
B072	indica	Changsha	Parent	NA	NA	NA	NA	NA	NA
B073	indica	Changsha	Parent	11	22.5	135.5	7	11.13	19.75
B074	indica	Changsha	Parent	12.2	37.7	190.1	11.75	22.5075	20.0389
B075	indica	Changsha	Parent	15	25.75	165.5	19.5	35.71	22.5444
B076	indica	Changsha	Parent	NA	NA	NA	NA	NA	NA
B077	japonica	Changsha	Parent	16.4	39.4	234.6	14.6667	52.42	20.9889
B079	indica	Changsha	Parent	14.1	38	205.9	12	33.79	18.8111
B081	indica	Changsha	Parent	12.6	26.5	160.9	20.3333	31.3513	21.0111
B082	indica	Changsha	Parent	15.1	33.9	197.4	NA	NA	NA
B083	indica	Changsha	Parent	13.6	27.4	159	20.3333	20.7967	17.4111
B084	japonica	Changsha	Parent	15.8	38.8	230.3	6.66667	17.5233	20.7444
B085	indica	Changsha	Parent	13.4	42.5	218.6	8.33333	17.3	22.6222
B086	japonica	Changsha	Parent	15.8	38.2	269.9	9.66667	25.7333	20.7778
B087	indica	Changsha	Parent	18.15	66.15	336.55	13.6667	60.5	20.3556
B088	indica	Changsha	Parent	NA	NA	NA	NA	NA	NA
B089	indica	Changsha	Parent	16.7	37.1	216.1	12.5	46.6083	22.2944
B090	indica	Changsha	Parent	15.2	50.5	264.7	11	26.3967	21.6111
B091	indica	Changsha	Parent	12.8	23.4	159.9	11.5	21.47	19.0889
B092	indica	Changsha	Parent	13	27	169.1	15.1667	35.955	20.9222
B093	indica	Changsha	Parent	14.1	39.9667	206.533	13.8333	32.3667	21.3667
B094	indica	Changsha	Parent	14.3	41.5	232.1	17.5	51.99	21.2556
B095	indica	Changsha	Parent	12.6667	29.6667	208	18	36.025	22.5667
B096	indica	Changsha	Parent	16.525	40.425	242.45	10	31.2925	26.5278
B097	indica	Changsha	Parent	12.4	27.9	163.7	18.75	31.9017	20.5556
B100	japonica	Changsha	Parent	14	31.75	123.083	7.66667	5.575	13.2917
B101	japonica	Changsha	Parent	11.6	22.7	141.5	12.1667	11.1967	20.3111
B102	japonica	Changsha	Parent	12.1	27.2	134.8	18.5	26.4513	21.3406
B103	japonica	Changsha	Parent	14.9	70.9	359.3	6.66667	37.5883	20.7222
B104	indica	Changsha	Parent	15	34.6	212.3	NA	NA	NA
B105	indica	Changsha	Parent	13.8	22	144.4	22	NA	NA
B106	indica	Changsha	Parent	13.7	16.55	122.4	13.75	NA	NA
B107	indica	Changsha	Parent	14.625	43.375	188.75	14.6667	NA	NA
B108	indica	Changsha	Parent	NA	NA	NA	NA	NA	NA
B109	japonica	Changsha	Parent	13.2	35.8	201.3	11.5	17.79	19.3222
B110	japonica	Changsha	Parent	17.85	45.1	252.675	11.8333	40.58	24.5556
B111	japonica	Changsha	Parent	15.5667	34.4	192.3	8.83333	17.3517	23.0222
B112	indica	Changsha	Parent	14.6	45.6	235.8	19.375	33.3287	21.0389
B113	indica	Changsha	Parent	13.2	30	176.2	NA	NA	NA
B114	indica	Changsha	Parent	14	30.7	185.5	7	8.27333	17.9
B115	indica	Changsha	Parent	13.1	26.2	170.7	16.3333	25.82	21.3111
B116	indica	Changsha	Parent	10	12.675	101.2	13.5	14.0125	25.9778
B117	japonica	Changsha	Parent	12.2	34.8	194.5	16.5	30.4317	24.4111
B118	indica	Changsha	Parent	15.8333	15.6667	149.133	NA	NA	NA
B119	indica	Changsha	Parent	10.7	22.3	129.4	22	57.4787	22.5778
B120	indica	Changsha	Parent	14.1	28.5	175.9	15	37.3525	21.0611
B121	indica	Changsha	Parent	14.6	29.6	191	13.3333	22.9617	22.4111
B122	japonica	Changsha	Parent	12.7	30.8	168.4	12.625	25.8883	21.8944
B123	indica	Changsha	Parent	10.4	23	138.3	14.25	27.3863	19.5944
B124	japonica	Changsha	Parent	13.3	32.6	167.5	15	35.4767	21.9722
B125	indica	Changsha	Parent	10.7	22.9	123.5	14.1667	28.4367	19.2417
B126	indica	Changsha	Parent	10.7	31.8	162.1	11.5	22.46	20.7056
B127	indica	Changsha	Parent	13	42.3	222.7	11.5	22.9967	21.4111
B128	indica	Changsha	Parent	NA	NA	NA	NA	NA	NA
B129	indica	Changsha	Parent	13.875	35.2917	202.708	NA	NA	NA
B130	indica	Changsha	Parent	12.7	25.8	154.4	18.75	33.63	23.0222
B131	indica	Changsha	Parent	12.4333	17.0333	116.933	24.5	25.475	18.4333
B132	indica	Changsha	Parent	12	13.3333	106.333	12	7.82	15.9333
B133	indica	Changsha	Parent	13.8	29.3	168.4	18	26.83	23.6889
B134	japonica	Changsha	Parent	12.875	15.375	121.35	NA	NA	NA
B135	indica	Changsha	Parent	12.5	18.125	123.25	NA	NA	NA
B136	japonica	Changsha	Parent	17.75	49.6	252.5	10	36.58	22.5333
B137	indica	Changsha	Parent	10.4	28.5	151.6	NA	NA	NA
B138	indica	Changsha	Parent	12.5	33.9	192.9	20	25.375	19.0556
B139	indica	Changsha	Parent	15.5	60.4667	305.2	11.1667	29.9383	21.2111
B140	indica	Changsha	Parent	8.2	18.6	119.4	14.3333	28.03	22.9889
B141	indica	Changsha	Parent	12.7	38.7	223	11.75	19.4375	19.0778
B142	japonica	Changsha	Parent	13.3	50.1	258.9	12.5	35.5433	22.0167
B143	japonica	Changsha	Parent	13.2	40.4	203	12.1667	27.8817	24.5722
B144	japonica	Changsha	Parent	14.4	42.5	213	14.5	36.725	23.2
B145	indica	Changsha	Parent	NA	NA	NA	NA	NA	NA
B146	indica	Changsha	Parent	14.2	46.7	238.5	NA	NA	NA
B147	indica	Changsha	Parent	10.6	18.4	113	30.75	45.43	21.2111
B148	japonica	Changsha	Parent	16.3333	16.6667	139.667	13.6667	NA	NA
B149	indica	Changsha	Parent	12.1	23.1	145.2	24.625	55.2088	21.3833
B150	indica	Changsha	Parent	10.1	19.3	114.4	13.875	19.8925	20.8222
B151	indica	Changsha	Parent	12.7	29.4	178.9	19.75	27.9838	18.6056
B152	japonica	Changsha	Parent	10.5	28.5	150.9	15	26.4867	19.2611
B153	indica	Changsha	Parent	11.2	34.6	178	15.5	27.5975	20.0944
B154	japonica	Changsha	Parent	11.4	23.6	143.5	16.5	30.0317	19.2389
B155	indica	Changsha	Parent	12.2	25.8	148.4	15.3333	29.815	23.7333
B156	indica	Changsha	Parent	12.5	15.3	129.3	18.2083	31.1337	26.3667
B157	indica	Changsha	Parent	11.3	36.8	189.3	12.25	20.53	22.8944
B158	indica	Changsha	Parent	14	22.2	150.4	13.6667	6.98333	13.2667
B159	indica	Changsha	Parent	NA	NA	NA	NA	NA	NA
B160	japonica	Changsha	Parent	NA	NA	NA	NA	NA	NA
B161	japonica	Changsha	Parent	13.2	34.4	200.8	17.75	39.1675	21.5333
B162	japonica	Changsha	Parent	15.4	37.2	214.4	10.6667	25.9267	19.6333
B163	indica	Changsha	Parent	10.9	21.5	129.7	21.5	40.8762	22.4778
B164	indica	Changsha	Parent	13.2	23	154.4	12.8333	44.075	18.95
B165	indica	Changsha	Parent	17	53.6	262.4	NA	NA	NA
B166	japonica	Changsha	Parent	12.5	23.025	150.1	9.75	18.4363	21.1944
B167	japonica	Changsha	Parent	NA	NA	NA	NA	NA	NA
B168	japonica	Changsha	Parent	12.8	33.3	178.5	13.5	23.785	19.3
B169	japonica	Changsha	Parent	10.4	18.5	114.4	20.25	28.95	20.8667
B170	japonica	Changsha	Parent	12	29	164.8	21.1667	29.36	21.35
B171	japonica	Changsha	Parent	10	22.2	125	NA	NA	NA
B173	indica	Changsha	Parent	13.375	32.575	194.175	10.6667	22.0433	23.7556
B176	indica	Changsha	Parent	13.6	40.1	220.2	10	29.5767	20.7778
B179	japonica	Changsha	Parent	NA	NA	NA	NA	NA	NA
B180	indica	Changsha	Parent	15.5	49.8	251.7	11.3333	23.58	19.3222
B181	indica	Changsha	Parent	12.5	16.9	128	15.3333	28.02	16.4778
B182	japonica	Changsha	Parent	12.9	23.3	143.8	22.5	43.495	24.2111
B183	japonica	Changsha	Parent	12.9	30.9	163.9	12.6667	20.8133	19.3833
B184	indica	Changsha	Parent	8.5	11.75	84	14.6667	19.55	15.5833
B185	indica	Changsha	Parent	15.6667	24	151.667	NA	NA	NA
B187	indica	Changsha	Parent	14	35.2	208.4	15	37.33	17.2444
B188	japonica	Changsha	Parent	14.95	23.25	166.275	6	15.0683	23.1278
B189	japonica	Changsha	Parent	13.2	30.6	183.2	6.33333	19.21	27.8333
B190	japonica	Changsha	Parent	14.6	41.8	223.3	9.5	33.82	24.2222
B191	japonica	Changsha	Parent	14.7667	46.6667	274.3	9.5	14.55	17.5667
B192	indica	Changsha	Parent	17	51	266.5	19	47.98	23.3111
B193	indica	Changsha	Parent	10.05	16.05	115.4	13.6667	31.22	22.9889
B194	indica	Changsha	Parent	16.2	33.2	217.2	17	33.03	20.6333
B195	indica	Changsha	Parent	15.5	55.7	302.8	17	32.3783	15.4778
B196	japonica	Changsha	Parent	10.2	35.7	176	10.125	26.8	30.8056
B197	indica	Changsha	Parent	NA	NA	NA	NA	NA	NA
B198	indica	Changsha	Parent	11.4	32.9	179.3	14	11.745	19.5556
B199	japonica	Changsha	Parent	16	45.6	208.6	25	87.92	20.9889
B200	indica	Changsha	Parent	13.6	46.9	224.8	15.8333	22.3167	18.1167
B201	indica	Changsha	Parent	14	39.6	226.7	16	35.7467	20.0944
B202	indica	Changsha	Parent	12.8	41.2	217.6	7.66667	18.45	19.9667
B203	indica	Changsha	Parent	16.4	35.475	210.05	13.3333	33.4633	19.5722
B204	japonica	Changsha	Parent	10.6	18.1	109.2	13.75	22.4887	26.8722
B205	japonica	Changsha	Parent	NA	NA	NA	NA	NA	NA
B207	indica	Changsha	Parent	11.4	11.6	104.7	25.6667	18.7	20.4333
B208	indica	Changsha	Parent	NA	NA	NA	NA	NA	NA
B210	indica	Changsha	Parent	10.9	23.7	142.1	14.5	27.0025	22.2722
B212	japonica	Changsha	Parent	13.2	39.4	227.1	12.9167	25.0717	15
B213	indica	Changsha	Parent	NA	NA	NA	NA	NA	NA
B214	indica	Changsha	Parent	11.9	27.7	170	19.9583	26.77	20.1111
B215	japonica	Changsha	Parent	12.4	25.8	140.45	16	19.8975	21
B216	indica	Changsha	Parent	11.2	29.9	166.8	22.625	44.1962	21.5778
B217	indica	Changsha	Parent	12.3	29.3	160.4	16.6667	36.3	19.1333
B218	japonica	Changsha	Parent	11.9	42.4	221.9	12.6667	24.7017	20.7833
B219	indica	Changsha	Parent	13.2	17.8667	137.6	NA	NA	NA
B221	indica	Changsha	Parent	13.5	44.2	227.8	22.8333	43.9	21.5889
B222	indica	Changsha	Parent	15.5667	53.6	271.5	11	14.2417	25.5833
B223	japonica	Changsha	Parent	15.2	34.8	207.1	15.5	28.845	27.8
B224	indica	Changsha	Parent	16.3	41.1	246.3	17	36.7	17.5556
B225	japonica	Changsha	Parent	11.2	32.2	150.2	NA	NA	NA
B226	japonica	Changsha	Parent	NA	NA	NA	NA	NA	NA
B227	indica	Changsha	Parent	11.7667	20.4667	134.2	17.75	27.7325	18.0333
B228	japonica	Changsha	Parent	13.9	40.1	221.7	14.1667	19.1133	19.0889
B229	indica	Changsha	Parent	15.2	48.6	277.5	12.5	38.72	21.3556
B230	japonica	Changsha	Parent	18.1	52.1	265	8.83333	13.3183	17.3
B231	indica	Changsha	Parent	12.7	27.2	159.6	13.6667	14.61	20.0444
B232	indica	Changsha	Parent	12.7	22.9	136.8	17	28.9925	20.6444
B233	indica	Changsha	Parent	11.3	29.2	164.1	16.8333	46.0583	21.1
B234	indica	Changsha	Parent	16.4	48.2	284.1	12.6667	29.2317	21.6944
B235	japonica	Changsha	Parent	13.2	39.6	204.4	12.3333	34.7617	22.3833
B236	japonica	Changsha	Parent	11.7	37.2	187.6	12.2917	32.33	24.7556
B238	indica	Changsha	Parent	12.9	17.9	144.6	18.1667	33.9767	23.3722
B239	indica	Changsha	Parent	15.4	32.3	193.2	15.6667	33.925	21.0611
B240	japonica	Changsha	Parent	11.4	20	131	15.3333	25.28	21.5
B241	japonica	Changsha	Parent	13.6	47	259	12.6667	26.38	18.0556
B242	indica	Changsha	Parent	12.5	33.7	186.4	19.1667	41.695	24.0389
B243	indica	Changsha	Parent	13.8	31.6	183.6	21.75	22.83	17.0111
B244	indica	Changsha	Parent	13.7	38.8	223.2	NA	NA	NA
B245	japonica	Changsha	Parent	15.05	44.6	236.35	11	43.9833	21.5556
B246	indica	Changsha	Parent	14.7	40.2	215.1	19.6667	56.67	20.1444
B247	indica	Changsha	Parent	10.8	23.6	136	17.5	30.885	18.6778
B248	indica	Changsha	Parent	10.9	16.1	110.8	15.6667	23.6733	22.6833
B249	indica	Changsha	Parent	9.9	23	139.8	17.1667	19.7875	17.5611
B250	japonica	Changsha	Parent	10.5	22.8	138.6	19.5	27.4475	18.6611
B252	indica	Changsha	Parent	20	66.2	313	9.33333	24.9533	21.8667
B253	indica	Changsha	Parent	13.5	40.3	205.6	NA	NA	NA
B254	indica	Changsha	Parent	14.1	42.5	222.3	NA	NA	NA
B255	indica	Changsha	Parent	9.96667	20.3333	120.433	12.75	11.49	17.2661
B258	japonica	Changsha	Parent	NA	NA	NA	NA	NA	NA
B259	indica	Changsha	Parent	11.8	31.5	173.1	18.75	36.81	23.7278
B260	indica	Changsha	Parent	14.6	52.6	261.4	15.3333	53.5167	20.9333
B261	indica	Changsha	Parent	13.2	29.2	182	12	18.785	19.3167
B263	japonica	Changsha	Parent	12.8	15.8	132.8	18.25	38.525	22.9111
B264	indica	Changsha	Parent	8.5	18.3	111.3	9.25	16.02	23.2889
B265	indica	Changsha	Parent	13.375	36.925	209.1	NA	NA	NA
B266	japonica	Changsha	Parent	17.1	47.1	271.2	7.83333	12.8033	19.45
B268	indica	Changsha	Parent	18.375	50.925	280.375	11	27.86	21.3056
B269	japonica	Changsha	Parent	12.6	29.9	167.4	14.1667	30.5333	21.5389
YB10_1	japonica	Changsha	Parent	14.6	23.6	188.4	10	NA	NA
YB11_1	japonica	Changsha	Parent	13	17.25	130	NA	NA	NA
YB12_1	japonica	Changsha	Parent	11.7	23.7	149.1	6.08333	18.1438	36.6944
YB14_1	japonica	Changsha	Parent	15.2	43.3	274.6	5.33333	12.84	30.3861
YB15_1	indica	Changsha	Parent	12.1	36.8	183.4	11.5	14.57	18.0667
YB16_1	indica	Changsha	Parent	14.1	30.525	171.75	21.1667	NA	NA
YB17_1	japonica	Changsha	Parent	12.5	35.15	187.9	18.4167	16.6633	13.6056
YB18_1	indica	Changsha	Parent	13.5	17.1333	132.3	NA	NA	NA
YB19_1	japonica	Changsha	Parent	9	20.8	109.6	NA	NA	NA
YB1_1	japonica	Changsha	Parent	14.7	47.9	253.6	10	20.82	19.4667
YB20_1	japonica	Changsha	Parent	20	44.2	219	14.3333	36.77	17.2556
YB22_1	japonica	Changsha	Parent	16.6	40.2	195.6	17	25.345	NA
YB24_1	japonica	Changsha	Parent	17	43.3	257.8	7.66667	23.9	24.9333
YB2_1	japonica	Changsha	Parent	15.5	37	218.2	9.25	23.9375	20.6444
YB4_1	indica	Changsha	Parent	14.2	35.9	205.4	17.25	19.955	15.8778
YB5_1	indica	Changsha	Parent	13.4	38.8	208.8	10.3333	21.5633	22.05
YB6_1	japonica	Changsha	Parent	NA	NA	NA	NA	NA	NA
YB7_1	japonica	Changsha	Parent	6.1	10.3	63.9	12.875	14.1788	21.6333
YB8_1	japonica	Changsha	Parent	15.6	47	251	16.6667	51.2367	24.3444
YB9_1	indica	Changsha	Parent	NA	NA	NA	20.6667	NA	NA
9311	indica	Sanya	Parent	13.9161	42.2305	218.269	8.10909	33.1474	28.6413
Nipponbare	japonica	Sanya	Parent	5.51521	8.30185	55.7682	15.8436	10.9203	24.5234
B001	japonica	Sanya	Parent	NA	NA	NA	NA	NA	NA
B002	japonica	Sanya	Parent	6.2	9.7	64.4	14.625	16.67	23.32
B003	japonica	Sanya	Parent	9	21.7	114.9	8.8	13.785	24.93
B004	japonica	Sanya	Parent	6.5	11.5	73.6	13.125	15.6962	25.86
B005	japonica	Sanya	Parent	5.175	8.375	54.575	9.79167	10.1521	23.445
B006	indica	Sanya	Parent	9.2	19.6	119.1	18.3	38.055	23.53
B007	indica	Sanya	Parent	10.4	18	121	8.16667	32.6567	30.55
B008	japonica	Sanya	Parent	8.5	16.6	107.1	19.825	32.5012	20.09
B009	indica	Sanya	Parent	10	20.6	125.6	10.2	28.874	30.63
B010	indica	Sanya	Parent	11.35	25.45	156.55	11.3333	21.4367	24.38
B011	indica	Sanya	Parent	10	25.1	146	11	32.05	23.34
B012	indica	Sanya	Parent	11.4	27.3	153.5	14.9	20.491	23.6
B013	indica	Sanya	Parent	12	43.7	255.7	15.525	17.9958	22.2
B014	japonica	Sanya	Parent	9.3	24.9333	137.275	9.125	25.001	30.1037
B015	indica	Sanya	Parent	10.5	24.3	148.9	11.7	29.6143	24.96
B016	japonica	Sanya	Parent	6.8	13.2	92	10.525	16.515	28.29
B017	japonica	Sanya	Parent	7	15.2	92.4	9.8	18.857	31.38
B018	japonica	Sanya	Parent	11.3	30.5	186	8.975	15.2513	15.06
B019	indica	Sanya	Parent	10.8	22.8	147.3	7	21.3825	36.1
B020	indica	Sanya	Parent	11.675	36.3	223.5	7.6	18.163	18.65
B021	indica	Sanya	Parent	7.2	13.4	88	13.8	19.69	23.28
B023	japonica	Sanya	Parent	10.8	33.9	179.8	7.9	19.484	20.3
B024	indica	Sanya	Parent	13.4	32.8	174.3	10.6	26.818	22.69
B025	japonica	Sanya	Parent	14.3	33.4	202.45	4.3	9.333	25.31
B026	indica	Sanya	Parent	16.6667	34	214	6.25	14.8896	18.95
B027	indica	Sanya	Parent	13.5	33.9	197.2	8.5	20.391	23.03
B028	indica	Sanya	Parent	8.675	16.975	103.475	15.4	16.5	23.06
B029	indica	Sanya	Parent	6.7	12.7	84.5	14.625	19.556	20.64
B030	indica	Sanya	Parent	12.4	33.4667	193.933	11.1	24.4425	28.51
B031	indica	Sanya	Parent	12.2333	34.1333	213.4	10.25	35.9735	24.73
B032	indica	Sanya	Parent	10.1	27	160	10.7	20.5465	27.11
B033	indica	Sanya	Parent	9.9	21.3	170.75	9.2	24.736	24.08
B034	japonica	Sanya	Parent	6.7	12.8	77	11.5	19.374	32.13
B035	indica	Sanya	Parent	14.1	48.9	233.6	11	27.564	21.98
B036	japonica	Sanya	Parent	10.7	25.3	152.6	10.175	20.47	29.17
B037	japonica	Sanya	Parent	11.3	22.2	137.6	6.9	13.012	22.83
B038	japonica	Sanya	Parent	13	43	225.2	11.8	20.408	18.06
B039	indica	Sanya	Parent	11.6	36.4	203.6	12.5	29.093	21.93
B040	indica	Sanya	Parent	14.4	45	255.8	10.6	26.738	20.93
B043	japonica	Sanya	Parent	15.5	37.5	239	5	16.306	23.67
B044	indica	Sanya	Parent	11.2	22.9	137.25	10.2	24.036	28.13
B045	japonica	Sanya	Parent	7.46667	13.5667	116.6	9.6	22.196	26.17
B046	japonica	Sanya	Parent	9.7	20.9	122.6	9.475	18.307	26.76
B047	japonica	Sanya	Parent	9.6	28.2	151.2	11.3	26.002	26.16
B048	indica	Sanya	Parent	12.1	36.4	173.4	15.6	33.832	20.25
B049	indica	Sanya	Parent	13.4	35.4	198.1	9.35	27.6685	26.6
B051	indica	Sanya	Parent	11.6	21.3	138.8	12.075	25.7392	24.68
B052	indica	Sanya	Parent	11.3	35.7	216.2	10.8	27.008	22.23
B053	japonica	Sanya	Parent	12.1	29.9	180.9	8.4	20.819	20.92
B054	japonica	Sanya	Parent	12.75	40.25	247.5	4.7	17.243	20.84
B055	japonica	Sanya	Parent	14.3	42.5	244.5	12.1	34.756	21.08
B056	japonica	Sanya	Parent	5.6	8.2	54.2	21.5	21.551	26.5
B057	japonica	Sanya	Parent	6.2	13.7	76.5	15.6	18.986	21.04
B058	indica	Sanya	Parent	8.8	24.2	133.8	5.2	15.942	29.37
B059	indica	Sanya	Parent	14.9	41.9	239.7	10.35	27.4413	25.72
B060	indica	Sanya	Parent	10.3	23.1	147.7	9.9	26.435	27.12
B061	indica	Sanya	Parent	13.3	30	182.9	11.025	27.7823	26.07
B062	indica	Sanya	Parent	14.5	41.5	242.1	9.75	39.9607	26.56
B063	indica	Sanya	Parent	14.65	42.75	250.9	7.425	25.929	25.43
B064	indica	Sanya	Parent	11.5	32.1	164	9.7	28.627	23.59
B065	indica	Sanya	Parent	15.3	51.1	317.1	11.425	31.0443	18.15
B066	japonica	Sanya	Parent	12.9	40.2	224	8.75	18.7162	24.04
B067	indica	Sanya	Parent	12.3	20.5	141.6	11.1	27.553	25.78
B068	japonica	Sanya	Parent	11.6	21.7	125	8.3	17.943	29.21
B069	japonica	Sanya	Parent	9.1	22.4	119.2	6.8	15.684	27.03
B070	japonica	Sanya	Parent	9.4	20.3	114.6	7.9	17.306	27.17
B071	japonica	Sanya	Parent	8.4	15.9	97.5	10.5	17.351	26.67
B072	indica	Sanya	Parent	10.275	26.675	160.1	21.8	38.4759	21.59
B073	indica	Sanya	Parent	8.2	12.1	82.2	22.475	24.3558	22.82
B074	indica	Sanya	Parent	12.9	39.3	230.1	9.33333	32.6296	25.35
B075	indica	Sanya	Parent	7.5	11.7	75.6	20.925	26.0755	26.85
B076	indica	Sanya	Parent	NA	NA	NA	NA	NA	NA
B077	japonica	Sanya	Parent	8.9	18.2333	123.4	13	38.415	26.15
B079	indica	Sanya	Parent	14.5	41.2	208	11	31.08	21.46
B081	indica	Sanya	Parent	11.7	22.825	138.7	12.575	28.8487	25.16
B082	indica	Sanya	Parent	7.7	19.9	119.3	19.3	14.7963	20
B083	indica	Sanya	Parent	12	27.3	160.3	11.1333	23.049	20.94
B084	japonica	Sanya	Parent	14.2667	38.4667	226.367	7.6	26.619	24.83
B085	indica	Sanya	Parent	14.7	45.1	254.4	7.2	24.692	25.01
B086	japonica	Sanya	Parent	15.6333	38.6	249.6	4.6	18.929	22.82
B087	indica	Sanya	Parent	12.7	30.5	196.6	12.125	29.9988	14.55
B088	indica	Sanya	Parent	13.2	35.3	207.9	13.4	42.84	24.62
B089	indica	Sanya	Parent	9.9	28.1	165.1	9.5	25.662	26.34
B090	indica	Sanya	Parent	12.9	41.8	247.1	8.45833	32.2775	24.23
B091	indica	Sanya	Parent	11.7	32.5	198.4	9.7	21.734	24.7
B092	indica	Sanya	Parent	14.8	38	230.325	8.6	22.696	24.42
B093	indica	Sanya	Parent	12.5	29	174.8	12.2	30.546	26.22
B094	indica	Sanya	Parent	12.9	31.1	183.3	7.8	21.822	23.74
B095	indica	Sanya	Parent	11.3	31.7	162.1	9	27.816	23.07
B096	indica	Sanya	Parent	16.9	47.5	296.7	7	31.9425	27.14
B097	indica	Sanya	Parent	11	25.4	149.4	12.4	32.227	23.24
B100	japonica	Sanya	Parent	9.1	24.8	152.1	12.1	26.448	20.66
B101	japonica	Sanya	Parent	10.8	15.4	98.8	15.6	27.819	23.23
B102	japonica	Sanya	Parent	12	26.375	141.6	8.225	13.165	NA
B103	japonica	Sanya	Parent	10.1	28.8	186	5.45	16.4277	25.18
B104	indica	Sanya	Parent	15.6	36.9	228.1	13.7	39.571	23.58
B105	indica	Sanya	Parent	7.4	11.2	93.4	11.75	11.634	20.39
B106	indica	Sanya	Parent	11.7	18	127	12.2	28.303	27.05
B107	indica	Sanya	Parent	13.8	33.3	216.9	19.3	25.134	28.32
B108	indica	Sanya	Parent	14	43	261.1	12.5	5.72	NA
B109	japonica	Sanya	Parent	5.5	8.375	55.35	14.725	9.33075	33.4156
B110	japonica	Sanya	Parent	12.5	38.1	223.9	10.4	27.383	26.98
B111	japonica	Sanya	Parent	14.1	51.4	298.5	5.225	24.201	23.11
B112	indica	Sanya	Parent	15.3	40.3	244	10.85	36.385	23.36
B113	indica	Sanya	Parent	11.8	28.2	167.7	14.06	27.817	23.55
B114	indica	Sanya	Parent	15.05	48.075	285.325	10.3	38.162	23.69
B115	indica	Sanya	Parent	14.7	45.5	264.3	10.5	30.401	23.13
B116	indica	Sanya	Parent	11.85	28.1	175.9	31.75	17.0775	31.24
B117	japonica	Sanya	Parent	13.6	35.6	194.3	9.65	16.8407	22.66
B118	indica	Sanya	Parent	10.2	19.6	126.2	15.4	27.936	23.45
B119	indica	Sanya	Parent	12.3	25.3	165.9	11.4	29.139	23.46
B120	indica	Sanya	Parent	12.1	23.2	171.8	11.7	28.098	22.76
B121	indica	Sanya	Parent	15	38.5	239.8	9.2	37.1583	27.21
B122	japonica	Sanya	Parent	12.3	34.8333	196.233	12.95	42.281	25.03
B123	indica	Sanya	Parent	11.2	32.2	189.1	11	29.355	23.45
B124	japonica	Sanya	Parent	7.9	19.7	121.3	10.4	19.934	NA
B125	indica	Sanya	Parent	10.5	24.7	136	13.5	33.717	24.5
B126	indica	Sanya	Parent	10.9	31.7	170.6	8.4	24.157	25.62
B127	indica	Sanya	Parent	11.1	29.3	160.5	11.3667	33.3098	26.65
B128	indica	Sanya	Parent	NA	NA	NA	NA	NA	NA
B129	indica	Sanya	Parent	10.2	21.3	132.5	10.975	25.928	21.85
B130	indica	Sanya	Parent	12.6	21.2	132.7	15.1	34.901	26.13
B131	indica	Sanya	Parent	7.3	10.6	73.8	34.7	21.014	22.34
B132	indica	Sanya	Parent	8.5	14.5	92	18	20.64	22.2207
B133	indica	Sanya	Parent	5.5	8.5	47.475	19.3667	16.0393	25.59
B134	japonica	Sanya	Parent	8.33333	13.5333	86.5667	4.225	7.47075	25.85
B135	indica	Sanya	Parent	9.275	20.75	125.8	16.3	38.762	27.24
B136	japonica	Sanya	Parent	14.1	52.8	282.3	6.75	29.524	27.36
B137	indica	Sanya	Parent	9	20.9	110.6	12.35	24.02	26.022
B138	indica	Sanya	Parent	14.2667	43.8	239.4	11.2	30.702	24.86
B139	indica	Sanya	Parent	16.8333	73.25	399.133	7.65	28.568	24.29
B140	indica	Sanya	Parent	9.2	21.6	132.6	10.8	26.782	27.01
B141	indica	Sanya	Parent	14	46.25	279.125	7.6	21.072	NA
B142	japonica	Sanya	Parent	13	50.7667	229.333	4.5	8.82667	17.6875
B143	japonica	Sanya	Parent	8.2	14.1	93.7	9.275	13.825	27
B144	japonica	Sanya	Parent	15.6	56.5	290.1	5.6	22.73	22.99
B145	indica	Sanya	Parent	NA	NA	NA	NA	NA	NA
B146	indica	Sanya	Parent	14	37.6667	204	7.75	12.826	NA
B147	indica	Sanya	Parent	12.6	31.2	198.8	19.6	32.756	23.856
B148	japonica	Sanya	Parent	12.7	38.4	213.8	6.175	20.4718	27.17
B149	indica	Sanya	Parent	13.2	28.6	182.6	9.2	28.574	26.18
B150	indica	Sanya	Parent	10.6	21.4	134.6	17.7	28.16	24.86
B151	indica	Sanya	Parent	11.2	34.7	191.8	13.6	36.187	20.4
B152	japonica	Sanya	Parent	6	10.9	67.8	9.125	7.95125	23.37
B153	indica	Sanya	Parent	12.4	32.825	190	12.8	22.7547	19.87
B154	japonica	Sanya	Parent	10	26.6	149.6	9.1	18.521	23.22
B155	indica	Sanya	Parent	12	23	150	13.3333	31.4887	30.08
B156	indica	Sanya	Parent	11.8	21.7	140.8	26.125	19.9763	31.84
B157	indica	Sanya	Parent	13	40.3	207.2	9.4	29.22	28.53
B158	indica	Sanya	Parent	14.7	25.3	167.1	10.1	18.653	18.64
B159	indica	Sanya	Parent	NA	NA	NA	NA	NA	NA
B160	japonica	Sanya	Parent	NA	NA	NA	NA	NA	NA
B161	japonica	Sanya	Parent	7.6	12.8	87.9	11.475	18.9127	23.89
B162	japonica	Sanya	Parent	6.1	11.2	63.1	15.05	5.5425	32.5
B163	indica	Sanya	Parent	11.6	23.4	146.9	19.4	23.148	25.66
B164	indica	Sanya	Parent	11.9	36	209	8.375	24.1875	22.75
B165	indica	Sanya	Parent	9.7	20.9	125.2	8.075	20.4975	31.87
B166	japonica	Sanya	Parent	9.3	25.1	172.9	7.2	16.439	24.68
B167	japonica	Sanya	Parent	NA	NA	NA	NA	NA	NA
B168	japonica	Sanya	Parent	7.6	18.2	104.4	8.6	14.277	25.4
B169	japonica	Sanya	Parent	9.3	17.4	111.9	16.9	32.409	22.48
B170	japonica	Sanya	Parent	8.58333	16.75	98.0833	18.8333	30.1567	26.63
B171	japonica	Sanya	Parent	10	16.8	111.2	10.6	21.058	27.99
B173	indica	Sanya	Parent	8.55	20.55	129.1	13.2917	21.175	31.49
B176	indica	Sanya	Parent	12.7	36.4	197.4	11.1	23.741	20.6
B179	japonica	Sanya	Parent	NA	NA	NA	NA	NA	NA
B180	indica	Sanya	Parent	13.4	38.4	214.2	11.4	33.662	23.1
B181	indica	Sanya	Parent	11.4	14.4	109.725	11.125	11.8325	14.6853
B182	japonica	Sanya	Parent	7.55	14.1	109.7	16.8467	21.3117	28.36
B183	japonica	Sanya	Parent	14.3	33.175	181.1	10.3	29.7605	21.98
B184	indica	Sanya	Parent	10.4	18.6	121.4	12.2083	18.3129	18.97
B185	indica	Sanya	Parent	13.525	37.65	214.175	11.3333	26.3577	23.74
B187	indica	Sanya	Parent	12.1	32.3	188.5	14.575	40.9675	22.08
B188	japonica	Sanya	Parent	13.2	21.9	168.7	5.13333	15.0143	27.52
B189	japonica	Sanya	Parent	13.7	29.4	185.267	9.625	26.2625	23.93
B190	japonica	Sanya	Parent	12.9	29.9	185.65	6.25	13	26.62
B191	japonica	Sanya	Parent	8.8	19.4	110.1	10.7	18.117	28.62
B192	indica	Sanya	Parent	13	40.65	224.9	8.25	16.1238	24.17
B193	indica	Sanya	Parent	12.9333	37.3333	197.167	17.75	30.658	19.9
B194	indica	Sanya	Parent	15.8	46.2	255.6	11.2	45.322	25.34
B195	indica	Sanya	Parent	15.2	52.8	340.3	14.4	40.3227	17.71
B196	japonica	Sanya	Parent	8.75	7.66667	132.2	10.4	25.26	30.64
B197	indica	Sanya	Parent	12.6	33.7	204.4	10.3	24.6	20.77
B198	indica	Sanya	Parent	11.7	30.5667	142.8	18.2	43.642	27.39
B199	japonica	Sanya	Parent	6.4	10.8	72	8.6	8.112	29.33
B200	indica	Sanya	Parent	12.85	37.8	201.2	6.8	14.9375	21.96
B201	indica	Sanya	Parent	13.9	40	211.4	10.125	29.0225	24.42
B202	indica	Sanya	Parent	11	31.1	168.1	10.8333	26.2647	28.36
B203	indica	Sanya	Parent	9.675	21.5	128.5	13.75	29.5625	25.09
B204	japonica	Sanya	Parent	10.4	24	129.4	11.2	24.857	30.8
B205	japonica	Sanya	Parent	11.8	28.2	157.8	10.3	23.767	22.57
B207	indica	Sanya	Parent	7	12	75.5	22.7	20.162	27.51
B208	indica	Sanya	Parent	13.2	36	202.4	9.2	38.836	25.6
B210	indica	Sanya	Parent	6.6	14.4	92.2	17.6	22.852	22.85
B212	japonica	Sanya	Parent	12.2	37.3	200.7	7.1	16.894	23.3
B213	indica	Sanya	Parent	9.2	19.1	111.9	10.875	26.3053	28.27
B214	indica	Sanya	Parent	10.9	26.2	162.1	9.975	30.228	26.03
B215	japonica	Sanya	Parent	10.3	18.85	117.6	13.7667	23.2017	23.71
B216	indica	Sanya	Parent	7.9	17.45	95.8	9.025	15.209	23.27
B217	indica	Sanya	Parent	12.8	32.3	192.4	11	30.348	23.94
B218	japonica	Sanya	Parent	11.2	34.1	184.8	9.2	28.781	24.94
B219	indica	Sanya	Parent	10.4	19.9	127.2	8.6	19.762	33.94
B221	indica	Sanya	Parent	12.5	30.5	191.6	12.1	29.087	22.77
B222	indica	Sanya	Parent	16.4	56.8	298.6	7.375	38.537	33.97
B223	japonica	Sanya	Parent	12.8	35.1	196	7.9	25.54	28.14
B224	indica	Sanya	Parent	15.4	37.9	255.7	11	36.0007	23.28
B225	japonica	Sanya	Parent	11.4	26.5	178.35	12.2	27.5697	24.98
B226	japonica	Sanya	Parent	NA	NA	NA	NA	NA	NA
B227	indica	Sanya	Parent	13.2	22.4	148.4	14.375	24.01	22.73
B228	japonica	Sanya	Parent	6.7	8.6	62.6	11.3	13.9808	28.52
B229	indica	Sanya	Parent	14.6333	39.7667	247.9	9	23.364	23.73
B230	japonica	Sanya	Parent	12.4	39.4	210.4	4.25	9.8175	23.01
B231	indica	Sanya	Parent	7.9	11.5	74	15.6	14.22	23.18
B232	indica	Sanya	Parent	13	26.2	171.8	10.1	25.989	29.63
B233	indica	Sanya	Parent	10.3	22.5	139.5	9.9	26.192	26.54
B234	indica	Sanya	Parent	15.25	48.325	283.2	9.075	35.2985	23.54
B235	japonica	Sanya	Parent	7.5	18	110.3	7.1	13.916	28.06
B236	japonica	Sanya	Parent	8.9	21.4	123	8.9	20.333	31.76
B238	indica	Sanya	Parent	10.8	22.4	146.2	12.1	29.303	26.91
B239	indica	Sanya	Parent	12.9	34.1	201.4	13.2	36.2415	25.19
B240	japonica	Sanya	Parent	5.425	9.075	53.875	7.8	9.165	25.2055
B241	japonica	Sanya	Parent	6.875	11.725	81.9	6.3	11.08	27.05
B242	indica	Sanya	Parent	13.2	32.2	187.3	11.375	39.9925	29.95
B243	indica	Sanya	Parent	10.3	21.5	121.1	11.225	24.372	23.79
B244	indica	Sanya	Parent	13.7	41.9	257.6	9.1	32.328	21.56
B245	japonica	Sanya	Parent	13.8	32.8	141.967	5.36667	17.14	25.66
B246	indica	Sanya	Parent	12.9	42.3	203.1	7.65	27.719	23.31
B247	indica	Sanya	Parent	11.6	30.7	174	9.9	23.309	23.54
B248	indica	Sanya	Parent	10.8	19.7	129.5	11	25.467	31.62
B249	indica	Sanya	Parent	9.7	23.6	132.6	8.3	19.5961	24.84
B250	japonica	Sanya	Parent	10.2	28.6	157.2	11.3	27.009	23
B252	indica	Sanya	Parent	21.1	74.3	381.8	8.54167	33.4487	21.05
B253	indica	Sanya	Parent	10.7	24.5	134	9.16667	15.506	30.55
B254	indica	Sanya	Parent	11.7	31.9	175.6	5.575	18.2903	29.25
B255	indica	Sanya	Parent	11.6	29.8	173.6	10.9	30.804	26.66
B258	japonica	Sanya	Parent	NA	NA	NA	NA	NA	NA
B259	indica	Sanya	Parent	10.9	21.5	119.4	15.1	32.877	27.04
B260	indica	Sanya	Parent	11	22.1	142.3	8.3	20.261	25.19
B261	indica	Sanya	Parent	12	28.2	172.2	12.4	30.238	24.42
B263	japonica	Sanya	Parent	11	22.7	134.4	24.7	20.954	23.82
B264	indica	Sanya	Parent	9	17.8	119	13.525	34.4535	27.71
B265	indica	Sanya	Parent	7.8	17	107.4	19	14.53	25.93
B266	japonica	Sanya	Parent	10.2667	24.6667	161.4	5.16667	10.7463	25.81
B268	indica	Sanya	Parent	15.2	46.9	251	11.6	49.103	27.06
B269	japonica	Sanya	Parent	8.3	17	101.8	10	17.2144	21.49
YB10_1	japonica	Sanya	Parent	11.2	23.4	157.6	6.6	16.2055	31.63
YB11_1	japonica	Sanya	Parent	8.1	13.7	94.5	4.16667	8.34167	33.08
YB12_1	japonica	Sanya	Parent	11	13.05	105.65	7	10.5017	39.3852
YB14_1	japonica	Sanya	Parent	13.1	29.8333	217.067	4	11.5505	20.07
YB15_1	indica	Sanya	Parent	12.2	29	161.9	9.9	30.275	25.54
YB16_1	indica	Sanya	Parent	8.2	19.9	107.9	12.6	17.07	17.53
YB17_1	japonica	Sanya	Parent	12.3	32.8	186.8	9.95	21.2108	16.74
YB18_1	indica	Sanya	Parent	9.7	14.4	97.7	25.5	31.2575	18.84
YB19_1	japonica	Sanya	Parent	12.5667	39.6	235.1	9.53333	22.4642	21.29
YB1_1	japonica	Sanya	Parent	13.1	39.1	240.4	8.3	20.252	19.25
YB20_1	japonica	Sanya	Parent	12.4	38.4	208	9	29.9037	24.32
YB22_1	japonica	Sanya	Parent	11.4667	20.1333	137.8	7.875	16.8038	31.56
YB24_1	japonica	Sanya	Parent	11.6	23.675	148.225	5.66667	14.4679	30.22
YB2_1	japonica	Sanya	Parent	12.2	31.2	203.2	3	7.586	22.46
YB4_1	indica	Sanya	Parent	13.775	34.175	206.625	11.175	29.1932	19.21
YB5_1	indica	Sanya	Parent	13.3	35.7	205.3	11.725	33.3453	25.33
YB6_1	japonica	Sanya	Parent	NA	NA	NA	NA	NA	NA
YB7_1	japonica	Sanya	Parent	6.36667	11.2	66.8	9.33333	9.96	NA
YB8_1	japonica	Sanya	Parent	6.1	7.6	53.2	7.075	8.41625	27.08
YB9_1	indica	Sanya	Parent	9	22.6	133.7	9.7	24.441	28.4
Nipponbare	japonica	Changsha	×Nip F1	14.1	35.4667	207.567	14.5833	31.3667	19.95
B001	japonica	Changsha	×Nip F1	NA	NA	NA	NA	NA	NA
B002	japonica	Changsha	×Nip F1	11.3	23.3	137.9	18.5	37.03	18.8778
B003	japonica	Changsha	×Nip F1	10.2	28	145.2	20	36.1675	23.5944
B004	japonica	Changsha	×Nip F1	10.2	20.1	118.3	16.5	29.84	23.5111
B005	japonica	Changsha	×Nip F1	12	26.4	142	18	16.65	18.7778
B006	indica	Changsha	×Nip F1	12.6	29.4	173.8	NA	NA	NA
B007	indica	Changsha	×Nip F1	12.9667	29.175	172.325	16.5	31.4283	25.0056
B008	japonica	Changsha	×Nip F1	13	37.1	162.8	20.5	26.39	23.7778
B009	indica	Changsha	×Nip F1	7	9	68	16.3333	33.29	26.4444
B010	indica	Changsha	×Nip F1	14.4	30	190.6	24.4	36.0667	21.6111
B011	indica	Changsha	×Nip F1	16.3	55.3	281.1	30.3333	44.485	NA
B012	indica	Changsha	×Nip F1	14	37.525	195.7	NA	NA	NA
B013	indica	Changsha	×Nip F1	15.6	45.8	244.6	15.3333	29.965	21.5
B014	japonica	Changsha	×Nip F1	11.9	35.7	189.4	18	50.5783	22.1111
B015	indica	Changsha	×Nip F1	15	45.6	250.6	28	49.0833	20.8444
B016	japonica	Changsha	×Nip F1	11.6	31.1	160.5	20.7083	37.3067	21.8056
B017	japonica	Changsha	×Nip F1	10.4	34.6	176.2	22	42.4133	22.5667
B018	japonica	Changsha	×Nip F1	15.6667	55.8667	259.033	12.1667	36.74	19.4667
B019	indica	Changsha	×Nip F1	10	10.5	95.25	11	29.27	27.9222
B020	indica	Changsha	×Nip F1	15.2	62.9	343.8	19	80.55	20.7667
B021	indica	Changsha	×Nip F1	13.6	37.2	188.3	29.1667	NA	NA
B023	japonica	Changsha	×Nip F1	NA	NA	NA	NA	NA	NA
B024	indica	Changsha	×Nip F1	14.5	46.1	236.5	18.6667	36.8	22.9389
B025	japonica	Changsha	×Nip F1	16.2	51.2	282.3	12.1667	46.29	23.8444
B026	indica	Changsha	×Nip F1	16.25	34.75	202.5	NA	NA	NA
B027	indica	Changsha	×Nip F1	11.85	17.8	170.8	16.5	NA	NA
B028	indica	Changsha	×Nip F1	14	38.8	210.4	26	30.9183	22.0611
B029	indica	Changsha	×Nip F1	11.6	30.6	168.1	23	39.7167	20.6667
B030	indica	Changsha	×Nip F1	13	29	164.4	13	NA	NA
B031	indica	Changsha	×Nip F1	11.6	42.8	168.4	19.6667	NA	NA
B032	indica	Changsha	×Nip F1	14.6	38.6	209.2	NA	NA	25.1778
B033	indica	Changsha	×Nip F1	12.6	28.8	164.4	NA	NA	24.5778
B034	japonica	Changsha	×Nip F1	15.6	48	254	20	36.2567	20.1222
B035	indica	Changsha	×Nip F1	14.9	48.9	249.6	18.6667	43.4833	19.8222
B036	japonica	Changsha	×Nip F1	13.1	40.7	195.1	18	61.9967	22.15
B037	japonica	Changsha	×Nip F1	13.4	40	219	12.25	23.6325	19.0722
B038	japonica	Changsha	×Nip F1	12.7	42.4	204.8	22	18	14.7444
B039	indica	Changsha	×Nip F1	13.2	46	241.8	23.3333	47.0333	22.9444
B040	indica	Changsha	×Nip F1	15	44.3	240.7	27.6667	66.7267	20.2111
B043	japonica	Changsha	×Nip F1	10.4	22.6	123	25	43.08	20.6222
B044	indica	Changsha	×Nip F1	NA	NA	NA	NA	NA	13.8
B045	japonica	Changsha	×Nip F1	9.6	20.3	110.3	17.5	32.2013	22.5611
B046	japonica	Changsha	×Nip F1	10.7	20.3	119.6	15.6667	31.7933	22.5667
B047	japonica	Changsha	×Nip F1	11.2	24.3	141.9	16.5	19.74	20.6889
B048	indica	Changsha	×Nip F1	12.5	34.2	181.2	22.3333	38.77	18.1889
B049	indica	Changsha	×Nip F1	15.4	40.8	224.7	17.6667	38.7133	22.6444
B051	indica	Changsha	×Nip F1	14.725	23.225	168.475	13.5833	17.9433	20.4111
B052	indica	Changsha	×Nip F1	15.4	64.5	323.7	18.8333	73.28	20.6167
B053	japonica	Changsha	×Nip F1	NA	NA	NA	NA	NA	NA
B054	japonica	Changsha	×Nip F1	NA	NA	NA	NA	NA	NA
B055	japonica	Changsha	×Nip F1	13	30.7	175.4	15.6667	20.4633	20.2
B056	japonica	Changsha	×Nip F1	16.7667	57.8667	313.3	NA	NA	NA
B057	japonica	Changsha	×Nip F1	NA	NA	NA	NA	NA	NA
B058	indica	Changsha	×Nip F1	15.4	38.4	231.5	24.6667	66.17	24.5
B059	indica	Changsha	×Nip F1	15.5333	46.5667	251.767	12.3333	51.31	23.0222
B060	indica	Changsha	×Nip F1	13.8	37.4	208.4	17.6667	35.4433	22.2111
B061	indica	Changsha	×Nip F1	NA	NA	NA	NA	NA	NA
B062	indica	Changsha	×Nip F1	14.5	33.4	194.7	17.875	49.1875	23.8167
B063	indica	Changsha	×Nip F1	NA	NA	NA	NA	NA	NA
B064	indica	Changsha	×Nip F1	14.9	49.1	261.2	15	44.19	21.4333
B065	indica	Changsha	×Nip F1	15.8	56.7	286.2	18	44.9283	18.2444
B066	japonica	Changsha	×Nip F1	16.6333	50.2667	253.2	11.3333	35.43	24.0111
B067	indica	Changsha	×Nip F1	12.7	27.9	160.8	18.6667	28.3533	22.9
B068	japonica	Changsha	×Nip F1	13	25.2	147	15.1667	29.1967	26.4333
B069	japonica	Changsha	×Nip F1	10.7	30	157.8	13.3333	20.2417	18.6278
B070	japonica	Changsha	×Nip F1	10.6	37.6	191.2	22.5	10.32	19.9
B071	japonica	Changsha	×Nip F1	12.6667	41.3333	220.333	12.6667	7.65333	19.0833
B072	indica	Changsha	×Nip F1	NA	NA	NA	NA	NA	NA
B073	indica	Changsha	×Nip F1	NA	NA	NA	NA	NA	NA
B074	indica	Changsha	×Nip F1	14.5	47.4	246.1	20.1667	39.7183	22.15
B075	indica	Changsha	×Nip F1	12	31.6	168.6	23	16.135	22.2
B076	indica	Changsha	×Nip F1	NA	NA	NA	NA	NA	NA
B077	japonica	Changsha	×Nip F1	NA	NA	NA	NA	NA	NA
B079	indica	Changsha	×Nip F1	15	45.3	226.4	16.8333	29.8117	20.8611
B081	indica	Changsha	×Nip F1	13.4	37.4	199.7	16	18.49	20.2111
B082	indica	Changsha	×Nip F1	14.2	41.8	208	NA	NA	NA
B083	indica	Changsha	×Nip F1	NA	NA	NA	NA	NA	NA
B084	japonica	Changsha	×Nip F1	14.9	32.5	200.65	15	21.41	21.5111
B085	indica	Changsha	×Nip F1	15.7	45.8	243.7	21	44.2633	23.0222
B086	japonica	Changsha	×Nip F1	16.3	67.6	377.7	15	65.2117	19.4778
B087	indica	Changsha	×Nip F1	16.1667	36.6333	221.467	18.6667	14.35	18.1667
B088	indica	Changsha	×Nip F1	NA	NA	NA	NA	NA	NA
B089	indica	Changsha	×Nip F1	17.375	59.775	295.675	22.6667	NA	NA
B090	indica	Changsha	×Nip F1	14.45	42.425	222.475	16.3333	NA	NA
B091	indica	Changsha	×Nip F1	13.525	40.5	213.25	17.6667	24.51	21.4
B092	indica	Changsha	×Nip F1	14.2	33	195.9	14.6667	17.0117	24.1778
B093	indica	Changsha	×Nip F1	13.6	34.8	192.2	14.3333	26.5	24.0778
B094	indica	Changsha	×Nip F1	12.8	25.3	156.05	12.6667	22.2833	20.9778
B095	indica	Changsha	×Nip F1	13	40.4	221.6	22.3333	61.38	21.5889
B096	indica	Changsha	×Nip F1	NA	NA	NA	NA	NA	NA
B097	indica	Changsha	×Nip F1	13.6	39.7	215.2	21	37.4383	20.45
B100	japonica	Changsha	×Nip F1	14.3333	29	153	10	9.34	11.3667
B101	japonica	Changsha	×Nip F1	12.875	28	156.375	28.6667	33.1633	19.2667
B102	japonica	Changsha	×Nip F1	11.2	26.7	137.2	15	27.32	21.0778
B103	japonica	Changsha	×Nip F1	14.8	57	298.8	12.5	58.1467	22.7667
B104	indica	Changsha	×Nip F1	15.2	45.1	230.1	17.6667	19.435	21.3778
B105	indica	Changsha	×Nip F1	13.6	22.6	150	NA	NA	NA
B106	indica	Changsha	×Nip F1	13.8667	24.4667	162.467	19.125	13.3275	22.1406
B107	indica	Changsha	×Nip F1	12.95	43.85	255.5	19.6667	NA	NA
B108	indica	Changsha	×Nip F1	12.6667	27	156.333	14.5	NA	NA
B109	japonica	Changsha	×Nip F1	13.5	37.5	207.5	15.9167	33.7117	24.1
B110	japonica	Changsha	×Nip F1	15.6	44.8	231	11.3333	32.85	21.6778
B111	japonica	Changsha	×Nip F1	NA	NA	NA	NA	NA	NA
B112	indica	Changsha	×Nip F1	11.6667	20.5	140.5	8	4.92	20.9033
B113	indica	Changsha	×Nip F1	13.8	39.65	225.725	21.3333	16.94	20.41
B114	indica	Changsha	×Nip F1	13.7	39.1	210.8	16	31.81	23.6444
B115	indica	Changsha	×Nip F1	14.4	40.2	227	24.1667	54.0533	23.55
B116	indica	Changsha	×Nip F1	13.325	33.7	188.925	22	13.4683	25.175
B117	japonica	Changsha	×Nip F1	12.7083	33.375	192.5	17.8333	38.315	22.3722
B118	indica	Changsha	×Nip F1	14.3	35	199.3	NA	NA	NA
B119	indica	Changsha	×Nip F1	13.7	38.9	220.1	21.8333	30.9667	23.8722
B120	indica	Changsha	×Nip F1	14.9	40	229	23.8333	70.4467	20.8389
B121	indica	Changsha	×Nip F1	15.9	55.4	261	11	24.26	22.2333
B122	japonica	Changsha	×Nip F1	12.7	28.8	161.9	20.1667	43.3983	20.5
B123	indica	Changsha	×Nip F1	13.6667	33.8333	210.633	15.5833	24.9217	18.7889
B124	japonica	Changsha	×Nip F1	12.45	35.8	188.775	15.1667	35.5167	22.1722
B125	indica	Changsha	×Nip F1	13.6	29.9	169.6	23.1667	35.2933	20.2111
B126	indica	Changsha	×Nip F1	15.2	57.2	293.8	15.0833	61.0183	23.0556
B127	indica	Changsha	×Nip F1	14.6	41	222	17	40.3667	20.7556
B128	indica	Changsha	×Nip F1	NA	NA	NA	NA	NA	NA
B129	indica	Changsha	×Nip F1	13.2	35.6	197.8	17.6667	26.25	20.0333
B130	indica	Changsha	×Nip F1	NA	NA	NA	NA	NA	NA
B131	indica	Changsha	×Nip F1	14.2	42.9	231.7	16.1667	26.8417	23.1778
B132	indica	Changsha	×Nip F1	13.2	29.4	128	28.6667	30.8433	20.7444
B133	indica	Changsha	×Nip F1	NA	NA	NA	NA	NA	NA
B134	japonica	Changsha	×Nip F1	14.9	30.3	183.4	11	5.46	24.6167
B135	indica	Changsha	×Nip F1	12.85	24.975	157.8	NA	NA	NA
B136	japonica	Changsha	×Nip F1	14.2	28.4	173	14.6667	23.9267	21.6
B137	indica	Changsha	×Nip F1	13.8	35.8	212.6	18	29.89	21.7556
B138	indica	Changsha	×Nip F1	13.1	32.0667	186.533	19.8333	51.9133	21.8222
B139	indica	Changsha	×Nip F1	16.8	67.8	323.1	21	40.66	25.3222
B140	indica	Changsha	×Nip F1	12.6	37.7	199.7	20.8333	35.7183	24.7
B141	indica	Changsha	×Nip F1	11.9	33	179.9	10.3333	14.8983	24.4167
B142	japonica	Changsha	×Nip F1	11.4	34.8	182.8	18.3333	57.74	21.4
B143	japonica	Changsha	×Nip F1	13.0333	40.0333	212.5	15.4167	56.3275	23.7722
B144	japonica	Changsha	×Nip F1	13.5	50.3	246.9	14.6667	41.0967	21.1389
B145	indica	Changsha	×Nip F1	NA	NA	NA	NA	NA	NA
B146	indica	Changsha	×Nip F1	14.5	47.7	246.9	19.8333	56.5267	24.0111
B147	indica	Changsha	×Nip F1	15	38.2	231.4	20.3333	35.17	22.1
B148	japonica	Changsha	×Nip F1	16	58.4	292.8	19.6667	NA	NA
B149	indica	Changsha	×Nip F1	14	29.3333	201	16	25.88	20.3111
B150	indica	Changsha	×Nip F1	15.55	39.525	232.425	24.8333	40.6817	19.5167
B151	indica	Changsha	×Nip F1	14.9	34.4	210.5	19.9167	27.4067	18.5111
B152	japonica	Changsha	×Nip F1	10.3333	24.7	140.633	17.5833	32.8925	21.2333
B153	indica	Changsha	×Nip F1	16.9667	55.4	281.9	11.3333	21.5233	22.2778
B154	japonica	Changsha	×Nip F1	11.8	22.5	140.3	17.6667	27.1117	19.2444
B155	indica	Changsha	×Nip F1	14.4	26.8	173.9	18.75	24.5175	19.2222
B156	indica	Changsha	×Nip F1	14.5	33.4	190.9	17	32.54	26.2089
B157	indica	Changsha	×Nip F1	14.7	46.8	260.3	18.8333	61.3033	23.2889
B158	indica	Changsha	×Nip F1	12.3	21.5	135.5	11.6667	17.8733	16.7889
B159	indica	Changsha	×Nip F1	NA	NA	NA	NA	NA	NA
B160	japonica	Changsha	×Nip F1	NA	NA	NA	NA	NA	NA
B161	japonica	Changsha	×Nip F1	12.75	22.75	134.75	11.3333	19.83	22.3111
B162	japonica	Changsha	×Nip F1	14.6	46.4	220.6	15	33.2033	18.4444
B163	indica	Changsha	×Nip F1	12	27.8	160.2	16.5	26.4733	24.4444
B164	indica	Changsha	×Nip F1	17.7	50.8	289.175	16.6667	38.9267	21.6167
B165	indica	Changsha	×Nip F1	16.5	44.9167	246.208	NA	NA	NA
B166	japonica	Changsha	×Nip F1	13.05	31	170.3	15.875	29.9067	21.1667
B167	japonica	Changsha	×Nip F1	NA	NA	NA	NA	NA	NA
B168	japonica	Changsha	×Nip F1	13	35.975	157	13	20.32	17.7556
B169	japonica	Changsha	×Nip F1	9.9	19.8	118.8	19.25	32.29	23.6778
B170	japonica	Changsha	×Nip F1	10.5	27.2	147.4	24.6667	45.955	21.7556
B171	japonica	Changsha	×Nip F1	11.8	23.8	134.9	13.1667	24.04	20.8056
B173	indica	Changsha	×Nip F1	13	38.2	137.4	16.6667	NA	NA
B176	indica	Changsha	×Nip F1	14.7	47.575	221.975	NA	NA	21.8222
B179	japonica	Changsha	×Nip F1	NA	NA	NA	NA	NA	NA
B180	indica	Changsha	×Nip F1	14.2	36.5	196.5	19.1667	37.9667	20.8111
B181	indica	Changsha	×Nip F1	14.4	31.7	191.5	21	38.4933	20.1056
B182	japonica	Changsha	×Nip F1	9.1	16.8	100.6	18.875	27.1112	23.0667
B183	japonica	Changsha	×Nip F1	11.8	28.3	154.4	14.3333	20.395	18.4222
B184	indica	Changsha	×Nip F1	14.6	38.2	220	24.3333	37.0967	19.6333
B185	indica	Changsha	×Nip F1	14.7	37.85	207.35	7	7.74	20
B187	indica	Changsha	×Nip F1	12.45	32.575	183.925	16.5	36.9183	19.75
B188	japonica	Changsha	×Nip F1	16.4	49.3	264.8	16.3333	56.0533	23.7333
B189	japonica	Changsha	×Nip F1	16.2	49	263.2	13.5	28.37	22.2556
B190	japonica	Changsha	×Nip F1	NA	NA	NA	NA	NA	NA
B191	japonica	Changsha	×Nip F1	13.7	28.7	173.2	14.75	13.875	24.475
B192	indica	Changsha	×Nip F1	NA	NA	NA	NA	NA	NA
B193	indica	Changsha	×Nip F1	13.2	38.6	206	11	34.03	20.7111
B194	indica	Changsha	×Nip F1	15	41	223	28	46.68	21.1333
B195	indica	Changsha	×Nip F1	14.6	58.4	300.6	13.3333	35.6933	16.6
B196	japonica	Changsha	×Nip F1	9.8	31.8	159.8	14.6667	43.7033	24.8444
B197	indica	Changsha	×Nip F1	NA	NA	NA	NA	NA	NA
B198	indica	Changsha	×Nip F1	13.2	45.8	240.8	22.75	51.4125	24.8667
B199	japonica	Changsha	×Nip F1	10	NA	68.5	NA	NA	NA
B200	indica	Changsha	×Nip F1	14.3	47.7	240	18.6667	33.93	21.6
B201	indica	Changsha	×Nip F1	14.8	36.6	193.8	24.5	44.44	NA
B202	indica	Changsha	×Nip F1	13.6	31.4	171.6	12.6667	18.41	21.2778
B203	indica	Changsha	×Nip F1	17.325	43.675	230.475	NA	NA	NA
B204	japonica	Changsha	×Nip F1	11.2	20.5	122.2	16.75	35.1	25.2722
B205	japonica	Changsha	×Nip F1	12.4	24.1	152.7	NA	NA	NA
B207	indica	Changsha	×Nip F1	12.7	29.2	169	25	38.26	23.0889
B208	indica	Changsha	×Nip F1	NA	NA	NA	NA	NA	NA
B210	indica	Changsha	×Nip F1	13.4	37.3	202.9	18.25	35.565	22.4389
B212	japonica	Changsha	×Nip F1	15.1667	39.5833	218.583	16.25	22.7875	19.3444
B213	indica	Changsha	×Nip F1	NA	NA	NA	NA	NA	NA
B214	indica	Changsha	×Nip F1	13.6	40.5	206.1	17.6667	28.0017	24.0889
B215	japonica	Changsha	×Nip F1	14.65	36	197.4	NA	NA	19.6556
B216	indica	Changsha	×Nip F1	15.25	32	150.25	16.6667	NA	NA
B217	indica	Changsha	×Nip F1	13.5	31.425	194.2	18.625	28.0517	20.8944
B218	japonica	Changsha	×Nip F1	12.8	34.1	182.8	15.1667	25.0217	21.9167
B219	indica	Changsha	×Nip F1	15.1667	32	194.167	NA	NA	NA
B221	indica	Changsha	×Nip F1	10.975	33.9	203.25	9.75	14.8683	16.5433
B222	indica	Changsha	×Nip F1	15.2	58.8	298	17.5	30.15	23.4222
B223	japonica	Changsha	×Nip F1	14.3333	41.6	195.167	15.5	28.9067	25.0833
B224	indica	Changsha	×Nip F1	14.2	34	200.2	19.5	30.825	20.7222
B225	japonica	Changsha	×Nip F1	8	11	77.5	11	8.56	19.2667
B226	japonica	Changsha	×Nip F1	NA	NA	NA	NA	NA	NA
B227	indica	Changsha	×Nip F1	14.5	43.35	225.55	17.9167	27.82	21.6833
B228	japonica	Changsha	×Nip F1	14.75	37	195.5	16.6667	30.5767	20.6556
B229	indica	Changsha	×Nip F1	12.4167	24.375	156.042	11.5	7.14	18.5333
B230	japonica	Changsha	×Nip F1	16.9	55.6	277.8	14	35.57	21.3111
B231	indica	Changsha	×Nip F1	13.65	21.375	153.75	16.5	19.17	19.6167
B232	indica	Changsha	×Nip F1	13.8	34.1	199.3	18.3333	48.51	22.5722
B233	indica	Changsha	×Nip F1	12.85	28.7	168.925	22.4167	21.33	19.9611
B234	indica	Changsha	×Nip F1	14.7	32.7	191.6	14.3333	19.675	20.8944
B235	japonica	Changsha	×Nip F1	12.5	29.3	158.7	14.3333	33.0825	20.6889
B236	japonica	Changsha	×Nip F1	10	27.4	147.4	13.6667	31.5667	24.4444
B238	indica	Changsha	×Nip F1	13.7	26.3	157.1	NA	NA	NA
B239	indica	Changsha	×Nip F1	15.2	40.1	236.5	17.6667	29.96	20.1556
B240	japonica	Changsha	×Nip F1	NA	NA	NA	20.8333	53.14	21.1167
B241	japonica	Changsha	×Nip F1	15.1	48.6	258.6	13.3333	37.0388	23.8778
B242	indica	Changsha	×Nip F1	15.6	55.6	284.8	25.5	49.685	23.3444
B243	indica	Changsha	×Nip F1	13.15	26.05	145.35	16.6667	73.0733	25.1667
B244	indica	Changsha	×Nip F1	13.2	42.1	221.5	18.3333	30.1717	18.8556
B245	japonica	Changsha	×Nip F1	16.8	54	283.2	NA	NA	NA
B246	indica	Changsha	×Nip F1	14.3	40.6	213.9	17.8333	20.4533	20.8778
B247	indica	Changsha	×Nip F1	14.6	28.6	183.3	11.3333	15.15	18.1733
B248	indica	Changsha	×Nip F1	14.6	37.8	217.2	18.3333	40.35	25.4
B249	indica	Changsha	×Nip F1	14.9333	43.9667	244.2	14.8333	23.34	21.5889
B250	japonica	Changsha	×Nip F1	15.2	40.2	231.8	21.8333	31.485	19.2667
B252	indica	Changsha	×Nip F1	20.7	68.6	358.4	18.8333	46.105	17.7
B253	indica	Changsha	×Nip F1	14.8	56.2	295.8	16.6667	51.0233	21.6333
B254	indica	Changsha	×Nip F1	14.8	60.2	307.4	16	44.0567	20.9444
B255	indica	Changsha	×Nip F1	14.3	46.8	243.3	20.5	35.0717	22.0778
B258	japonica	Changsha	×Nip F1	NA	NA	NA	NA	NA	NA
B259	indica	Changsha	×Nip F1	13.4	41	205.4	13.6667	20.58	24.6833
B260	indica	Changsha	×Nip F1	13.725	32.425	194	17.5	21.87	21.1778
B261	indica	Changsha	×Nip F1	NA	NA	NA	NA	NA	NA
B263	japonica	Changsha	×Nip F1	13.2	26.8	160.8	14.75	31.23	23.0222
B264	indica	Changsha	×Nip F1	12.6	39.6	199	18.3333	44.1233	24.7222
B265	indica	Changsha	×Nip F1	12.2	44	208.2	10.6667	23.88	24.1
B266	japonica	Changsha	×Nip F1	15.0333	31.3	190.233	14.3333	21.6033	20.7889
B268	indica	Changsha	×Nip F1	14.4	24.6	162.4	NA	NA	21.0667
B269	japonica	Changsha	×Nip F1	10.4	26	141.6	18	37.4767	22.9
YB10_1	japonica	Changsha	×Nip F1	18.6	55.8	280.4	18.3333	65.5733	22.9222
YB11_1	japonica	Changsha	×Nip F1	16.7	35.3	225.6	13.5	23.595	24.0444
YB12_1	japonica	Changsha	×Nip F1	14.4667	38.6667	209.467	14.5833	20.0317	23.4917
YB14_1	japonica	Changsha	×Nip F1	15.1	59.7	284.1	NA	NA	NA
YB15_1	indica	Changsha	×Nip F1	14.8	42.7667	235.633	15.25	25.175	21.3167
YB16_1	indica	Changsha	×Nip F1	NA	NA	NA	NA	NA	NA
YB17_1	japonica	Changsha	×Nip F1	15.5	40.5	218.8	12	23.84	16.9333
YB18_1	indica	Changsha	×Nip F1	13.8333	14.5	128.667	NA	NA	NA
YB19_1	japonica	Changsha	×Nip F1	12.2	40.1	206.7	19.75	44.37	24.4889
YB1_1	japonica	Changsha	×Nip F1	13.7	40.3	215.7	14.3333	43.3183	20.15
YB20_1	japonica	Changsha	×Nip F1	16.4	55.9	276	10.5	50.36	21.7556
YB22_1	japonica	Changsha	×Nip F1	15.1	42.4	217.2	12.3333	30.2617	27.4111
YB24_1	japonica	Changsha	×Nip F1	16.6	41.1	216.8	13.3333	33.67	22.0222
YB2_1	japonica	Changsha	×Nip F1	14.5	32.9	195.9	14	20.8867	22.5333
YB4_1	indica	Changsha	×Nip F1	13.7	31.3	191.3	19.6667	26.24	17.4944
YB5_1	indica	Changsha	×Nip F1	14.975	42.5	236.35	23.5	47.13	21.2556
YB6_1	japonica	Changsha	×Nip F1	NA	NA	NA	NA	NA	NA
YB7_1	japonica	Changsha	×Nip F1	9.6	23.1	127	16.75	38.53	23.6
YB8_1	japonica	Changsha	×Nip F1	13.6	44.6	227.8	15.6667	25.6967	20.7444
YB9_1	indica	Changsha	×Nip F1	13	53.3333	241.667	18	NA	NA
9311	indica	Changsha	×9311 F1	14.1	35.4667	207.567	14.5833	31.3667	19.95
Nipponbare	japonica	Changsha	×9311 F1	NA	NA	NA	NA	NA	NA
B001	japonica	Changsha	×9311 F1	NA	NA	NA	NA	NA	NA
B002	japonica	Changsha	×9311 F1	14.25	40.75	227.5	NA	NA	NA
B003	japonica	Changsha	×9311 F1	15.3	62.2	306.7	16.25	65.125	22.1667
B004	japonica	Changsha	×9311 F1	14.5	47.85	252.975	17.3333	71.05	24.5444
B005	japonica	Changsha	×9311 F1	14.225	47.85	243.3	17	51.04	24.9667
B006	indica	Changsha	×9311 F1	NA	NA	NA	NA	NA	NA
B007	indica	Changsha	×9311 F1	NA	NA	NA	NA	NA	NA
B008	japonica	Changsha	×9311 F1	15.025	48.675	210.7	20.5	NA	NA
B009	indica	Changsha	×9311 F1	NA	NA	NA	NA	NA	NA
B010	indica	Changsha	×9311 F1	14.325	37.475	218.45	18.75	23.1837	22.2667
B011	indica	Changsha	×9311 F1	15.5	60.75	272.25	18	32.9867	NA
B012	indica	Changsha	×9311 F1	14.1	42.2	223.3	5	NA	NA
B013	indica	Changsha	×9311 F1	NA	NA	NA	NA	NA	NA
B014	japonica	Changsha	×9311 F1	NA	NA	NA	NA	NA	NA
B015	indica	Changsha	×9311 F1	14.2333	45.5	230.867	22	78.38	22.4111
B016	japonica	Changsha	×9311 F1	12.75	39.5	223.5	31	61.53	26.8556
B017	japonica	Changsha	×9311 F1	16.2	71	347.3	15.6667	51.4283	25.4722
B018	japonica	Changsha	×9311 F1	17.0667	59.1667	287.45	18.3333	NA	NA
B019	indica	Changsha	×9311 F1	15	37.2	223.8	19	85.2833	28.4444
B020	indica	Changsha	×9311 F1	18	73.2	320.4	14.3333	28.0467	17.2778
B021	indica	Changsha	×9311 F1	NA	NA	NA	NA	NA	NA
B023	japonica	Changsha	×9311 F1	15.0667	56.6667	281.533	21.8333	57.2267	24.3667
B024	indica	Changsha	×9311 F1	15.2	51.4	264.1	15.1667	59.2683	23.1444
B025	japonica	Changsha	×9311 F1	11.5	33.9	330.4	11.6667	49.0867	27.6889
B026	indica	Changsha	×9311 F1	14.5	58.1	303.9	20.75	70.1725	22.9
B027	indica	Changsha	×9311 F1	17.4	40.2	250	15	84.7117	23.4056
B028	indica	Changsha	×9311 F1	14.075	44.55	235.325	20.8333	64.7533	22.2278
B029	indica	Changsha	×9311 F1	10.8	40.8	180.6	16.6667	47.4233	22.0667
B030	indica	Changsha	×9311 F1	NA	NA	NA	NA	NA	NA
B031	indica	Changsha	×9311 F1	14.6	51	278.8	15	36.8367	21.7778
B032	indica	Changsha	×9311 F1	13.5	34.5	201.25	21.75	51.21	23.0222
B033	indica	Changsha	×9311 F1	14.1	41.2	221	16	55.3533	22.9389
B034	japonica	Changsha	×9311 F1	NA	NA	NA	NA	NA	NA
B035	indica	Changsha	×9311 F1	15.2	50.3	258.9	14	47.73	24.6556
B036	japonica	Changsha	×9311 F1	14.55	45.5	241.275	17.5	70.7425	22.6889
B037	japonica	Changsha	×9311 F1	14.6	50.3	262.9	18.75	51.875	23.9278
B038	japonica	Changsha	×9311 F1	NA	NA	NA	NA	NA	NA
B039	indica	Changsha	×9311 F1	14.2	47.9	232.7	25.8333	58.59	22.1722
B040	indica	Changsha	×9311 F1	15	50.6	251.5	17.3333	52.198	22.2667
B043	japonica	Changsha	×9311 F1	15	54.2	292.8	16.5833	61.4333	25.7389
B044	indica	Changsha	×9311 F1	15.8	51.9	290.5	16.4583	79.0533	27.7556
B045	japonica	Changsha	×9311 F1	NA	NA	NA	NA	NA	NA
B046	japonica	Changsha	×9311 F1	10.8	32.4	171	20.25	36.015	23.9667
B047	japonica	Changsha	×9311 F1	NA	NA	NA	NA	NA	NA
B048	indica	Changsha	×9311 F1	15.9	53.6	264.6	17.6667	58.14	21.7
B049	indica	Changsha	×9311 F1	14.4	54.8	269	15	61.1833	23.0778
B051	indica	Changsha	×9311 F1	NA	NA	NA	NA	NA	NA
B052	indica	Changsha	×9311 F1	13.5	60.8	307.3	16.3333	48.0183	19.95
B053	japonica	Changsha	×9311 F1	14.4	47.6	253	15.1667	35.1933	23.0611
B054	japonica	Changsha	×9311 F1	15.8	51.8667	284.067	17.8333	63.4517	25.9833
B055	japonica	Changsha	×9311 F1	13.6	45.6	242.6	12.0833	44.16	24.4611
B056	japonica	Changsha	×9311 F1	12.3	36.3	242.2	NA	NA	NA
B057	japonica	Changsha	×9311 F1	14.8	51	249.4	16.6667	56.1733	23.2111
B058	indica	Changsha	×9311 F1	NA	NA	NA	NA	NA	NA
B059	indica	Changsha	×9311 F1	15.3333	35	214.667	NA	NA	NA
B060	indica	Changsha	×9311 F1	NA	NA	NA	NA	NA	NA
B061	indica	Changsha	×9311 F1	NA	NA	NA	NA	NA	NA
B062	indica	Changsha	×9311 F1	16.2	64.2	320.2	21.3333	94.4667	24.2111
B063	indica	Changsha	×9311 F1	14.6667	45.1	254.233	13.6667	53.2217	21.65
B064	indica	Changsha	×9311 F1	NA	NA	NA	NA	NA	NA
B065	indica	Changsha	×9311 F1	15.4	52.2	293.6	13.1667	44.2217	21.7389
B066	japonica	Changsha	×9311 F1	NA	NA	NA	NA	NA	NA
B067	indica	Changsha	×9311 F1	NA	NA	NA	NA	NA	NA
B068	japonica	Changsha	×9311 F1	13.7	36.825	195.85	16.1667	25.1783	26.0278
B069	japonica	Changsha	×9311 F1	NA	NA	NA	NA	NA	NA
B070	japonica	Changsha	×9311 F1	NA	NA	NA	NA	NA	NA
B071	japonica	Changsha	×9311 F1	16	57.2	321.8	NA	NA	NA
B072	indica	Changsha	×9311 F1	14.1	35.6	185.9	25.5	44.06	21.3
B073	indica	Changsha	×9311 F1	NA	NA	NA	NA	NA	NA
B074	indica	Changsha	×9311 F1	18.3333	78.6667	397	21	111.94	23.0667
B075	indica	Changsha	×9311 F1	NA	NA	NA	NA	NA	NA
B076	indica	Changsha	×9311 F1	NA	NA	NA	NA	NA	NA
B077	japonica	Changsha	×9311 F1	15.675	43.925	245.575	14.3333	48.8833	19.0778
B079	indica	Changsha	×9311 F1	15.7	54.1	288.2	16.75	77.0817	22.2611
B081	indica	Changsha	×9311 F1	14.3	45.4	241.4	17.1667	60.0567	21.2833
B082	indica	Changsha	×9311 F1	17.5	53.6	250.5	22	NA	NA
B083	indica	Changsha	×9311 F1	14.2	24	140.2	NA	NA	NA
B084	japonica	Changsha	×9311 F1	16.5	56.25	280.5	NA	NA	NA
B085	indica	Changsha	×9311 F1	15.875	42.225	236.725	NA	NA	NA
B086	japonica	Changsha	×9311 F1	16.8	64.6	360	14	69.39	16.9667
B087	indica	Changsha	×9311 F1	NA	NA	NA	NA	NA	NA
B088	indica	Changsha	×9311 F1	NA	NA	NA	NA	NA	NA
B089	indica	Changsha	×9311 F1	NA	NA	NA	NA	NA	NA
B090	indica	Changsha	×9311 F1	NA	NA	NA	NA	NA	NA
B091	indica	Changsha	×9311 F1	14.6	59.1	310.8	14.3333	89.355	23.3889
B092	indica	Changsha	×9311 F1	14.85	39.85	229.6	11.8333	34.77	23.1778
B093	indica	Changsha	×9311 F1	14.5	34.6	194.5	14.5	36.6867	24.2556
B094	indica	Changsha	×9311 F1	NA	NA	NA	NA	NA	NA
B095	indica	Changsha	×9311 F1	NA	NA	NA	NA	NA	NA
B096	indica	Changsha	×9311 F1	15.8	49.4	268.6	13.25	69.895	26.2056
B097	indica	Changsha	×9311 F1	NA	NA	NA	NA	NA	NA
B100	japonica	Changsha	×9311 F1	16.9333	72.1333	361.767	17.6667	56.4033	21.5222
B101	japonica	Changsha	×9311 F1	15.9	46.7	248.8	18.8333	32.5	23.9444
B102	japonica	Changsha	×9311 F1	17.7	57.6	300.1	13.8333	44.1833	22.4556
B103	japonica	Changsha	×9311 F1	NA	NA	NA	NA	NA	NA
B104	indica	Changsha	×9311 F1	15.6	35.8	196.8	8	5.73	16.8667
B105	indica	Changsha	×9311 F1	15	42.75	162.8	NA	NA	NA
B106	indica	Changsha	×9311 F1	13.5	30.0667	166.733	NA	NA	NA
B107	indica	Changsha	×9311 F1	16.8333	48.6667	237.333	NA	NA	NA
B108	indica	Changsha	×9311 F1	15.6	65.8	325.4	13	68.1883	23.5722
B109	japonica	Changsha	×9311 F1	15	43.6	243.4	12.3333	43.9483	26.6278
B110	japonica	Changsha	×9311 F1	16.3	70.7	344.9	13.6667	39.305	25.0056
B111	japonica	Changsha	×9311 F1	12.6	27.7	172.25	22	31.1467	24.2333
B112	indica	Changsha	×9311 F1	NA	NA	NA	NA	NA	NA
B113	indica	Changsha	×9311 F1	14.8	67	314.4	17.6667	51.1667	21.8889
B114	indica	Changsha	×9311 F1	14	32.2	192.6	8	22.09	19.4
B115	indica	Changsha	×9311 F1	14.175	45.95	242.15	13.1667	63.2717	24.9
B116	indica	Changsha	×9311 F1	15.5	34.9	204.3	10.2083	17.8163	20.3444
B117	japonica	Changsha	×9311 F1	15.9	63.7	309	14.5	43.39	25.3889
B118	indica	Changsha	×9311 F1	14.475	30.5	185.9	NA	NA	NA
B119	indica	Changsha	×9311 F1	14.4	46.2	242.8	13	40.67	23.9
B120	indica	Changsha	×9311 F1	14.3	41.4	230.067	18	57.1867	22.4833
B121	indica	Changsha	×9311 F1	14.9	43	226	8.91667	24.9125	25.4333
B122	japonica	Changsha	×9311 F1	13.3	48.3	248.6	12.8333	32.3717	25.2833
B123	indica	Changsha	×9311 F1	15.1	46.6	257.5	9.33333	52.45	20.8
B124	japonica	Changsha	×9311 F1	15.1333	47	223.367	21.1667	40.74	24.2944
B125	indica	Changsha	×9311 F1	13.6	29.8	166.2	18	NA	NA
B126	indica	Changsha	×9311 F1	NA	NA	NA	NA	NA	NA
B127	indica	Changsha	×9311 F1	14.3	44	230.7	15.8333	47.7283	23.0833
B128	indica	Changsha	×9311 F1	NA	NA	NA	NA	NA	NA
B129	indica	Changsha	×9311 F1	15.5	51	266.5	NA	NA	NA
B130	indica	Changsha	×9311 F1	13.3	33.7	188.6	18.0833	28.4533	22.6056
B131	indica	Changsha	×9311 F1	NA	NA	NA	NA	NA	NA
B132	indica	Changsha	×9311 F1	NA	NA	NA	NA	NA	NA
B133	indica	Changsha	×9311 F1	15	35.2	200.6	15	53.28	23.3333
B134	japonica	Changsha	×9311 F1	NA	NA	NA	NA	NA	NA
B135	indica	Changsha	×9311 F1	12.9	51.3	247.5	10.6667	34.8917	25.3278
B136	japonica	Changsha	×9311 F1	18.4	71.8	359.575	NA	NA	NA
B137	indica	Changsha	×9311 F1	14.6	48	256.2	23	57.53	22.7778
B138	indica	Changsha	×9311 F1	15.4	52	278	16.3333	79.91	26.5444
B139	indica	Changsha	×9311 F1	14.2	47.3	246.5	9.25	22.2333	18.5361
B140	indica	Changsha	×9311 F1	NA	NA	NA	NA	NA	NA
B141	indica	Changsha	×9311 F1	NA	NA	NA	10.5	14.51	20.9333
B142	japonica	Changsha	×9311 F1	NA	NA	NA	NA	NA	NA
B143	japonica	Changsha	×9311 F1	14.8	47.6	241	18.1667	43.83	22.7667
B144	japonica	Changsha	×9311 F1	16.9	56.3	267.7	14.3333	55.56	26.5556
B145	indica	Changsha	×9311 F1	NA	NA	NA	NA	NA	NA
B146	indica	Changsha	×9311 F1	NA	NA	NA	18	20.56	24.1556
B147	indica	Changsha	×9311 F1	NA	NA	NA	NA	NA	NA
B148	japonica	Changsha	×9311 F1	15.4	55.0333	291.367	18.3333	NA	NA
B149	indica	Changsha	×9311 F1	NA	NA	NA	NA	NA	NA
B150	indica	Changsha	×9311 F1	NA	NA	NA	NA	NA	NA
B151	indica	Changsha	×9311 F1	16.35	36.35	216.35	12.1667	17.13	20.4333
B152	japonica	Changsha	×9311 F1	NA	NA	NA	NA	NA	NA
B153	indica	Changsha	×9311 F1	15.2	59.6	305.4	9.33333	28.1467	23.9889
B154	japonica	Changsha	×9311 F1	11.8	43.2	217.8	19.3333	41.1333	24.8556
B155	indica	Changsha	×9311 F1	NA	NA	NA	NA	NA	NA
B156	indica	Changsha	×9311 F1	15.85	50.075	264.175	18	80.495	27.6333
B157	indica	Changsha	×9311 F1	15	50.6	248.6	NA	NA	NA
B158	indica	Changsha	×9311 F1	NA	NA	NA	NA	NA	NA
B159	indica	Changsha	×9311 F1	NA	NA	NA	NA	NA	NA
B160	japonica	Changsha	×9311 F1	NA	NA	NA	NA	NA	NA
B161	japonica	Changsha	×9311 F1	NA	NA	NA	NA	NA	NA
B162	japonica	Changsha	×9311 F1	NA	NA	NA	NA	NA	NA
B163	indica	Changsha	×9311 F1	13.3333	31.5	181	18	38.9838	21.3556
B164	indica	Changsha	×9311 F1	14	50.6	266.9	20	84.4267	21.9444
B165	indica	Changsha	×9311 F1	15.3333	55.4167	268.333	16.3333	NA	NA
B166	japonica	Changsha	×9311 F1	14.6	45.8	219.6	17.25	33.89	25.5556
B167	japonica	Changsha	×9311 F1	NA	NA	NA	NA	NA	NA
B168	japonica	Changsha	×9311 F1	15	50.6667	262.333	NA	NA	NA
B169	japonica	Changsha	×9311 F1	NA	NA	NA	NA	NA	NA
B170	japonica	Changsha	×9311 F1	NA	NA	NA	NA	NA	NA
B171	japonica	Changsha	×9311 F1	NA	NA	NA	NA	NA	NA
B173	indica	Changsha	×9311 F1	17.375	61.8	261.475	NA	NA	NA
B176	indica	Changsha	×9311 F1	14.1	54.3	274.7	15.1667	45.9167	19.4222
B179	japonica	Changsha	×9311 F1	NA	NA	NA	NA	NA	NA
B180	indica	Changsha	×9311 F1	14.9	36.6	209.6	16.1667	59.5817	27.1333
B181	indica	Changsha	×9311 F1	14.8	43.3	231.5	21.5	57.2217	25.7667
B182	japonica	Changsha	×9311 F1	12.6667	38.6667	215.333	10	43.78	25.8222
B183	japonica	Changsha	×9311 F1	13	31.6	185	16.6667	37.5833	25.4667
B184	indica	Changsha	×9311 F1	15.1	55.5	285.1	17.625	48.2833	20.3111
B185	indica	Changsha	×9311 F1	14.8	36.2	219.1	7	15.48	25.2222
B187	indica	Changsha	×9311 F1	13.2	35.8	207.2	16	41.08	22.0889
B188	japonica	Changsha	×9311 F1	14.6	42.4	241.1	9.33333	33.8717	29.5444
B189	japonica	Changsha	×9311 F1	15.2	50.5	286.1	12.25	62.545	28.4389
B190	japonica	Changsha	×9311 F1	16.1	56.4	310.3	11.3333	36.8983	23.1611
B191	japonica	Changsha	×9311 F1	NA	NA	NA	NA	NA	NA
B192	indica	Changsha	×9311 F1	13	55.2	279.8	8	40.52	25.2333
B193	indica	Changsha	×9311 F1	13.2	24.4	166.8	15	40.15	26.0333
B194	indica	Changsha	×9311 F1	14.8	31.2	174	12.6667	33.0333	22.9111
B195	indica	Changsha	×9311 F1	15.4	47.1	253.8	11.6667	63.16	22.9667
B196	japonica	Changsha	×9311 F1	NA	NA	NA	NA	NA	NA
B197	indica	Changsha	×9311 F1	NA	NA	NA	NA	NA	NA
B198	indica	Changsha	×9311 F1	14.9	48.1	251.5	16.125	61.5388	23.7333
B199	japonica	Changsha	×9311 F1	NA	NA	NA	NA	NA	NA
B200	indica	Changsha	×9311 F1	14.1	50.6	255.6	15	68.44	22.3222
B201	indica	Changsha	×9311 F1	13.6	40.4	219.6	NA	NA	NA
B202	indica	Changsha	×9311 F1	11.4	40	182	13	52.39	27.0778
B203	indica	Changsha	×9311 F1	17.5	69	320.5	NA	NA	NA
B204	japonica	Changsha	×9311 F1	NA	NA	NA	NA	NA	NA
B205	japonica	Changsha	×9311 F1	14	39.2	216.7	15.8333	31.5383	27.4333
B207	indica	Changsha	×9311 F1	NA	NA	NA	NA	NA	NA
B208	indica	Changsha	×9311 F1	16.5	56.5	278.5	20	109.2	24.1333
B210	indica	Changsha	×9311 F1	NA	NA	NA	NA	NA	NA
B212	japonica	Changsha	×9311 F1	14	49.8	247.2	16.6667	48.905	24.5333
B213	indica	Changsha	×9311 F1	NA	NA	NA	NA	NA	NA
B214	indica	Changsha	×9311 F1	13.2	63.4	314.8	14.6667	63.3567	18.7333
B215	japonica	Changsha	×9311 F1	14	50.2	246.6	NA	NA	22.6667
B216	indica	Changsha	×9311 F1	16	52	239.75	23.8333	NA	NA
B217	indica	Changsha	×9311 F1	14.3	51.7	262.5	18.6667	31.31	21.8556
B218	japonica	Changsha	×9311 F1	15.1	62.7	311.9	15.8333	59.5917	24.5
B219	indica	Changsha	×9311 F1	NA	NA	NA	NA	NA	NA
B221	indica	Changsha	×9311 F1	12.5	48.5	289	20	35.45	17.4556
B222	indica	Changsha	×9311 F1	16.5	63.6	370	19	92.12	26.8333
B223	japonica	Changsha	×9311 F1	13.5	39.5	221.3	17.8333	37.805	30.3833
B224	indica	Changsha	×9311 F1	NA	NA	NA	NA	NA	NA
B225	japonica	Changsha	×9311 F1	14.75	70.5	320.75	28	NA	NA
B226	japonica	Changsha	×9311 F1	NA	NA	NA	NA	NA	NA
B227	indica	Changsha	×9311 F1	15.1	53.8	272	16.75	66.64	22.8111
B228	japonica	Changsha	×9311 F1	NA	NA	NA	NA	NA	NA
B229	indica	Changsha	×9311 F1	15.65	48	243.85	15.5	50.305	25.1333
B230	japonica	Changsha	×9311 F1	NA	NA	NA	NA	NA	NA
B231	indica	Changsha	×9311 F1	15.4	36.2	228.2	11	34.9033	22.8444
B232	indica	Changsha	×9311 F1	15.6	41	237.3	20.5	36.7733	21.8333
B233	indica	Changsha	×9311 F1	15.8	55.7	290.6	NA	NA	NA
B234	indica	Changsha	×9311 F1	16.625	50	266.667	NA	NA	NA
B235	japonica	Changsha	×9311 F1	NA	NA	NA	NA	NA	NA
B236	japonica	Changsha	×9311 F1	NA	NA	NA	NA	NA	NA
B238	indica	Changsha	×9311 F1	14.9	36.9	213.2	22.6667	NA	NA
B239	indica	Changsha	×9311 F1	13	32.1	114.3	20.1667	NA	NA
B240	japonica	Changsha	×9311 F1	14.8	47.2	262.2	NA	NA	NA
B241	japonica	Changsha	×9311 F1	15.2	56.4	301.5	14.3333	43.58	24.1167
B242	indica	Changsha	×9311 F1	NA	NA	NA	NA	NA	NA
B243	indica	Changsha	×9311 F1	15.8333	49	249.833	NA	NA	NA
B244	indica	Changsha	×9311 F1	15.3	61.5	314.1	13.0833	59.1667	21.0167
B245	japonica	Changsha	×9311 F1	15.4	59.6	312.8	20.6667	51.66	24.8111
B246	indica	Changsha	×9311 F1	14.5	47.25	226.75	NA	NA	NA
B247	indica	Changsha	×9311 F1	16.3333	46	244.667	9	22.7	16.5444
B248	indica	Changsha	×9311 F1	14	28.6667	170	NA	NA	NA
B249	indica	Changsha	×9311 F1	NA	NA	NA	NA	NA	NA
B250	japonica	Changsha	×9311 F1	NA	NA	NA	NA	NA	NA
B252	indica	Changsha	×9311 F1	16.4	55.3	283.2	15.3333	72.5967	22.9889
B253	indica	Changsha	×9311 F1	15.6	52	286.8	11.6667	54.9033	24.8333
B254	indica	Changsha	×9311 F1	17.1	61.1333	303.7	12.3333	70.1833	25.5889
B255	indica	Changsha	×9311 F1	13.075	42.35	215.6	14.3333	33.16	23.1722
B258	japonica	Changsha	×9311 F1	NA	NA	NA	NA	NA	NA
B259	indica	Changsha	×9311 F1	12.8	40.2	203.8	NA	NA	NA
B260	indica	Changsha	×9311 F1	NA	NA	NA	NA	NA	NA
B261	indica	Changsha	×9311 F1	16.7	52.4	281	21.6667	NA	NA
B263	japonica	Changsha	×9311 F1	14.7	51.45	245.7	23	57.725	25.6333
B264	indica	Changsha	×9311 F1	13.6	36.375	203.3	11.6667	62.1633	25.5333
B265	indica	Changsha	×9311 F1	13.875	38.5	150.167	17	42.095	21.6
B266	japonica	Changsha	×9311 F1	15.6	48	269.4	17	61.2	26.4444
B268	indica	Changsha	×9311 F1	16.3	64	322.7	10.5	44.81	23.95
B269	japonica	Changsha	×9311 F1	NA	NA	NA	NA	NA	NA
YB10_1	japonica	Changsha	×9311 F1	14.9	39.5	245.3	13.5	53.9233	29.6833
YB11_1	japonica	Changsha	×9311 F1	NA	NA	NA	NA	NA	NA
YB12_1	japonica	Changsha	×9311 F1	13.4	37.4	208.4	11.6667	29.2	32.6389
YB14_1	japonica	Changsha	×9311 F1	NA	NA	NA	NA	NA	NA
YB15_1	indica	Changsha	×9311 F1	14.3	45.3	236.7	16.8333	59.4933	21.5444
YB16_1	indica	Changsha	×9311 F1	13.5	42.7	224.4	19.5	66.03	23.8444
YB17_1	japonica	Changsha	×9311 F1	13.8	49.3	243.6	19.1667	42.5817	20.9889
YB18_1	indica	Changsha	×9311 F1	14.8	35.8	207.8	NA	NA	NA
YB19_1	japonica	Changsha	×9311 F1	14.3	41.025	230.325	10.3333	16.02	20.7944
YB1_1	japonica	Changsha	×9311 F1	15.1	55.5	300.5	12.5	53.5167	23.9333
YB20_1	japonica	Changsha	×9311 F1	17	66.1	313.6	13.5	28.6683	23.2
YB22_1	japonica	Changsha	×9311 F1	14.8	49.4	252	15.3333	83.7033	28.3111
YB24_1	japonica	Changsha	×9311 F1	15.4	56.3	277	14.5833	44.715	27.2975
YB2_1	japonica	Changsha	×9311 F1	15.6	58	315.1	13.8333	58.3267	22.7778
YB4_1	indica	Changsha	×9311 F1	14.9	48.1	260.6	16.6667	45.5167	22.8778
YB5_1	indica	Changsha	×9311 F1	15.625	42.8	250.475	10.6667	42.78	23.3111
YB6_1	japonica	Changsha	×9311 F1	NA	NA	NA	NA	NA	NA
YB7_1	japonica	Changsha	×9311 F1	11.2	30.2	165	27.6667	32.5833	23.7111
YB8_1	japonica	Changsha	×9311 F1	NA	NA	NA	9	7.61	12.7767
YB9_1	indica	Changsha	×9311 F1	NA	NA	NA	NA	NA	NA
9311	indica	Sanya	×Nip F1	NA	NA	NA	NA	NA	NA
Nipponbare	japonica	Sanya	×Nip F1	NA	NA	NA	NA	NA	NA
B001	japonica	Sanya	×Nip F1	NA	NA	NA	NA	NA	NA
B002	japonica	Sanya	×Nip F1	5.5	9.5	67.375	12.1667	11.19	23.2
B003	japonica	Sanya	×Nip F1	7.63333	17.9667	99.9333	16.4167	27.455	26.54
B004	japonica	Sanya	×Nip F1	5.8	9.7	64.6	12	12.5843	25.32
B005	japonica	Sanya	×Nip F1	NA	NA	NA	NA	NA	NA
B006	indica	Sanya	×Nip F1	7.16667	15.8333	91.25	18.5	12.92	22.45
B007	indica	Sanya	×Nip F1	NA	NA	NA	NA	NA	NA
B008	japonica	Sanya	×Nip F1	7.4	15.6	95.8	30.75	24.0625	22.56
B009	indica	Sanya	×Nip F1	8.75	15.5	99.75	19.6667	10.9233	28.8333
B010	indica	Sanya	×Nip F1	8.5	17.5	111.25	34	15.3925	23.9
B011	indica	Sanya	×Nip F1	7.7	14.5	94.1	38.9	10.54	25.9
B012	indica	Sanya	×Nip F1	7.76667	17.5667	107.967	50.15	15.678	22.98
B013	indica	Sanya	×Nip F1	7	15.9	105.7	24.9	18.871	23.32
B014	japonica	Sanya	×Nip F1	6.75	15.5417	89.375	16.3333	26.3008	27.63
B015	indica	Sanya	×Nip F1	NA	NA	NA	NA	NA	NA
B016	japonica	Sanya	×Nip F1	5.9	9.8	66.5	16.5	17.6955	29.08
B017	japonica	Sanya	×Nip F1	5.41667	8.25	54.5833	17.75	20.155	27.6286
B018	japonica	Sanya	×Nip F1	10	27.3	159.933	12	29.6938	23.742
B019	indica	Sanya	×Nip F1	7	22.5667	99.8	33.4167	14.465	23.9437
B020	indica	Sanya	×Nip F1	8.275	20.325	121.85	12.35	28.55	24.49
B021	indica	Sanya	×Nip F1	6.2	11.2	71.6	25.375	16.1304	22.9606
B023	japonica	Sanya	×Nip F1	NA	NA	NA	NA	NA	NA
B024	indica	Sanya	×Nip F1	7.8	16.7	98.1	30.1	10.344	21.53
B025	japonica	Sanya	×Nip F1	9.7	22.975	142.575	10.375	35.8088	30.02
B026	indica	Sanya	×Nip F1	13.125	29.75	175.5	9.25	26.1588	23.1
B027	indica	Sanya	×Nip F1	7.9	15.475	101.2	34.8	11.231	20.7778
B028	indica	Sanya	×Nip F1	7.8	13.4	91	37.8	5.16	23.6842
B029	indica	Sanya	×Nip F1	NA	NA	NA	NA	NA	NA
B030	indica	Sanya	×Nip F1	7.8	14.6	94.8	25.125	7.28075	23
B031	indica	Sanya	×Nip F1	9.3	24.2	149.6	18	9.01333	27.64
B032	indica	Sanya	×Nip F1	7.225	13.825	90.625	27.8	14.8125	23.87
B033	indica	Sanya	×Nip F1	10.8	27.4	113.6	37	6.208	23.25
B034	japonica	Sanya	×Nip F1	6.875	14.2917	81.9167	14.5	18.81	29.38
B035	indica	Sanya	×Nip F1	NA	NA	NA	NA	NA	NA
B036	japonica	Sanya	×Nip F1	7.65	16	91.7	31	31.98	NA
B037	japonica	Sanya	×Nip F1	9.5	23	133.4	14.5	24	24.76
B038	japonica	Sanya	×Nip F1	8	16.6667	95.6667	9.33333	13.7433	26.15
B039	indica	Sanya	×Nip F1	9	19.6667	116.333	58.5	22.725	19.75
B040	indica	Sanya	×Nip F1	8.7	18.8	106.2	35	10.4645	21.5
B043	japonica	Sanya	×Nip F1	9.5	21	125	11	23.4	26.8
B044	indica	Sanya	×Nip F1	5.55	10.7	65.45	14.6667	19.6033	28.22
B045	japonica	Sanya	×Nip F1	7.1	14	63.7	13.6	15.632	27.5
B046	japonica	Sanya	×Nip F1	NA	NA	NA	11.4	22.442	NA
B047	japonica	Sanya	×Nip F1	6.6	11.2	73.8	12	12.254	25.93
B048	indica	Sanya	×Nip F1	10.8333	26	136.5	47	12.66	NA
B049	indica	Sanya	×Nip F1	7.8	17.6	113	29.3333	17.54	NA
B051	indica	Sanya	×Nip F1	7.5	15.8	95.2	36.3	12.915	18.92
B052	indica	Sanya	×Nip F1	6.8	13.9	96.8	26.725	12.6205	21.9057
B053	japonica	Sanya	×Nip F1	NA	NA	NA	NA	NA	NA
B054	japonica	Sanya	×Nip F1	6.5	12.625	79.5	7.25	7.56	23.4887
B055	japonica	Sanya	×Nip F1	7.33333	17.3333	102.333	9.5	8.815	22.93
B056	japonica	Sanya	×Nip F1	9.65	24.55	139.85	17.5	12.5933	24.322
B057	japonica	Sanya	×Nip F1	5.5	6	46	16	7.03	24.5495
B058	indica	Sanya	×Nip F1	7.4	14.8	91.2	32	14.818	25.2
B059	indica	Sanya	×Nip F1	8	22.3	128.3	21.7	13.897	26.58
B060	indica	Sanya	×Nip F1	7.25	16.075	98.2	37.4667	6.956	25.52
B061	indica	Sanya	×Nip F1	NA	NA	NA	NA	NA	NA
B062	indica	Sanya	×Nip F1	8.5	18.4	112.5	24.5	10.5525	28.54
B063	indica	Sanya	×Nip F1	8.33333	20.3333	108	10.25	5.595	24.7059
B064	indica	Sanya	×Nip F1	NA	NA	NA	NA	NA	NA
B065	indica	Sanya	×Nip F1	8.1	19.6	121.1	35.6	18.28	NA
B066	japonica	Sanya	×Nip F1	9.45833	22.2917	128.292	11.1667	27.0933	29.48
B067	indica	Sanya	×Nip F1	9.29167	18.2083	115.567	23.625	12.0612	26.4324
B068	japonica	Sanya	×Nip F1	7.5	11.7	75.8	16.8	28.843	30.86
B069	japonica	Sanya	×Nip F1	8.2	17.6	100.4	13.3	22.25	27.41
B070	japonica	Sanya	×Nip F1	7.925	15.225	90.4	13.3	19.856	28.59
B071	japonica	Sanya	×Nip F1	5.9	10.2	65	25.3	6.386	25.5333
B072	indica	Sanya	×Nip F1	NA	NA	NA	NA	NA	NA
B073	indica	Sanya	×Nip F1	5.5	9.5	63	NA	NA	NA
B074	indica	Sanya	×Nip F1	7.575	12.925	77.4	27.1	16.1367	23.4184
B075	indica	Sanya	×Nip F1	6.45	9.2	62.025	48.1333	11.4747	23.8
B076	indica	Sanya	×Nip F1	NA	NA	NA	NA	NA	NA
B077	japonica	Sanya	×Nip F1	10.4	22	140.3	28.5	18.134	23.14
B079	indica	Sanya	×Nip F1	8.8	16.5	105.9	23.1	8.623	25.1613
B081	indica	Sanya	×Nip F1	8.125	17.375	108.75	20	12.884	27.8
B082	indica	Sanya	×Nip F1	6	12	82.5	56	12.82	NA
B083	indica	Sanya	×Nip F1	NA	NA	NA	NA	NA	NA
B084	japonica	Sanya	×Nip F1	9.3	23.6	142.2	14.5	19.854	25.73
B085	indica	Sanya	×Nip F1	8.1	16.1	102.6	26.575	9.52425	28.3803
B086	japonica	Sanya	×Nip F1	10.65	28.9	172.075	10.2	17.0607	25.54
B087	indica	Sanya	×Nip F1	10.875	29.25	175.475	25.5833	11.9113	25
B088	indica	Sanya	×Nip F1	8.6	17.6	107.5	26.5	21.0347	28.6
B089	indica	Sanya	×Nip F1	6.8	14.55	84.7	34.6	11.7553	24.78
B090	indica	Sanya	×Nip F1	8.675	19.35	118.525	33.1667	12.3242	23.75
B091	indica	Sanya	×Nip F1	6.9	13.75	85.95	35.3333	22.1283	NA
B092	indica	Sanya	×Nip F1	8.6	18.1	110.3	19	6.89	29.4194
B093	indica	Sanya	×Nip F1	7.33333	11	81.4167	28	9.62	26
B094	indica	Sanya	×Nip F1	6.925	12.8	84.2	28.25	9.775	23.5909
B095	indica	Sanya	×Nip F1	6.58333	11.1667	74.3333	NA	NA	NA
B096	indica	Sanya	×Nip F1	NA	NA	NA	NA	NA	NA
B097	indica	Sanya	×Nip F1	8.1	14.8	94.9	23.2	8.832	27.1396
B100	japonica	Sanya	×Nip F1	8.2	16.7	96.9	8.91667	15.295	25.8068
B101	japonica	Sanya	×Nip F1	8.25	14.25	79.5	26.125	17.5038	21.74
B102	japonica	Sanya	×Nip F1	8.6	15.4	98.4	13.625	24.0837	24.52
B103	japonica	Sanya	×Nip F1	10.8	27.9	150.325	9.15	31.9911	26.64
B104	indica	Sanya	×Nip F1	9.9	18.5	120.9	37.4333	14.2243	27.1556
B105	indica	Sanya	×Nip F1	7.6	14.8	94.2	45.3333	13.59	23.8686
B106	indica	Sanya	×Nip F1	8.5	9.5	66	NA	NA	NA
B107	indica	Sanya	×Nip F1	8.75	19.7	124	23.5	14.425	25.0787
B108	indica	Sanya	×Nip F1	NA	NA	NA	NA	NA	NA
B109	japonica	Sanya	×Nip F1	NA	NA	NA	NA	NA	NA
B110	japonica	Sanya	×Nip F1	7.9	19.2	111.5	9.5	16.9693	31.2
B111	japonica	Sanya	×Nip F1	8.66667	22	140	9	23.59	31.0215
B112	indica	Sanya	×Nip F1	9.8	22.2	130.4	17	7.465	26.8243
B113	indica	Sanya	×Nip F1	7.75	12.5	82	22.5	13.395	NA
B114	indica	Sanya	×Nip F1	9.35	23.1	128.5	21.7	7.975	24.375
B115	indica	Sanya	×Nip F1	9.5	21.5417	130.583	17	13.9033	23.7363
B116	indica	Sanya	×Nip F1	6.9	11.7	75.3	15.3333	9.55667	NA
B117	japonica	Sanya	×Nip F1	9.1	17.6667	111.125	7.83333	17.3137	29.1765
B118	indica	Sanya	×Nip F1	8.2	11.4	77.8	32.75	14.8175	NA
B119	indica	Sanya	×Nip F1	7.7	13	85.6	28.7	9.479	25.0938
B120	indica	Sanya	×Nip F1	NA	NA	NA	NA	NA	NA
B121	indica	Sanya	×Nip F1	8	16.3	101.7	24.7917	9.45833	26.2082
B122	japonica	Sanya	×Nip F1	7.625	13.375	88.7667	11.4167	12.945	22.91
B123	indica	Sanya	×Nip F1	7.2	14.3	88.2	27.675	12.2005	24.9118
B124	japonica	Sanya	×Nip F1	6.33333	11	69.6667	11.25	19.4305	29.29
B125	indica	Sanya	×Nip F1	7.5	13.7	85.6	43.4	15.829	23.49
B126	indica	Sanya	×Nip F1	7.66667	16.5	97.3333	39.75	16.5975	23.7037
B127	indica	Sanya	×Nip F1	8	14.9	96.6	30.9	14.401	22.12
B128	indica	Sanya	×Nip F1	NA	NA	NA	NA	NA	NA
B129	indica	Sanya	×Nip F1	6.8	12.7	83.2	31.2	9.954	24.4275
B130	indica	Sanya	×Nip F1	8.1	15.4	98.7	42.4	18.3495	26.345
B131	indica	Sanya	×Nip F1	8.025	15.425	97.425	31.4667	15.6117	24.8235
B132	indica	Sanya	×Nip F1	10.2	21.4	131.1	54.75	11.8675	23.0556
B133	indica	Sanya	×Nip F1	8.15	12.5	NA	28.5	NA	NA
B134	japonica	Sanya	×Nip F1	NA	NA	NA	NA	NA	NA
B135	indica	Sanya	×Nip F1	8.33333	15.6667	83	32	18.21	NA
B136	japonica	Sanya	×Nip F1	10.4	23.7	137.1	11.5	28.644	28.29
B137	indica	Sanya	×Nip F1	6.9	13.9	83.2	35.5	11.6437	25.1902
B138	indica	Sanya	×Nip F1	8	16.75	104.917	31.5	11.0525	23.9459
B139	indica	Sanya	×Nip F1	9.2	27.5	159.667	5.8	21.266	NA
B140	indica	Sanya	×Nip F1	NA	NA	NA	NA	NA	NA
B141	indica	Sanya	×Nip F1	7.6	16.1	113.8	7.75	15.7967	30.41
B142	japonica	Sanya	×Nip F1	10.25	33.75	181.5	19	29.67	NA
B143	japonica	Sanya	×Nip F1	6.4	10.8	78.2	9	7.74	25.22
B144	japonica	Sanya	×Nip F1	8.7	21.1	118.9	11.3	18.771	30.29
B145	indica	Sanya	×Nip F1	NA	NA	NA	NA	NA	NA
B146	indica	Sanya	×Nip F1	9.8	20.9	120.5	28.9	10.663	26.2671
B147	indica	Sanya	×Nip F1	9	14	179.6	25	7.29	26.3636
B148	japonica	Sanya	×Nip F1	10.75	26.1667	147	8.33333	15.84	NA
B149	indica	Sanya	×Nip F1	NA	NA	NA	NA	NA	NA
B150	indica	Sanya	×Nip F1	7.23333	13.3333	86.8	62.75	19.7375	22.2283
B151	indica	Sanya	×Nip F1	7.2	15.2	91	24.6667	8.93167	NA
B152	japonica	Sanya	×Nip F1	5.7	9.1	58.4333	15.4583	7.48417	22.5
B153	indica	Sanya	×Nip F1	9.5	26.8333	154	29.635	22.0508	23.27
B154	japonica	Sanya	×Nip F1	7	14.5	92.5	9	11.39	26.275
B155	indica	Sanya	×Nip F1	7.41667	14.9167	87.4167	36.4412	23.06	24.48
B156	indica	Sanya	×Nip F1	8.3	14.9	98.9	30.8333	20.5173	30.395
B157	indica	Sanya	×Nip F1	8.4	15.6	95.2	26.5	15.318	26.95
B158	indica	Sanya	×Nip F1	7	14.25	86	10	14.45	NA
B159	indica	Sanya	×Nip F1	NA	NA	NA	NA	NA	NA
B160	japonica	Sanya	×Nip F1	NA	NA	NA	NA	NA	NA
B161	japonica	Sanya	×Nip F1	6.9	7.23333	59.6667	15.6	22.165	29.1
B162	japonica	Sanya	×Nip F1	5.25	5.125	39.9	21.3333	12.0583	26.25
B163	indica	Sanya	×Nip F1	7.7	13.75	84.3	29.75	13.747	29.96
B164	indica	Sanya	×Nip F1	NA	NA	NA	NA	NA	NA
B165	indica	Sanya	×Nip F1	NA	NA	NA	NA	NA	NA
B166	japonica	Sanya	×Nip F1	NA	NA	NA	NA	NA	NA
B167	japonica	Sanya	×Nip F1	NA	NA	NA	NA	NA	NA
B168	japonica	Sanya	×Nip F1	5.33333	10	62.6667	7.5	8.52	25.94
B169	japonica	Sanya	×Nip F1	6.8	13.6	82.1	17.7333	23.187	25.11
B170	japonica	Sanya	×Nip F1	7.5	14.5	88	11	16.455	26.4
B171	japonica	Sanya	×Nip F1	8.6	15	96	37.5	23.585	25.3725
B173	indica	Sanya	×Nip F1	7.4	15.3	95.1	17.75	16.565	NA
B176	indica	Sanya	×Nip F1	8.6	20.8	113.6	39	13.1425	23.7
B179	japonica	Sanya	×Nip F1	NA	NA	NA	NA	NA	NA
B180	indica	Sanya	×Nip F1	7	14	90.6	41	11.94	19.9
B181	indica	Sanya	×Nip F1	9.05	19.9	118.8	39	13.254	21.5
B182	japonica	Sanya	×Nip F1	7.41667	13.8333	86	14	21.56	NA
B183	japonica	Sanya	×Nip F1	6	10	65.6667	19.5	18.19	24.647
B184	indica	Sanya	×Nip F1	9.4	22.4	135.8	18.75	19.1265	24.1
B185	indica	Sanya	×Nip F1	8.83333	22.8333	133.867	33.2	18.712	24.7556
B187	indica	Sanya	×Nip F1	8	19.2333	115.4	32.1	19.35	22.07
B188	japonica	Sanya	×Nip F1	10.4	25.45	149.75	13.4	34.259	28.3
B189	japonica	Sanya	×Nip F1	7	14.5	99.5	21.375	23.9988	26.2609
B190	japonica	Sanya	×Nip F1	6.6	15.4	95.7	29.85	16.794	22.15
B191	japonica	Sanya	×Nip F1	8.675	19.95	118.525	23.375	12.515	29.8222
B192	indica	Sanya	×Nip F1	NA	NA	NA	NA	NA	NA
B193	indica	Sanya	×Nip F1	8.04167	16.2083	98.6667	39.3333	12.2833	25.2093
B194	indica	Sanya	×Nip F1	7	13.75	84.125	25	9.34333	26.3333
B195	indica	Sanya	×Nip F1	8.33333	19.25	116.5	25.25	21.8225	24.4919
B196	japonica	Sanya	×Nip F1	NA	NA	NA	NA	NA	NA
B197	indica	Sanya	×Nip F1	9	20	119.5	9	7.08	25.3
B198	indica	Sanya	×Nip F1	8.725	19.1	108.35	29.45	14.1365	28.3943
B199	japonica	Sanya	×Nip F1	6.5	11.5	71	11	8.04	25.9739
B200	indica	Sanya	×Nip F1	9.1	21	121.1	34.2	10.068	21.6
B201	indica	Sanya	×Nip F1	9.5	19.8	123.4	32.9667	14.055	25.0667
B202	indica	Sanya	×Nip F1	NA	NA	NA	NA	NA	NA
B203	indica	Sanya	×Nip F1	7.58333	13.4167	88.5	38.75	15.2775	22.4
B204	japonica	Sanya	×Nip F1	9.13333	18.1333	107.1	10.25	23.3412	28.61
B205	japonica	Sanya	×Nip F1	6.5	6.5	46.5	NA	NA	NA
B207	indica	Sanya	×Nip F1	7.5	12.1	81.4	30.75	11.94	26.54
B208	indica	Sanya	×Nip F1	NA	NA	NA	NA	NA	NA
B210	indica	Sanya	×Nip F1	6.4	12	76.4	34.2	9.272	23.38
B212	japonica	Sanya	×Nip F1	6.33333	10.1667	67.3333	49	13.33	NA
B213	indica	Sanya	×Nip F1	10.2	26.2	153.2	16.1	19.445	24.1892
B214	indica	Sanya	×Nip F1	6.4	11.4	78.7	26.6	7.967	23.956
B215	japonica	Sanya	×Nip F1	9.6	19.6	119.6	11.75	12.8	28.0437
B216	indica	Sanya	×Nip F1	NA	NA	NA	NA	NA	NA
B217	indica	Sanya	×Nip F1	6.91667	13.5	83.0833	18.5	10.215	24.3929
B218	japonica	Sanya	×Nip F1	7.4	16.8	101.8	9.25	15.515	25.57
B219	indica	Sanya	×Nip F1	6.125	10	67.875	36	15.4267	29.3023
B221	indica	Sanya	×Nip F1	7.9	14.1	97.1	23.3333	9.4125	25.3415
B222	indica	Sanya	×Nip F1	9.25	20.25	119	12	4.9	NA
B223	japonica	Sanya	×Nip F1	9	19	120.5	16.5	22.72	25.99
B224	indica	Sanya	×Nip F1	6.75	9.5	68.75	35	20.18	NA
B225	japonica	Sanya	×Nip F1	10.8333	27.1667	151.833	6	10.58	26.6133
B226	japonica	Sanya	×Nip F1	NA	NA	NA	NA	NA	NA
B227	indica	Sanya	×Nip F1	11.4333	22.6667	143.867	16.1	23.793	27.16
B228	japonica	Sanya	×Nip F1	6.85	9.6	70.85	15.6667	5.98767	22.0913
B229	indica	Sanya	×Nip F1	8.75	17.25	107	29	10.32	21.8182
B230	japonica	Sanya	×Nip F1	NA	NA	NA	NA	NA	NA
B231	indica	Sanya	×Nip F1	6.1	8.8	61.1	38.4	8.23	20.94
B232	indica	Sanya	×Nip F1	7	12.9	85.3	19.2917	10.8717	25.3595
B233	indica	Sanya	×Nip F1	6.8	11.9	85.4	35.475	12.8105	23.756
B234	indica	Sanya	×Nip F1	9.25	21	128.5	31	35.06	NA
B235	japonica	Sanya	×Nip F1	6.375	13.875	81.125	13	17.5133	25.88
B236	japonica	Sanya	×Nip F1	5.46667	10.5333	64.3333	13.75	17.9995	29.89
B238	indica	Sanya	×Nip F1	8.1	15.8	102.7	24.8	17.131	27.43
B239	indica	Sanya	×Nip F1	NA	NA	NA	NA	NA	NA
B240	japonica	Sanya	×Nip F1	5.875	8.625	58.125	17.5	24.2933	26.75
B241	japonica	Sanya	×Nip F1	5.6	9.2	65.2	20	10.284	28.24
B242	indica	Sanya	×Nip F1	8.6	18.4	114	26.2	12.152	NA
B243	indica	Sanya	×Nip F1	8.2	17.2	103.1	24.7	12.739	25.19
B244	indica	Sanya	×Nip F1	9.675	22.875	133.625	20.2083	18.7596	27.48
B245	japonica	Sanya	×Nip F1	7.66667	14.6667	237.667	11	19.81	NA
B246	indica	Sanya	×Nip F1	8.4	16.25	102.2	27	7.9	NA
B247	indica	Sanya	×Nip F1	NA	NA	NA	NA	NA	NA
B248	indica	Sanya	×Nip F1	7.66667	14.3333	89	38.5	16.675	27.0263
B249	indica	Sanya	×Nip F1	7	12.7	79.3	32.4	11.2	24.5483
B250	japonica	Sanya	×Nip F1	NA	NA	NA	NA	NA	NA
B252	indica	Sanya	×Nip F1	4.5	5.5	40.5	7	36.09	NA
B253	indica	Sanya	×Nip F1	7.6	16.4	100.8	19.5	33.0337	25.6241
B254	indica	Sanya	×Nip F1	7.8	16.25	98.45	14.1	8.6295	25.4737
B255	indica	Sanya	×Nip F1	7.4	15.5	95.575	30.6	12.5017	24.94
B258	japonica	Sanya	×Nip F1	NA	NA	NA	NA	NA	NA
B259	indica	Sanya	×Nip F1	9.75	23.5	135.75	15	8.91	27.93
B260	indica	Sanya	×Nip F1	9	21	106	16	9.75	20.7083
B261	indica	Sanya	×Nip F1	8.9	15.2	99.3	29.675	10.0983	21.2923
B263	japonica	Sanya	×Nip F1	8.5	15.7	104.5	28.4667	14.5827	24.36
B264	indica	Sanya	×Nip F1	7.6	16.6	106.8	31.6667	29.6067	29.01
B265	indica	Sanya	×Nip F1	6.66667	10.8333	72.5	32.3333	12.26	23.6933
B266	japonica	Sanya	×Nip F1	NA	NA	NA	NA	NA	NA
B268	indica	Sanya	×Nip F1	8.5	23.5	131	17	9.04	28.0469
B269	japonica	Sanya	×Nip F1	7	11.5	71.75	6	8.52	21.99
YB10_1	japonica	Sanya	×Nip F1	6.3	13.2	83.6667	12.4	23.219	28.5333
YB11_1	japonica	Sanya	×Nip F1	6.1	12.0333	75.2	19.775	28.111	29.03
YB12_1	japonica	Sanya	×Nip F1	8.8	17	108.1	18.4	44.362	NA
YB14_1	japonica	Sanya	×Nip F1	10.55	25.05	148.9	10	24.59	29.49
YB15_1	indica	Sanya	×Nip F1	8.5	16.7	104.3	26.05	12.4258	25.812
YB16_1	indica	Sanya	×Nip F1	6	12.8	85	53.6667	21.43	20.52
YB17_1	japonica	Sanya	×Nip F1	10	26.4	146.9	15.975	22.4355	21.71
YB18_1	indica	Sanya	×Nip F1	9.5	16.5	99	NA	NA	NA
YB19_1	japonica	Sanya	×Nip F1	8.66667	20.25	120.417	18.42	17.315	22.41
YB1_1	japonica	Sanya	×Nip F1	8.9	21.8	133.1	10.125	18.6713	23.73
YB20_1	japonica	Sanya	×Nip F1	8.3	18.3	109.1	10.8333	26.0246	25.89
YB22_1	japonica	Sanya	×Nip F1	8.1	13.7	91.9	8.35	19.3925	31.53
YB24_1	japonica	Sanya	×Nip F1	7.1	12.1	76.4	8.66667	16.4817	27.59
YB2_1	japonica	Sanya	×Nip F1	9	21.7	127.2	31.4	19.912	27.1233
YB4_1	indica	Sanya	×Nip F1	9.25	19.15	119.5	33.1667	11.7767	24.5278
YB5_1	indica	Sanya	×Nip F1	8.66667	17	105.967	27.5	21.9225	27.49
YB6_1	japonica	Sanya	×Nip F1	NA	NA	NA	NA	NA	NA
YB7_1	japonica	Sanya	×Nip F1	6.1	10.1	60	12.9	12.771	25.5532
YB8_1	japonica	Sanya	×Nip F1	6.41667	10.25	66.0833	11.5	11.005	24.4923
YB9_1	indica	Sanya	×Nip F1	7.25	15.25	95.75	30.3333	9.62667	26.0403
9311	indica	Sanya	×9311 F1	NA	NA	NA	NA	NA	NA
Nipponbare	japonica	Sanya	×9311 F1	NA	NA	NA	NA	NA	NA
B001	japonica	Sanya	×9311 F1	NA	NA	NA	NA	NA	NA
B002	japonica	Sanya	×9311 F1	NA	NA	NA	NA	NA	26.7153
B003	japonica	Sanya	×9311 F1	9.41667	24.75	137.333	20.5	9.4555	22.34
B004	japonica	Sanya	×9311 F1	9.76667	23.0333	142.2	17.4	14.114	27.26
B005	japonica	Sanya	×9311 F1	10.875	27.875	155.2	24.5	15.8092	23.6632
B006	indica	Sanya	×9311 F1	NA	NA	NA	NA	NA	25.64
B007	indica	Sanya	×9311 F1	NA	NA	NA	NA	NA	26.44
B008	japonica	Sanya	×9311 F1	NA	NA	NA	NA	NA	NA
B009	indica	Sanya	×9311 F1	NA	NA	NA	NA	NA	31.75
B010	indica	Sanya	×9311 F1	13.25	32.25	197.75	NA	NA	26.14
B011	indica	Sanya	×9311 F1	NA	NA	NA	NA	NA	24.2
B012	indica	Sanya	×9311 F1	11.8	34.1	191.6	11.3	16.372	27.54
B013	indica	Sanya	×9311 F1	NA	NA	NA	NA	NA	25.6
B014	japonica	Sanya	×9311 F1	NA	NA	NA	NA	NA	25.76
B015	indica	Sanya	×9311 F1	13.1667	43.3333	246.167	13.6667	53.3158	25.96
B016	japonica	Sanya	×9311 F1	NA	NA	NA	NA	NA	NA
B017	japonica	Sanya	×9311 F1	10.7	27.3	150.2	15.3333	16.8283	30.4
B018	japonica	Sanya	×9311 F1	11.3	27.3	161.1	15.7	40.757	26.73
B019	indica	Sanya	×9311 F1	NA	NA	NA	NA	NA	NA
B020	indica	Sanya	×9311 F1	13.1667	34	218.167	NA	NA	30.36
B021	indica	Sanya	×9311 F1	NA	NA	NA	NA	NA	NA
B023	japonica	Sanya	×9311 F1	11.4167	28.9583	161.458	14.5	12.7637	22.05
B024	indica	Sanya	×9311 F1	14.1	44.3	239.9	10.175	46.238	27.42
B025	japonica	Sanya	×9311 F1	13.375	37.0833	214.5	9.4	21.6728	32.34
B026	indica	Sanya	×9311 F1	15.2	44.65	228.2	11.75	22.2905	26.77
B027	indica	Sanya	×9311 F1	14.2	40.7	239.4	10.7083	41.0838	26.02
B028	indica	Sanya	×9311 F1	11.5	28.6	168.6	11.2	31.7355	27.22
B029	indica	Sanya	×9311 F1	NA	NA	NA	16.875	21.805	25.88
B030	indica	Sanya	×9311 F1	NA	NA	NA	12.9167	39.3067	26.66
B031	indica	Sanya	×9311 F1	13.875	48.95	279.5	NA	NA	24.06
B032	indica	Sanya	×9311 F1	11.85	34.65	203.2	11.5417	20.5321	28.15
B033	indica	Sanya	×9311 F1	12.225	32.475	216	NA	NA	24.57
B034	japonica	Sanya	×9311 F1	NA	NA	NA	NA	NA	NA
B035	indica	Sanya	×9311 F1	13.6	43.3	240.4	11.275	40.5592	23.98
B036	japonica	Sanya	×9311 F1	13.7	39.7667	214.467	10.3	24.9515	29.71
B037	japonica	Sanya	×9311 F1	12.1	34.7	187.7	9.5	16.3487	28.11
B038	japonica	Sanya	×9311 F1	NA	NA	NA	NA	NA	NA
B039	indica	Sanya	×9311 F1	12.4	37	200.4	8.925	26.125	25.15
B040	indica	Sanya	×9311 F1	14	41.6667	249.667	9.75	33.0692	24.05
B043	japonica	Sanya	×9311 F1	NA	NA	NA	NA	NA	26.5
B044	indica	Sanya	×9311 F1	13.8	37.1	208.2	10	22.299	31.12
B045	japonica	Sanya	×9311 F1	NA	NA	NA	NA	NA	NA
B046	japonica	Sanya	×9311 F1	11.9	35.1	192.8	19.85	14.7978	28.71
B047	japonica	Sanya	×9311 F1	NA	NA	NA	NA	NA	NA
B048	indica	Sanya	×9311 F1	11.95	36.55	186.475	8.45	25.3415	27.13
B049	indica	Sanya	×9311 F1	NA	NA	NA	NA	NA	NA
B051	indica	Sanya	×9311 F1	12.2	32.4	189.5	12.4	32.918	25.35
B052	indica	Sanya	×9311 F1	12.4	38.1	222.3	11.675	26.0275	27.1
B053	japonica	Sanya	×9311 F1	12.375	35.5	195.875	7.66667	18.0083	26.81
B054	japonica	Sanya	×9311 F1	NA	NA	NA	NA	NA	NA
B055	japonica	Sanya	×9311 F1	NA	NA	NA	NA	NA	27.006
B056	japonica	Sanya	×9311 F1	NA	NA	NA	NA	NA	NA
B057	japonica	Sanya	×9311 F1	NA	NA	NA	NA	NA	NA
B058	indica	Sanya	×9311 F1	NA	NA	NA	NA	NA	29.59
B059	indica	Sanya	×9311 F1	15.2	50.2	256.1	9.2	35.564	22.31
B060	indica	Sanya	×9311 F1	13.8	41.2	233	11.75	45.6812	28.24
B061	indica	Sanya	×9311 F1	12.75	32.25	184.625	7.5	25.055	26.56
B062	indica	Sanya	×9311 F1	NA	NA	NA	NA	NA	NA
B063	indica	Sanya	×9311 F1	NA	NA	NA	NA	NA	25.7
B064	indica	Sanya	×9311 F1	13.2	41.3	224.2	7.925	26.7147	25.77
B065	indica	Sanya	×9311 F1	14	48.6	283.1	9.025	32.221	21.49
B066	japonica	Sanya	×9311 F1	NA	NA	NA	NA	NA	NA
B067	indica	Sanya	×9311 F1	NA	NA	NA	NA	NA	NA
B068	japonica	Sanya	×9311 F1	10.7	22.5	144.4	14.225	13.5732	27.9333
B069	japonica	Sanya	×9311 F1	NA	NA	NA	NA	NA	28.74
B070	japonica	Sanya	×9311 F1	NA	NA	NA	NA	NA	28.29
B071	japonica	Sanya	×9311 F1	12.2	30.575	171.375	14	16.7675	28.154
B072	indica	Sanya	×9311 F1	14.1	40.7	210.9	10.9	40.062	24.91
B073	indica	Sanya	×9311 F1	11.4167	24.3333	146.25	21.75	61.5325	27.73
B074	indica	Sanya	×9311 F1	12.5	35.0833	206.833	8	23.885	25.4
B075	indica	Sanya	×9311 F1	NA	NA	NA	NA	NA	NA
B076	indica	Sanya	×9311 F1	NA	NA	NA	NA	NA	NA
B077	japonica	Sanya	×9311 F1	12.1	30.9	188.1	NA	NA	NA
B079	indica	Sanya	×9311 F1	11.25	46.025	246.825	8.125	43.82	25.82
B081	indica	Sanya	×9311 F1	13.9	47.2	233.15	8.375	30.7013	28.21
B082	indica	Sanya	×9311 F1	10.6667	30.1333	163.767	18.5	54.6337	25.25
B083	indica	Sanya	×9311 F1	11.9167	35	201.083	9.125	25.4088	23.65
B084	japonica	Sanya	×9311 F1	14.5	44.6	248.9	7.7	34.159	23.61
B085	indica	Sanya	×9311 F1	14.9333	48.5333	268.367	10.125	44.615	26.08
B086	japonica	Sanya	×9311 F1	NA	NA	NA	NA	NA	NA
B087	indica	Sanya	×9311 F1	14.75	42.6667	272.5	17	56.53	23.79
B088	indica	Sanya	×9311 F1	NA	NA	NA	NA	NA	25.1
B089	indica	Sanya	×9311 F1	NA	NA	NA	NA	NA	NA
B090	indica	Sanya	×9311 F1	NA	NA	NA	NA	NA	27.21
B091	indica	Sanya	×9311 F1	12.9	42.25	173.7	14.25	54.815	25.33
B092	indica	Sanya	×9311 F1	14.5	41.9333	235.967	NA	NA	25.8
B093	indica	Sanya	×9311 F1	13.525	41.9	173.633	12.125	48.0838	27.48
B094	indica	Sanya	×9311 F1	13.125	39.2917	216.083	NA	NA	25.3
B095	indica	Sanya	×9311 F1	14	48.4	256.7	9.3	43.4743	26.1
B096	indica	Sanya	×9311 F1	15.8	50.2	285.9	7.25	34.5087	25.61
B097	indica	Sanya	×9311 F1	NA	NA	NA	NA	NA	NA
B100	japonica	Sanya	×9311 F1	NA	NA	NA	NA	NA	NA
B101	japonica	Sanya	×9311 F1	11.8	29.6	133.1	13.9	16.95	28.67
B102	japonica	Sanya	×9311 F1	11.8	28.7	140.1	12.45	15.6333	25.55
B103	japonica	Sanya	×9311 F1	NA	NA	NA	NA	NA	NA
B104	indica	Sanya	×9311 F1	15.6	44.2	260.2	11.875	43.51	22.67
B105	indica	Sanya	×9311 F1	NA	NA	NA	NA	NA	20.44
B106	indica	Sanya	×9311 F1	12.25	23.25	156.75	NA	NA	NA
B107	indica	Sanya	×9311 F1	11.1	26.5667	159.633	10.6	41.586	29.38
B108	indica	Sanya	×9311 F1	15.5	51.25	308.15	NA	NA	NA
B109	japonica	Sanya	×9311 F1	12.8	30.65	202.7	8.75	11.7363	29.5094
B110	japonica	Sanya	×9311 F1	14	46.1	258.1	7	10.6738	28.13
B111	japonica	Sanya	×9311 F1	14.25	53.125	318.825	6.75	13.725	29.1467
B112	indica	Sanya	×9311 F1	14.1	47.1	269.1	9.4	34.335	26.09
B113	indica	Sanya	×9311 F1	14.85	50.9	267.6	10.2	39.537	25.25
B114	indica	Sanya	×9311 F1	NA	NA	NA	NA	NA	NA
B115	indica	Sanya	×9311 F1	14.6	46.8	265.2	9.3	40.716	26.38
B116	indica	Sanya	×9311 F1	14	45.6	252.6	10.3	35.534	26.03
B117	japonica	Sanya	×9311 F1	14.55	43.95	223.95	12.225	21.3283	29.36
B118	indica	Sanya	×9311 F1	11.8333	22.8	145.8	NA	NA	NA
B119	indica	Sanya	×9311 F1	NA	NA	NA	NA	NA	NA
B120	indica	Sanya	×9311 F1	12	28.5833	159.417	NA	NA	NA
B121	indica	Sanya	×9311 F1	14.0833	42.3333	243.25	9	38.15	26.2082
B122	japonica	Sanya	×9311 F1	14.5	43.6	245.6	13.15	21.6152	25.8372
B123	indica	Sanya	×9311 F1	12.8333	38.3667	215.733	8.25	36.3088	26.68
B124	japonica	Sanya	×9311 F1	NA	NA	NA	NA	NA	27.485
B125	indica	Sanya	×9311 F1	NA	NA	NA	NA	NA	NA
B126	indica	Sanya	×9311 F1	NA	NA	NA	NA	NA	NA
B127	indica	Sanya	×9311 F1	13.2	35.7	208.7	10.05	38.1157	28.44
B128	indica	Sanya	×9311 F1	NA	NA	NA	NA	NA	NA
B129	indica	Sanya	×9311 F1	11.7	29.3	168.2	NA	NA	22.19
B130	indica	Sanya	×9311 F1	14.2333	40.3	214.767	11.9583	38.2238	25.67
B131	indica	Sanya	×9311 F1	NA	NA	NA	NA	NA	NA
B132	indica	Sanya	×9311 F1	NA	NA	NA	NA	NA	27.65
B133	indica	Sanya	×9311 F1	9.96667	25.8333	152.7	17.8333	41.7983	24.59
B134	japonica	Sanya	×9311 F1	NA	NA	NA	NA	NA	NA
B135	indica	Sanya	×9311 F1	9.725	27.5667	145.1	15.5833	27.46	26.64
B136	japonica	Sanya	×9311 F1	NA	NA	NA	NA	NA	NA
B137	indica	Sanya	×9311 F1	NA	NA	NA	NA	NA	NA
B138	indica	Sanya	×9311 F1	14	48.95	254.55	13.125	54.2638	25.13
B139	indica	Sanya	×9311 F1	15.5	75.25	359.167	9.5	46.13	25.41
B140	indica	Sanya	×9311 F1	NA	NA	NA	NA	NA	30.5
B141	indica	Sanya	×9311 F1	NA	NA	NA	NA	NA	28.34
B142	japonica	Sanya	×9311 F1	14.4	62.6	305.2	13.45	16.432	26.3
B143	japonica	Sanya	×9311 F1	12	37.1	187.2	11.9	25.4017	29.63
B144	japonica	Sanya	×9311 F1	15.6	54.55	289.6	10.8	34.44	27.17
B145	indica	Sanya	×9311 F1	NA	NA	NA	NA	NA	NA
B146	indica	Sanya	×9311 F1	NA	NA	NA	NA	NA	NA
B147	indica	Sanya	×9311 F1	NA	NA	NA	NA	NA	28.6
B148	japonica	Sanya	×9311 F1	12.6	40.4	220.4	9.05	13.3615	31.7135
B149	indica	Sanya	×9311 F1	NA	NA	NA	NA	NA	31
B150	indica	Sanya	×9311 F1	13.5	42	228.25	17	NA	26.41
B151	indica	Sanya	×9311 F1	12.875	37.875	204.875	12.4167	35.9983	22.54
B152	japonica	Sanya	×9311 F1	11.05	29.425	158.425	34.6667	17.92	25.9459
B153	indica	Sanya	×9311 F1	NA	NA	NA	NA	NA	NA
B154	japonica	Sanya	×9311 F1	10.25	28.5	126	21	10.96	24.9704
B155	indica	Sanya	×9311 F1	NA	NA	NA	NA	NA	29.2473
B156	indica	Sanya	×9311 F1	NA	NA	NA	15	43.567	30.77
B157	indica	Sanya	×9311 F1	13.0333	43.8667	232.733	10.1667	32.2592	27.63
B158	indica	Sanya	×9311 F1	NA	NA	NA	NA	NA	NA
B159	indica	Sanya	×9311 F1	NA	NA	NA	NA	NA	NA
B160	japonica	Sanya	×9311 F1	NA	NA	NA	NA	NA	NA
B161	japonica	Sanya	×9311 F1	NA	NA	NA	NA	NA	NA
B162	japonica	Sanya	×9311 F1	NA	NA	NA	NA	NA	NA
B163	indica	Sanya	×9311 F1	12.25	28.875	182.125	11.3	17.493	25.48
B164	indica	Sanya	×9311 F1	12.8	39.2	209.733	7.375	24.0087	29.73
B165	indica	Sanya	×9311 F1	13.1	44.375	227.667	NA	41.215	31.64
B166	japonica	Sanya	×9311 F1	11.4	32.8	192.433	17.3	12.873	24.25
B167	japonica	Sanya	×9311 F1	NA	NA	NA	NA	NA	NA
B168	japonica	Sanya	×9311 F1	NA	NA	NA	NA	NA	NA
B169	japonica	Sanya	×9311 F1	NA	NA	NA	NA	NA	NA
B170	japonica	Sanya	×9311 F1	NA	NA	NA	NA	NA	NA
B171	japonica	Sanya	×9311 F1	NA	NA	NA	NA	NA	NA
B173	indica	Sanya	×9311 F1	NA	NA	NA	NA	NA	NA
B176	indica	Sanya	×9311 F1	13.2	45.2	236	10	39.4715	26.24
B179	japonica	Sanya	×9311 F1	NA	NA	NA	NA	NA	NA
B180	indica	Sanya	×9311 F1	NA	NA	NA	NA	NA	NA
B181	indica	Sanya	×9311 F1	13.7	34.9	188.9	10.7	23.917	26.48
B182	japonica	Sanya	×9311 F1	NA	NA	NA	NA	NA	NA
B183	japonica	Sanya	×9311 F1	10.25	24.8333	140.417	NA	NA	23.13
B184	indica	Sanya	×9311 F1	14	34.4	208.2	16.875	41.0521	24.09
B185	indica	Sanya	×9311 F1	14.5	42.6	232.1	11.625	38.606	29.2
B187	indica	Sanya	×9311 F1	NA	NA	NA	NA	NA	NA
B188	japonica	Sanya	×9311 F1	13.8	32.35	209.65	9.8	19.129	30.76
B189	japonica	Sanya	×9311 F1	13.525	35.325	209.35	9	29.0742	32.45
B190	japonica	Sanya	×9311 F1	14.3333	41.5	237.167	7	20.4225	30.2381
B191	japonica	Sanya	×9311 F1	NA	NA	NA	NA	NA	NA
B192	indica	Sanya	×9311 F1	NA	NA	NA	NA	NA	NA
B193	indica	Sanya	×9311 F1	NA	NA	NA	NA	NA	27.5778
B194	indica	Sanya	×9311 F1	13.25	39.375	213	9.08333	33.4325	26.22
B195	indica	Sanya	×9311 F1	14.25	47	250.5	9	24.23	16.8204
B196	japonica	Sanya	×9311 F1	NA	NA	NA	NA	NA	30.33
B197	indica	Sanya	×9311 F1	NA	NA	NA	NA	NA	25.88
B198	indica	Sanya	×9311 F1	9.73333	23.8667	200.4	NA	NA	NA
B199	japonica	Sanya	×9311 F1	NA	NA	NA	NA	NA	NA
B200	indica	Sanya	×9311 F1	NA	NA	NA	NA	NA	NA
B201	indica	Sanya	×9311 F1	13.7333	44.6	245.167	8.16667	34.9275	28.36
B202	indica	Sanya	×9311 F1	12.15	34.95	179.35	11.5	32.786	27.61
B203	indica	Sanya	×9311 F1	13	35.1	204.9	13.1	45.676	27.34
B204	japonica	Sanya	×9311 F1	NA	NA	NA	NA	NA	NA
B205	japonica	Sanya	×9311 F1	11.75	28.15	169.8	13.125	13.1825	29.8919
B207	indica	Sanya	×9311 F1	11.2	26.1	156.05	11.4667	38.688	30.75
B208	indica	Sanya	×9311 F1	NA	NA	NA	NA	NA	24.47
B210	indica	Sanya	×9311 F1	NA	NA	NA	NA	NA	21.77
B212	japonica	Sanya	×9311 F1	11.7667	33.6667	178.767	9.375	6.598	26.1364
B213	indica	Sanya	×9311 F1	12.2	28.55	157.05	9.4	36.073	29.61
B214	indica	Sanya	×9311 F1	13.0417	40.2917	221.333	11.3333	38.945	26.23
B215	japonica	Sanya	×9311 F1	11.1333	26.3333	143	13.5	10.4483	29.59
B216	indica	Sanya	×9311 F1	13.4	41.6	224.8	10.8	39.3267	26.95
B217	indica	Sanya	×9311 F1	13.925	41.4	242.375	10.8	43.962	26.72
B218	japonica	Sanya	×9311 F1	12.4	37.4	196.1	NA	NA	27.2
B219	indica	Sanya	×9311 F1	12	30.4	168.6	10.375	11.9938	27.5129
B221	indica	Sanya	×9311 F1	10.4	25.25	149.7	NA	NA	25.7
B222	indica	Sanya	×9311 F1	NA	NA	NA	NA	NA	NA
B223	japonica	Sanya	×9311 F1	13.8	40.2	222.4	10	24.172	32.58
B224	indica	Sanya	×9311 F1	NA	NA	NA	NA	NA	25.72
B225	japonica	Sanya	×9311 F1	13.8333	39.4167	147.717	15.1667	26.0017	24.38
B226	japonica	Sanya	×9311 F1	NA	NA	NA	NA	NA	NA
B227	indica	Sanya	×9311 F1	10.4	23.5667	224.3	12.875	45.037	26.62
B228	japonica	Sanya	×9311 F1	NA	NA	NA	NA	NA	NA
B229	indica	Sanya	×9311 F1	NA	NA	NA	NA	NA	26.97
B230	japonica	Sanya	×9311 F1	NA	NA	NA	NA	NA	26.6951
B231	indica	Sanya	×9311 F1	11.4	26.6	157.6	12	31.562	29.5
B232	indica	Sanya	×9311 F1	8.875	16.775	107.7	21.55	14.379	26.73
B233	indica	Sanya	×9311 F1	11.8333	32.3333	180.5	15.5	41.8875	28.01
B234	indica	Sanya	×9311 F1	15.4	54.2	302	7.8	37.205	26.87
B235	japonica	Sanya	×9311 F1	NA	NA	NA	NA	NA	NA
B236	japonica	Sanya	×9311 F1	NA	NA	NA	NA	NA	NA
B238	indica	Sanya	×9311 F1	11.75	41.25	233.25	14	40.2575	28.06
B239	indica	Sanya	×9311 F1	13.8	38.5	216.6	13.5	54.78	28.49
B240	japonica	Sanya	×9311 F1	NA	NA	NA	NA	NA	NA
B241	japonica	Sanya	×9311 F1	9.8	24.6	153.45	12.8	11.33	22.9643
B242	indica	Sanya	×9311 F1	NA	NA	NA	NA	NA	NA
B243	indica	Sanya	×9311 F1	13.575	35.45	186.5	13.4667	35.424	25.4
B244	indica	Sanya	×9311 F1	14.875	50.125	277.25	6.35	25.8045	21.95
B245	japonica	Sanya	×9311 F1	13.6	33.6	NA	NA	NA	23.7
B246	indica	Sanya	×9311 F1	NA	NA	NA	NA	NA	NA
B247	indica	Sanya	×9311 F1	12.3667	36.2667	211.933	12.35	33.0275	23.4
B248	indica	Sanya	×9311 F1	11.125	21.125	132.625	NA	NA	NA
B249	indica	Sanya	×9311 F1	NA	NA	NA	NA	NA	25.28
B250	japonica	Sanya	×9311 F1	11.5	28.4	154.2	10.6	13.039	30.0289
B252	indica	Sanya	×9311 F1	NA	NA	NA	NA	NA	NA
B253	indica	Sanya	×9311 F1	13.1	36.9	188.4	14.9	27.15	30.55
B254	indica	Sanya	×9311 F1	13.2	37.3	200.3	9	37.331	30.13
B255	indica	Sanya	×9311 F1	12.25	40.5	199.75	9	30.915	28.22
B258	japonica	Sanya	×9311 F1	NA	NA	NA	NA	NA	NA
B259	indica	Sanya	×9311 F1	NA	NA	NA	NA	NA	26.88
B260	indica	Sanya	×9311 F1	11	24.85	151.5	8.5	5.88875	31.0513
B261	indica	Sanya	×9311 F1	14.725	47.975	269.55	11.275	55.2392	25.55
B263	japonica	Sanya	×9311 F1	12.25	31.25	183	15.5	21.06	27.1843
B264	indica	Sanya	×9311 F1	12.9	40	230.5	11.3	52.8152	29.08
B265	indica	Sanya	×9311 F1	9.4	23.8	136.6	13.325	35.3177	27.99
B266	japonica	Sanya	×9311 F1	11.4583	34.125	185.5	9.23333	17.748	30.37
B268	indica	Sanya	×9311 F1	14.25	46.0833	256.5	9	26.7125	28.97
B269	japonica	Sanya	×9311 F1	NA	NA	NA	NA	NA	NA
YB10_1	japonica	Sanya	×9311 F1	11.8	25.6	169.4	NA	NA	29.52
YB11_1	japonica	Sanya	×9311 F1	11.3333	21.3333	134.833	NA	NA	NA
YB12_1	japonica	Sanya	×9311 F1	12.9167	32.4167	184.625	9	11.2025	29.4545
YB14_1	japonica	Sanya	×9311 F1	NA	NA	NA	NA	NA	NA
YB15_1	indica	Sanya	×9311 F1	14.3	39.8	225.4	10	40.186	27.29
YB16_1	indica	Sanya	×9311 F1	9.4	25.3	146.9	13.7	28.8723	26.24
YB17_1	japonica	Sanya	×9311 F1	NA	NA	NA	NA	NA	NA
YB18_1	indica	Sanya	×9311 F1	11.3	23.8333	140.167	12	25.56	24.02
YB19_1	japonica	Sanya	×9311 F1	13.625	46.4167	257.75	17	25.425	23.84
YB1_1	japonica	Sanya	×9311 F1	12.5	40.5	234.2	7.6	20.565	27.05
YB20_1	japonica	Sanya	×9311 F1	12.6	39.9	224.3	14.5	15.1347	27.79
YB22_1	japonica	Sanya	×9311 F1	NA	NA	NA	NA	NA	31.08
YB24_1	japonica	Sanya	×9311 F1	13	42.1	223.367	14.9303	18.2117	28.5267
YB2_1	japonica	Sanya	×9311 F1	13.5	40.1	221.2	10.2	27.8567	30.25
YB4_1	indica	Sanya	×9311 F1	13.5	39.9	229.7	9.625	30.7898	27.27
YB5_1	indica	Sanya	×9311 F1	13.7667	38.7667	217.867	16.6667	56.785	26.13
YB6_1	japonica	Sanya	×9311 F1	NA	NA	NA	NA	NA	NA
YB7_1	japonica	Sanya	×9311 F1	NA	NA	NA	NA	NA	NA
YB8_1	japonica	Sanya	×9311 F1	NA	NA	NA	NA	NA	NA
YB9_1	indica	Sanya	×9311 F1	13	45.875	248.25	13.5	44.17	19.03
Nipponbare	japonica	Changsha	×Nip Hmp	NA	NA	NA	NA	NA	NA
B001	japonica	Changsha	×Nip Hmp	NA	NA	NA	NA	NA	NA
B002	japonica	Changsha	×Nip Hmp	0.819697	4.21482	18.6558	-1.88796	12.4974	-0.385148
B003	japonica	Changsha	×Nip Hmp	-0.930303	1.71482	6.65579	7.44651	13.9831	0.619389
B004	japonica	Changsha	×Nip Hmp	-0.280303	0.781484	-2.54421	1.98704	7.56739	0.234852
B005	japonica	Changsha	×Nip Hmp	1.01587	6.32767	24.9808	4.15598	2.53473	0.337259
B006	indica	Changsha	×Nip Hmp	NA	NA	NA	NA	NA	NA
B007	indica	Changsha	×Nip Hmp	4.72353	16.502	92.3308	1.75901	8.68022	1.12522
B008	japonica	Changsha	×Nip Hmp	-0.117803	6.63982	2.31829	3.61204	NA	NA
B009	indica	Changsha	×Nip Hmp	-2.98413	-10.0723	-39.4192	3.32037	17.1524	1.54652
B010	indica	Changsha	×Nip Hmp	4.21587	8.82767	69.2808	8.68098	NA	0.448925
B011	indica	Changsha	×Nip Hmp	3.1072	22.4148	96.0558	12.9893	NA	NA
B012	indica	Changsha	×Nip Hmp	NA	NA	NA	NA	NA	NA
B013	indica	Changsha	×Nip Hmp	3.22353	11.802	58.6308	-0.55463	12.3174	0.711519
B014	japonica	Changsha	×Nip Hmp	-0.0303026	-0.235183	-0.544207	4.55068	19.5644	0.224389
B015	indica	Changsha	×Nip Hmp	3.41587	21.6277	113.381	14.3226	28.2114	0.263925
B016	japonica	Changsha	×Nip Hmp	1.7697	10.7148	43.5558	4.50901	10.2786	-0.151445
B017	japonica	Changsha	×Nip Hmp	0.115865	10.6277	38.2808	5.82265	13.8281	0.113925
B018	japonica	Changsha	×Nip Hmp	1.84886	23.8565	70.6266	-0.532657	14.1977	-0.109778
B019	indica	Changsha	×Nip Hmp	-2.78413	-11.2723	-49.1692	NA	NA	NA
B020	indica	Changsha	×Nip Hmp	2.1197	26.6648	136.406	3.2787	62.0374	0.634852
B021	indica	Changsha	×Nip Hmp	NA	NA	NA	10.259	NA	NA
B023	japonica	Changsha	×Nip Hmp	NA	NA	NA	NA	NA	NA
B024	indica	Changsha	×Nip Hmp	2.4697	19.2648	87.5058	NA	NA	NA
B025	japonica	Changsha	×Nip Hmp	3.0697	20.6648	100.206	1.13401	26.2752	0.935222
B026	indica	Changsha	×Nip Hmp	3.42353	1.97696	16.9808	NA	NA	NA
B027	indica	Changsha	×Nip Hmp	-1.1303	-3.03518	13.1308	5.15598	NA	NA
B028	indica	Changsha	×Nip Hmp	2.6697	12.5648	63.1058	11.3423	3.19189	0.150222
B029	indica	Changsha	×Nip Hmp	2.0197	15.2148	66.3558	7.28098	23.8643	0.617259
B030	indica	Changsha	×Nip Hmp	0.415865	-15.2723	-65.3192	-1.84402	NA	NA
B031	indica	Changsha	×Nip Hmp	NA	NA	NA	NA	NA	NA
B032	indica	Changsha	×Nip Hmp	3.6197	20.2648	90.3058	NA	NA	NA
B033	indica	Changsha	×Nip Hmp	2.11587	10.0277	51.0808	NA	NA	NA
B034	japonica	Changsha	×Nip Hmp	2.79087	9.10267	51.5308	4.65598	16.4797	-0.314408
B035	indica	Changsha	×Nip Hmp	1.01587	16.0277	69.3808	5.82265	24.7797	0.160592
B036	japonica	Changsha	×Nip Hmp	2.62803	23.4898	83.2141	4.61204	54.5324	-0.0751481
B037	japonica	Changsha	×Nip Hmp	0.819697	4.96482	29.3558	-0.137963	6.08739	-0.0468148
B038	japonica	Changsha	×Nip Hmp	0.719697	6.81482	17.2558	NA	NA	NA
B039	indica	Changsha	×Nip Hmp	1.41587	15.2277	66.7558	8.65598	26.2247	1.18559
B040	indica	Changsha	×Nip Hmp	3.2197	14.8148	72.0558	NA	NA	NA
B043	japonica	Changsha	×Nip Hmp	-3.08413	-14.3723	-79.0192	12.656	13.8981	-0.197741
B044	indica	Changsha	×Nip Hmp	NA	NA	NA	NA	NA	NA
B045	japonica	Changsha	×Nip Hmp	-0.530303	0.664817	-6.09421	1.17568	8.54981	0.334389
B046	japonica	Changsha	×Nip Hmp	-1.0303	-6.18518	-25.7942	2.65598	14.3947	0.557259
B047	japonica	Changsha	×Nip Hmp	0.369697	-1.93518	-1.39421	1.73704	-7.74761	-0.335148
B048	indica	Changsha	×Nip Hmp	1.2197	7.51482	36.0558	5.2787	11.4674	-0.423481
B049	indica	Changsha	×Nip Hmp	2.92353	14.502	75.8308	3.44537	21.0974	0.594852
B051	indica	Changsha	×Nip Hmp	3.3447	0.789817	28.3808	-3.11599	-5.24894	0.108555
B052	indica	Changsha	×Nip Hmp	4.32353	28.402	137.731	5.44537	58.8674	0.269852
B053	japonica	Changsha	×Nip Hmp	NA	NA	NA	NA	NA	NA
B054	japonica	Changsha	×Nip Hmp	NA	NA	NA	NA	NA	NA
B055	japonica	Changsha	×Nip Hmp	1.1697	5.66482	33.4058	3.86204	3.05239	0.281519
B056	japonica	Changsha	×Nip Hmp	6.33636	41.1315	201.556	NA	NA	NA
B057	japonica	Changsha	×Nip Hmp	NA	NA	NA	NA	NA	NA
B058	indica	Changsha	×Nip Hmp	5.61587	19.6277	116.081	11.6757	50.0763	0.832722
B059	indica	Changsha	×Nip Hmp	3.40303	18.6315	95.1725	-2.2213	28.1574	0.621519
B060	indica	Changsha	×Nip Hmp	3.11587	17.8277	86.0808	-1.30235	12.1997	0.850592
B061	indica	Changsha	×Nip Hmp	NA	NA	NA	NA	NA	NA
B062	indica	Changsha	×Nip Hmp	2.2697	7.31482	39.5558	2.94651	23.4801	0.556889
B063	indica	Changsha	×Nip Hmp	NA	NA	NA	NA	NA	NA
B064	indica	Changsha	×Nip Hmp	4.92353	34.302	155.931	1.73704	27.8274	0.471519
B065	indica	Changsha	×Nip Hmp	3.7197	24.2648	90.7058	4.13401	20.1452	0.0189254
B066	japonica	Changsha	×Nip Hmp	3.39053	20.244	85.1058	-1.51068	13.1297	0.783925
B067	indica	Changsha	×Nip Hmp	1.7697	7.96482	36.5058	2.98818	3.3196	0.878555
B068	japonica	Changsha	×Nip Hmp	1.71587	4.02767	14.8808	-2.28266	5.49189	1.12856
B069	japonica	Changsha	×Nip Hmp	0.269697	5.21482	19.2058	3.5287	11.6124	-1.13681
B070	japonica	Changsha	×Nip Hmp	-0.184135	10.0277	34.4808	NA	NA	NA
B071	japonica	Changsha	×Nip Hmp	0.132532	5.68601	32.0392	-3.84402	-11.0353	0.00392544
B072	indica	Changsha	×Nip Hmp	NA	NA	NA	NA	NA	NA
B073	indica	Changsha	×Nip Hmp	NA	NA	NA	NA	NA	NA
B074	indica	Changsha	×Nip Hmp	3.2197	18.7148	92.2058	6.67568	18.299	0.556889
B075	indica	Changsha	×Nip Hmp	-0.784135	8.45267	25.4308	5.40598	-11.5636	0.292259
B076	indica	Changsha	×Nip Hmp	NA	NA	NA	NA	NA	NA
B077	japonica	Changsha	×Nip Hmp	NA	NA	NA	NA	NA	NA
B079	indica	Changsha	×Nip Hmp	2.7697	16.4648	64.6058	5.94537	8.15739	0.379852
B081	indica	Changsha	×Nip Hmp	1.9197	14.3148	60.4058	-1.78266	-7.35124	-0.170611
B082	indica	Changsha	×Nip Hmp	1.71587	10.5277	36.6808	NA	NA	NA
B083	indica	Changsha	×Nip Hmp	NA	NA	NA	NA	NA	NA
B084	japonica	Changsha	×Nip Hmp	1.8197	3.26482	26.6558	3.82265	2.80473	0.355592
B085	indica	Changsha	×Nip Hmp	3.8197	14.7148	75.5558	8.98932	25.7697	0.527259
B086	japonica	Changsha	×Nip Hmp	3.2197	38.6648	183.906	4.65598	51.7831	-0.466075
B087	indica	Changsha	×Nip Hmp	1.91136	-6.27685	-5.65254	2.94537	-27.9726	-0.578481
B088	indica	Changsha	×Nip Hmp	NA	NA	NA	NA	NA	NA
B089	indica	Changsha	×Nip Hmp	3.8447	31.3898	128.781	9.15598	NA	NA
B090	indica	Changsha	×Nip Hmp	1.6697	7.33982	31.2808	4.32265	NA	NA
B091	indica	Changsha	×Nip Hmp	1.9447	18.9648	74.4558	6.11204	9.16239	0.568185
B092	indica	Changsha	×Nip Hmp	2.5197	9.66482	52.5058	-0.532657	-11.1314	1.03272
B093	indica	Changsha	×Nip Hmp	1.71587	5.22767	35.5808	-0.344017	3.96473	0.875592
B094	indica	Changsha	×Nip Hmp	0.469697	-5.28518	-18.8442	-3.69932	-13.8773	0.022722
B095	indica	Changsha	×Nip Hmp	1.38253	15.2943	57.1808	5.48932	33.5239	0.105592
B096	indica	Changsha	×Nip Hmp	NA	NA	NA	NA	NA	NA
B097	indica	Changsha	×Nip Hmp	2.2197	15.9148	74.5058	4.00901	11.3219	-0.0306114
B100	japonica	Changsha	×Nip Hmp	1.5492	-3.02233	36.2475	-1.38796	-4.42761	-1.97848
B101	japonica	Changsha	×Nip Hmp	1.8947	6.81482	26.7808	14.656	18.0931	-0.407741
B102	japonica	Changsha	×Nip Hmp	-0.0303026	3.26482	10.9558	-1.26296	6.45239	-0.161815
B103	japonica	Changsha	×Nip Hmp	2.51587	7.52767	39.7808	1.55068	29.1869	0.639389
B104	indica	Changsha	×Nip Hmp	2.5197	17.9648	65.1058	NA	NA	NA
B105	indica	Changsha	×Nip Hmp	1.41587	1.32767	17.3808	NA	NA	NA
B106	indica	Changsha	×Nip Hmp	1.83636	6.35648	42.4225	5.98704	NA	NA
B107	indica	Changsha	×Nip Hmp	0.457197	12.3273	102.281	5.94537	NA	NA
B108	indica	Changsha	×Nip Hmp	NA	NA	NA	NA	NA	NA
B109	japonica	Changsha	×Nip Hmp	1.7197	9.76482	48.0058	1.36204	18.0774	1.40652
B110	japonica	Changsha	×Nip Hmp	1.21587	6.42767	22.7808	-2.34402	0.146393	-0.186075
B111	japonica	Changsha	×Nip Hmp	NA	NA	NA	NA	NA	NA
B112	indica	Changsha	×Nip Hmp	-0.813636	-12.1352	-36.2442	-8.38796	-20.7776	-0.0824815
B113	indica	Changsha	×Nip Hmp	2.0197	14.8148	78.7808	NA	NA	NA
B114	indica	Changsha	×Nip Hmp	1.5197	13.9148	59.2058	NA	NA	NA
B115	indica	Changsha	×Nip Hmp	2.6697	17.2648	82.8058	10.4454	47.0124	0.911519
B116	indica	Changsha	×Nip Hmp	3.1447	17.5273	79.4808	8.73932	-1.32319	0.672259
B117	japonica	Changsha	×Nip Hmp	1.42803	6.13982	36.4058	1.96734	12.9336	-0.032278
B118	indica	Changsha	×Nip Hmp	1.20303	17.3315	65.8891	NA	NA	NA
B119	indica	Changsha	×Nip Hmp	3.1697	17.9148	96.5558	3.21734	-7.93832	0.692722
B120	indica	Changsha	×Nip Hmp	2.6697	15.9148	82.2058	8.71734	41.6048	0.010222
B121	indica	Changsha	×Nip Hmp	3.4197	30.7648	106.656	-3.38796	-0.992614	-0.0168148
B122	japonica	Changsha	×Nip Hmp	1.1697	3.56482	18.8558	6.23818	20.2886	-0.216445
B123	indica	Changsha	×Nip Hmp	3.28636	12.4982	82.6391	0.842343	1.06293	-0.384778
B124	japonica	Changsha	×Nip Hmp	0.619697	9.66482	46.1808	0.0506766	7.61272	0.273555
B125	indica	Changsha	×Nip Hmp	3.0697	8.61482	49.0058	8.46734	10.9094	0.0948053
B126	indica	Changsha	×Nip Hmp	4.6697	31.4648	153.906	1.71734	39.6227	0.728555
B127	indica	Changsha	×Nip Hmp	2.41587	11.1277	53.6808	3.15598	16.6514	-0.0510746
B128	indica	Changsha	×Nip Hmp	NA	NA	NA	NA	NA	NA
B129	indica	Changsha	×Nip Hmp	0.623529	15.0353	55.1974	NA	NA	NA
B130	indica	Changsha	×Nip Hmp	NA	NA	NA	NA	NA	NA
B131	indica	Changsha	×Nip Hmp	2.80303	24.5482	114.389	-5.09402	9.18223	1.22559
B132	indica	Changsha	×Nip Hmp	1.91587	12.461	14.4142	14.8226	17.0897	0.847259
B133	indica	Changsha	×Nip Hmp	NA	NA	NA	NA	NA	NA
B134	japonica	Changsha	×Nip Hmp	3.2822	12.7773	63.8808	NA	NA	NA
B135	indica	Changsha	×Nip Hmp	1.4197	6.07732	37.3308	NA	NA	NA
B136	japonica	Changsha	×Nip Hmp	0.665865	0.127673	16.5808	NA	NA	NA
B137	indica	Changsha	×Nip Hmp	4.92353	19.202	112.731	NA	NA	NA
B138	indica	Changsha	×Nip Hmp	1.6697	5.28148	31.2391	2.21734	28.4297	0.420592
B139	indica	Changsha	×Nip Hmp	3.8697	27.7315	111.656	7.65598	11.4531	1.33226
B140	indica	Changsha	×Nip Hmp	2.61587	24.4277	95.8808	9.65598	37.2981	0.985592
B141	indica	Changsha	×Nip Hmp	0.369697	3.81482	9.55579	-3.15766	-4.98603	1.38106
B142	japonica	Changsha	×Nip Hmp	-0.430303	-0.0851831	-5.49421	4.98932	25.9981	0.583925
B143	japonica	Changsha	×Nip Hmp	1.25303	9.99815	52.1558	1.71734	32.2211	0.363555
B144	japonica	Changsha	×Nip Hmp	1.1197	19.2148	81.5558	-0.199323	12.5686	-0.220611
B145	indica	Changsha	×Nip Hmp	NA	NA	NA	NA	NA	NA
B146	indica	Changsha	×Nip Hmp	2.2197	14.5148	68.8058	NA	NA	NA
B147	indica	Changsha	×Nip Hmp	NA	NA	NA	-2.42963	1.96739	0.269852
B148	japonica	Changsha	×Nip Hmp	2.75686	40.6686	165.697	4.98932	NA	NA
B149	indica	Changsha	×Nip Hmp	2.42353	8.93529	72.2308	-2.13796	-9.99761	-0.435148
B150	indica	Changsha	×Nip Hmp	5.3197	20.0398	116.381	10.2798	20.5698	-0.350611
B151	indica	Changsha	×Nip Hmp	3.3697	9.86482	62.2058	2.42568	3.24918	-0.319778
B152	japonica	Changsha	×Nip Hmp	-0.0969693	0.614817	6.33913	2.46734	9.48356	0.398555
B153	indica	Changsha	×Nip Hmp	6.18636	28.2648	134.056	-4.51068	0.462226	0.927259
B154	japonica	Changsha	×Nip Hmp	0.919697	0.864817	9.70579	1.80068	1.93022	-0.194778
B155	indica	Changsha	×Nip Hmp	3.1197	4.06482	40.8558	3.46734	-0.555611	-0.875611
B156	indica	Changsha	×Nip Hmp	3.0697	15.9148	67.4058	0.279843	6.80751	0.921852
B157	indica	Changsha	×Nip Hmp	3.8697	18.5648	106.806	5.09234	40.8727	0.470222
B158	indica	Changsha	×Nip Hmp	0.715865	4.42767	21.1808	-1.34402	-5.82861	-0.122741
B159	indica	Changsha	×Nip Hmp	NA	NA	NA	NA	NA	NA
B160	japonica	Changsha	×Nip Hmp	NA	NA	NA	NA	NA	NA
B161	japonica	Changsha	×Nip Hmp	3.11587	NA	NA	NA	NA	NA
B162	japonica	Changsha	×Nip Hmp	1.61587	17.5277	52.9808	1.82265	10.3964	-0.397741
B163	indica	Changsha	×Nip Hmp	0.915865	6.52767	33.1808	-1.86599	-4.1304	0.879389
B164	indica	Changsha	×Nip Hmp	8.32353	31.102	175.281	2.63401	6.72356	0.560222
B165	indica	Changsha	×Nip Hmp	2.88253	2.42767	30.1308	NA	NA	NA
B166	japonica	Changsha	×Nip Hmp	1.6197	9.65232	36.4058	3.38401	10.5229	0.0885553
B167	japonica	Changsha	×Nip Hmp	NA	NA	NA	NA	NA	NA
B168	japonica	Changsha	×Nip Hmp	1.4197	9.48982	8.90579	-1.36599	-1.73811	-0.650611
B169	japonica	Changsha	×Nip Hmp	-0.480303	0.714817	2.75579	1.73704	7.32739	0.794852
B170	japonica	Changsha	×Nip Hmp	-0.680303	2.86482	6.15579	6.46734	21.1094	0.241889
B171	japonica	Changsha	×Nip Hmp	1.71587	0.827673	8.68082	NA	NA	NA
B173	indica	Changsha	×Nip Hmp	1.71587	10.7277	-18.8192	3.48932	NA	NA
B176	indica	Changsha	×Nip Hmp	2.7197	17.6898	53.0308	NA	NA	NA
B179	japonica	Changsha	×Nip Hmp	NA	NA	NA	NA	NA	NA
B180	indica	Changsha	×Nip Hmp	1.2697	1.76482	11.8058	7.48932	29.1397	0.508925
B181	indica	Changsha	×Nip Hmp	2.9697	13.4148	68.6558	4.94537	-4.10761	0.463185
B182	japonica	Changsha	×Nip Hmp	-2.5303	-4.68518	-30.1442	0.00900997	-4.80186	0.206055
B183	japonica	Changsha	×Nip Hmp	0.169697	3.01482	13.6058	0.38401	-0.177277	-0.463111
B184	indica	Changsha	×Nip Hmp	6.47353	21.727	122.531	9.38401	17.1561	0.470222
B185	indica	Changsha	×Nip Hmp	2.0902	27.102	101.397	NA	NA	NA
B187	indica	Changsha	×Nip Hmp	1.42353	5.75196	32.7808	-5.88796	-19.0126	-0.0751481
B188	japonica	Changsha	×Nip Hmp	3.7447	27.8398	122.818	5.65598	38.5914	0.617259
B189	japonica	Changsha	×Nip Hmp	4.12353	16.902	85.5308	6.11204	2.41739	-0.413481
B190	japonica	Changsha	×Nip Hmp	NA	NA	NA	NA	NA	NA
B191	japonica	Changsha	×Nip Hmp	1.13636	-4.46852	-22.7942	0.862037	-2.09261	1.84152
B192	indica	Changsha	×Nip Hmp	NA	NA	NA	NA	NA	NA
B193	indica	Changsha	×Nip Hmp	2.32353	18.902	78.8308	-3.2213	7.93239	-0.413481
B194	indica	Changsha	×Nip Hmp	1.61587	14.1277	53.9808	11.656	20.3214	0.258925
B195	indica	Changsha	×Nip Hmp	1.91587	21.0277	93.1808	-3.34402	13.9764	NA
B196	japonica	Changsha	×Nip Hmp	-0.480303	4.11482	12.9558	1.98818	20.1377	-0.249778
B197	indica	Changsha	×Nip Hmp	NA	NA	NA	NA	NA	NA
B198	indica	Changsha	×Nip Hmp	2.81587	18.6277	94.5808	7.90598	35.6964	1.54059
B199	japonica	Changsha	×Nip Hmp	-3.28413	NA	-96.2192	NA	NA	NA
B200	indica	Changsha	×Nip Hmp	2.3197	14.4148	68.7558	3.7787	10.6974	0.741519
B201	indica	Changsha	×Nip Hmp	3.01587	5.32767	13.8808	9.82265	18.8997	NA
B202	indica	Changsha	×Nip Hmp	1.91587	0.527673	2.38082	0.989316	-0.658607	0.402259
B203	indica	Changsha	×Nip Hmp	3.9447	16.1023	66.6058	NA	NA	NA
B204	japonica	Changsha	×Nip Hmp	0.719697	1.61482	8.75579	3.11204	15.3474	0.468555
B205	japonica	Changsha	×Nip Hmp	NA	NA	NA	NA	NA	NA
B207	indica	Changsha	×Nip Hmp	1.8197	13.5648	57.8058	4.7787	18.4224	0.683185
B208	indica	Changsha	×Nip Hmp	NA	NA	NA	NA	NA	NA
B210	indica	Changsha	×Nip Hmp	2.7697	15.6148	73.0058	3.38401	11.8981	0.308555
B212	japonica	Changsha	×Nip Hmp	3.38636	10.0482	46.1891	2.17568	0.0860561	0.433925
B213	indica	Changsha	×Nip Hmp	NA	NA	NA	NA	NA	NA
B214	indica	Changsha	×Nip Hmp	2.4697	16.8148	62.2558	0.07151	4.45106	1.08559
B215	japonica	Changsha	×Nip Hmp	3.2697	13.2648	68.3308	NA	NA	NA
B216	indica	Changsha	×Nip Hmp	4.36587	5.72767	0.730818	-7.30235	NA	NA
B217	indica	Changsha	×Nip Hmp	2.1697	6.93982	55.1558	0.528704	-13.6576	0.504852
B218	japonica	Changsha	×Nip Hmp	1.6697	3.06482	13.0058	1.21734	2.50522	0.375222
B219	indica	Changsha	×Nip Hmp	3.38636	13.2315	66.5225	NA	NA	NA
B221	indica	Changsha	×Nip Hmp	-0.955303	1.96482	30.5058	-9.28266	-17.2473	-1.35761
B222	indica	Changsha	×Nip Hmp	2.45686	17.902	81.2308	4.61204	12.0374	-0.0101481
B223	japonica	Changsha	×Nip Hmp	1.55303	14.3648	32.7725	0.13401	4.31856	0.272722
B224	indica	Changsha	×Nip Hmp	0.315865	-2.47233	-10.6192	5.15598	-3.48361	0.377259
B225	japonica	Changsha	×Nip Hmp	-2.88413	-15.3723	-58.0192	NA	NA	NA
B226	japonica	Changsha	×Nip Hmp	NA	NA	NA	NA	NA	NA
B227	indica	Changsha	×Nip Hmp	3.43636	23.2815	99.6058	1.42568	3.78814	0.717722
B228	japonica	Changsha	×Nip Hmp	2.46587	2.82767	7.88082	2.15598	7.37973	0.00225877
B229	indica	Changsha	×Nip Hmp	-0.363636	-9.76018	-41.5525	-2.88796	-29.5076	-0.945148
B230	japonica	Changsha	×Nip Hmp	2.6697	19.7148	86.4558	1.96734	18.7452	0.716055
B231	indica	Changsha	×Nip Hmp	2.1197	-2.06018	15.1058	0.778704	2.70739	0.0848519
B232	indica	Changsha	×Nip Hmp	2.2697	12.8148	72.0558	2.21734	23.8481	0.592722
B233	indica	Changsha	×Nip Hmp	2.0197	4.26482	28.0308	6.38401	-11.8648	-0.258945
B234	indica	Changsha	×Nip Hmp	1.3197	-1.23518	-9.29421	0.38401	-5.10644	-0.0681114
B235	japonica	Changsha	×Nip Hmp	0.719697	-0.335183	-2.34421	0.550677	5.53606	-0.233111
B236	japonica	Changsha	×Nip Hmp	-1.0303	-1.03518	-5.24421	-0.0951567	5.23606	0.537722
B238	indica	Changsha	×Nip Hmp	2.0697	7.51482	25.9558	NA	NA	NA
B239	indica	Changsha	×Nip Hmp	2.3197	14.1148	81.0558	2.2787	1.09739	-0.260148
B240	japonica	Changsha	×Nip Hmp	NA	NA	NA	3.94537	37.0724	-0.356815
B241	japonica	Changsha	×Nip Hmp	2.32353	14.502	64.0308	1.2787	28.0924	1.02652
B242	indica	Changsha	×Nip Hmp	4.41587	28.9277	139.581	8.48932	23.0564	0.263925
B243	indica	Changsha	×Nip Hmp	0.523529	-12.698	-40.5692	NA	NA	NA
B244	indica	Changsha	×Nip Hmp	1.1697	12.8648	51.0558	NA	NA	NA
B245	japonica	Changsha	×Nip Hmp	3.21587	12.6277	67.1808	NA	NA	NA
B246	indica	Changsha	×Nip Hmp	1.7697	10.6648	47.5058	1.44537	-18.0826	0.199852
B247	indica	Changsha	×Nip Hmp	4.0197	6.96482	56.4558	-5.03266	-10.4581	-0.431945
B248	indica	Changsha	×Nip Hmp	4.92353	21.002	112.531	3.94537	21.5924	1.20819
B249	indica	Changsha	×Nip Hmp	4.80303	22.6315	115.456	-1.36599	3.28064	0.760222
B250	japonica	Changsha	×Nip Hmp	4.7697	18.9648	103.656	4.46734	7.59564	-0.101445
B252	indica	Changsha	×Nip Hmp	5.51587	30.2277	145.481	6.82265	44.8597	-0.0194079
B253	indica	Changsha	×Nip Hmp	3.21587	25.3277	132.281	NA	NA	NA
B254	indica	Changsha	×Nip Hmp	2.31587	27.3277	131.881	NA	NA	NA
B255	indica	Changsha	×Nip Hmp	4.13636	26.7982	124.239	6.50901	19.1611	0.951139
B258	japonica	Changsha	×Nip Hmp	NA	NA	NA	NA	NA	NA
B259	indica	Changsha	×Nip Hmp	2.61587	15.3277	57.7808	-3.32432	-7.99061	0.763555
B260	indica	Changsha	×Nip Hmp	0.665865	-6.32233	-3.11918	2.21734	-15.0539	0.131055
B261	indica	Changsha	×Nip Hmp	NA	NA	NA	NA	NA	NA
B263	japonica	Changsha	×Nip Hmp	1.51587	8.62767	33.9808	-2.21902	2.12389	0.483925
B264	indica	Changsha	×Nip Hmp	3.01587	19.9277	84.0808	NA	NA	NA
B265	indica	Changsha	×Nip Hmp	0.540865	10.1027	25.2808	NA	NA	NA
B266	japonica	Changsha	×Nip Hmp	1.30303	-2.08518	-4.21087	1.15598	0.906393	0.218925
B268	indica	Changsha	×Nip Hmp	0.115865	-13.9723	-44.5192	NA	NA	0.168925
B269	japonica	Changsha	×Nip Hmp	0.0158654	6.12767	22.7808	1.82265	14.0047	0.755592
YB10_1	japonica	Changsha	×Nip Hmp	NA	NA	NA	5.48932	NA	NA
YB11_1	japonica	Changsha	×Nip Hmp	3.62353	15.177	88.5308	NA	NA	NA
YB12_1	japonica	Changsha	×Nip Hmp	3.43636	16.9815	76.0725	3.92568	0.794181	-1.53894
YB14_1	japonica	Changsha	×Nip Hmp	2.3197	28.2148	87.9558	NA	NA	NA
YB15_1	indica	Changsha	×Nip Hmp	3.5697	14.5315	85.0891	3.86204	10.1474	0.338185
YB16_1	indica	Changsha	×Nip Hmp	NA	NA	NA	NA	NA	NA
YB17_1	japonica	Changsha	×Nip Hmp	4.0697	13.0898	66.0058	-7.01068	5.22306	0.170592
YB18_1	indica	Changsha	×Nip Hmp	1.90303	-3.90185	3.67246	NA	NA	NA
YB19_1	japonica	Changsha	×Nip Hmp	4.21587	30.3277	136.781	NA	NA	NA
YB1_1	japonica	Changsha	×Nip Hmp	1.1697	6.51482	30.0558	1.71734	22.7427	0.042722
YB20_1	japonica	Changsha	×Nip Hmp	2.32353	26.302	124.031	-4.05463	21.4874	0.759852
YB22_1	japonica	Changsha	×Nip Hmp	1.01587	15.2277	53.3808	-1.01068	29.3972	NA
YB24_1	japonica	Changsha	×Nip Hmp	2.9197	9.61482	29.0558	2.44537	14.5674	-0.136815
YB2_1	japonica	Changsha	×Nip Hmp	1.5697	4.56482	27.9558	0.905983	-2.82444	0.420592
YB4_1	indica	Changsha	×Nip Hmp	1.4197	3.51482	29.7558	3.42568	6.09689	-0.215611
YB5_1	indica	Changsha	×Nip Hmp	3.0947	13.2648	73.1058	10.612	26.5424	-0.0934815
YB6_1	japonica	Changsha	×Nip Hmp	NA	NA	NA	NA	NA	NA
YB7_1	japonica	Changsha	×Nip Hmp	1.3697	8.11482	36.2058	4.11204	19.6524	0.471519
YB8_1	japonica	Changsha	×Nip Hmp	0.515865	10.8277	41.8808	-0.510684	-9.76527	-0.414408
YB9_1	indica	Changsha	×Nip Hmp	NA	NA	NA	-0.17735	NA	NA
9311	indica	Changsha	×9311 Hmp	NA	NA	NA	NA	NA	NA
Nipponbare	japonica	Changsha	×9311 Hmp	1.89951	-7.15106	5.80428	-0.638525	-18.0965	-1.91231
B001	japonica	Changsha	×9311 Hmp	NA	NA	NA	NA	NA	NA
B002	japonica	Changsha	×9311 Hmp	2.45179	10.6784	61.3679	NA	NA	NA
B003	japonica	Changsha	×9311 Hmp	2.77598	24.4136	115.34	4.49944	32.9111	-0.535499
B004	japonica	Changsha	×9311 Hmp	2.87598	17.9636	92.2152	4.3652	40.5105	0.165253
B005	japonica	Changsha	×9311 Hmp	2.80098	19.8636	88.3402	4.78186	21.2255	0.700253
B006	indica	Changsha	×9311 Hmp	NA	NA	NA	NA	NA	NA
B007	indica	Changsha	×9311 Hmp	NA	NA	NA	NA	NA	NA
B008	japonica	Changsha	×9311 Hmp	-1.24902	2.71364	-30.4348	5.34201	NA	NA
B009	indica	Changsha	×9311 Hmp	NA	NA	NA	NA	NA	NA
B010	indica	Changsha	×9311 Hmp	1.20098	4.28864	40.1902	2.12444	-15.1601	-0.287165
B011	indica	Changsha	×9311 Hmp	0.901786	14.6784	29.9179	3.50868	-10.5965	NA
B012	indica	Changsha	×9311 Hmp	NA	NA	NA	5.74944	NA	NA
B013	indica	Changsha	×9311 Hmp	NA	NA	NA	NA	NA	NA
B014	japonica	Changsha	×9311 Hmp	NA	NA	NA	NA	NA	NA
B015	indica	Changsha	×9311 Hmp	0.809317	8.11364	28.2068	7.82353	32.8605	0.0669192
B016	japonica	Changsha	×9311 Hmp	1.35179	11.0284	69.2679	14.842	19.6768	0.517083
B017	japonica	Changsha	×9311 Hmp	3.77598	36.7136	172.54	1.1661	5.99446	-0.248832
B018	japonica	Changsha	×9311 Hmp	2.14265	20.4803	67.1902	8.32353	NA	NA
B019	indica	Changsha	×9311 Hmp	NA	NA	NA	7.09201	59.5551	1.72542
B020	indica	Changsha	×9311 Hmp	4.40179	28.2284	82.4679	0.342014	2.75847	-0.962917
B021	indica	Changsha	×9311 Hmp	NA	NA	NA	NA	NA	NA
B023	japonica	Changsha	×9311 Hmp	2.74265	23.8803	106.074	10.0828	21.9128	0.421168
B024	indica	Changsha	×9311 Hmp	1.17598	12.5136	63.2402	NA	NA	NA
B025	japonica	Changsha	×9311 Hmp	-2.62402	-4.98636	120.268	2.50868	20.1285	1.29708
B026	indica	Changsha	×9311 Hmp	-0.274017	13.6386	68.3902	9.59201	43.4943	-0.13625
B027	indica	Changsha	×9311 Hmp	1.97598	6.61364	42.3402	1.74944	45.7578	0.206168
B028	indica	Changsha	×9311 Hmp	-0.149017	4.36364	30.8652	6.83277	23.4845	-0.613832
B029	indica	Changsha	×9311 Hmp	-0.0982143	14.0284	29.7679	-4.91723	9.90446	0.169501
B030	indica	Changsha	×9311 Hmp	NA	NA	NA	NA	NA	NA
B031	indica	Changsha	×9311 Hmp	NA	NA	NA	-2.75056	NA	NA
B032	indica	Changsha	×9311 Hmp	0.550181	3.69891	30.2625	6.49944	16.9105	NA
B033	indica	Changsha	×9311 Hmp	1.27598	11.3136	52.9402	-0.250562	23.4595	NA
B034	japonica	Changsha	×9311 Hmp	NA	NA	NA	NA	NA	NA
B035	indica	Changsha	×9311 Hmp	NA	NA	NA	NA	NA	NA
B036	japonica	Changsha	×9311 Hmp	2.27598	18.1636	91.7652	7.74944	51.5136	-0.257165
B037	japonica	Changsha	×9311 Hmp	0.175983	2.11364	18.8402	9.24944	31.0011	0.886168
B038	japonica	Changsha	×9311 Hmp	NA	NA	NA	NA	NA	NA
B039	indica	Changsha	×9311 Hmp	0.475983	5.91364	16.1402	9.33277	13.6761	0.242835
B040	indica	Changsha	×9311 Hmp	1.07598	11.3136	39.6402	2.42535	21.3248	0.355417
B043	japonica	Changsha	×9311 Hmp	-0.824017	10.8136	56.3402	7.58277	36.3695	1.4245
B044	indica	Changsha	×9311 Hmp	0.875983	15.4136	92.7402	6.20777	54.6195	1.87617
B045	japonica	Changsha	×9311 Hmp	NA	NA	NA	NA	NA	NA
B046	japonica	Changsha	×9311 Hmp	-2.82402	-10.2864	-42.8598	7.99944	2.93113	-0.488832
B047	japonica	Changsha	×9311 Hmp	NA	NA	NA	NA	NA	NA
B048	indica	Changsha	×9311 Hmp	2.17598	15.3136	61.1402	2.24944	23.3161	0.164501
B049	indica	Changsha	×9311 Hmp	0.501786	20.9284	79.6679	2.84201	36.3451	0.0104167
B051	indica	Changsha	×9311 Hmp	NA	NA	NA	NA	NA	NA
B052	indica	Changsha	×9311 Hmp	-0.124017	17.7136	77.4402	4.08277	20.4845	-0.313832
B053	japonica	Changsha	×9311 Hmp	0.875983	10.7136	55.4402	4.4161	5.44946	0.249501
B054	japonica	Changsha	×9311 Hmp	0.775983	4.48031	32.4068	8.83277	35.2678	1.17283
B055	japonica	Changsha	×9311 Hmp	-0.424017	6.81364	40.0402	0.582772	14.7811	0.654501
B056	japonica	Changsha	×9311 Hmp	-1.22402	4.41364	58.4679	NA	NA	NA
B057	japonica	Changsha	×9311 Hmp	0.901786	8.42837	NA	NA	NA	NA
B058	indica	Changsha	×9311 Hmp	NA	NA	NA	NA	NA	NA
B059	indica	Changsha	×9311 Hmp	1.03512	-5.87163	1.83452	NA	NA	NA
B060	indica	Changsha	×9311 Hmp	NA	NA	NA	NA	NA	NA
B061	indica	Changsha	×9311 Hmp	NA	NA	NA	NA	NA	NA
B062	indica	Changsha	×9311 Hmp	2.40179	28.2284	123.068	8.55035	54.4635	0.06875
B063	indica	Changsha	×9311 Hmp	0.34265	5.81364	42.8735	0.916105	14.2428	-0.390499
B064	indica	Changsha	×9311 Hmp	NA	NA	NA	NA	NA	NA
B065	indica	Changsha	×9311 Hmp	1.37598	6.51364	41.5402	1.4161	8.46779	0.462835
B066	japonica	Changsha	×9311 Hmp	NA	NA	NA	NA	NA	NA
B067	indica	Changsha	×9311 Hmp	NA	NA	NA	NA	NA	NA
B068	japonica	Changsha	×9311 Hmp	1.37598	7.23864	30.8902	-3.41723	-12.0305	0.197835
B069	japonica	Changsha	×9311 Hmp	NA	NA	NA	NA	NA	NA
B070	japonica	Changsha	×9311 Hmp	NA	NA	NA	NA	NA	NA
B071	japonica	Changsha	×9311 Hmp	NA	NA	NA	NA	NA	NA
B072	indica	Changsha	×9311 Hmp	NA	NA	NA	NA	NA	NA
B073	indica	Changsha	×9311 Hmp	NA	NA	NA	NA	NA	NA
B074	indica	Changsha	×9311 Hmp	4.08351	38.9656	191.312	9.74944	78.4405	0.305253
B075	indica	Changsha	×9311 Hmp	NA	NA	NA	NA	NA	NA
B076	indica	Changsha	×9311 Hmp	NA	NA	NA	NA	NA	NA
B077	japonica	Changsha	×9311 Hmp	0.450983	3.13864	21.0152	1.34201	5.41013	-1.15458
B079	indica	Changsha	×9311 Hmp	0.975983	10.6136	65.1402	4.99944	42.1778	0.212835
B081	indica	Changsha	×9311 Hmp	0.675983	12.3136	57.6402	2.08277	25.2378	-0.305499
B082	indica	Changsha	×9311 Hmp	2.57598	19.6136	56.7402	NA	NA	NA
B083	indica	Changsha	×9311 Hmp	NA	NA	NA	NA	NA	NA
B084	japonica	Changsha	×9311 Hmp	1.70179	15.6784	61.9679	NA	NA	NA
B085	indica	Changsha	×9311 Hmp	1.65098	-2.26136	4.96518	NA	NA	NA
B086	japonica	Changsha	×9311 Hmp	1.30179	22.2284	102.968	NA	NA	NA
B087	indica	Changsha	×9311 Hmp	NA	NA	NA	NA	NA	NA
B088	indica	Changsha	×9311 Hmp	NA	NA	NA	NA	NA	NA
B089	indica	Changsha	×9311 Hmp	NA	NA	NA	NA	NA	NA
B090	indica	Changsha	×9311 Hmp	NA	NA	NA	NA	NA	NA
B091	indica	Changsha	×9311 Hmp	1.57598	33.5136	149.04	4.4161	66.4861	0.699501
B092	indica	Changsha	×9311 Hmp	1.32598	6.76364	41.5402	-1.0839	2.85113	-0.0754987
B093	indica	Changsha	×9311 Hmp	-0.0240166	-7.15302	-23.0932	1.74944	-0.997206	0.584501
B094	indica	Changsha	×9311 Hmp	NA	NA	NA	NA	NA	NA
B095	indica	Changsha	×9311 Hmp	NA	NA	NA	NA	NA	NA
B096	indica	Changsha	×9311 Hmp	0.150983	8.18864	38.0902	3.74944	47.1361	0.317835
B097	indica	Changsha	×9311 Hmp	NA	NA	NA	NA	NA	NA
B100	japonica	Changsha	×9311 Hmp	3.40932	41.047	187.757	8.00868	35.8601	0.517083
B101	japonica	Changsha	×9311 Hmp	3.17598	13.8136	74.6402	7.08277	8.52113	0.647835
B102	japonica	Changsha	×9311 Hmp	5.07598	24.4136	129.94	-0.792228	15.7945	-0.213832
B103	japonica	Changsha	×9311 Hmp	NA	NA	NA	NA	NA	NA
B104	indica	Changsha	×9311 Hmp	0.250181	-2.30109	-16.8875	NA	NA	NA
B105	indica	Changsha	×9311 Hmp	NA	NA	NA	NA	NA	NA
B106	indica	Changsha	×9311 Hmp	-1.02402	1.73031	9.47351	NA	NA	NA
B107	indica	Changsha	×9311 Hmp	2.30932	6.33031	16.5735	NA	NA	NA
B108	indica	Changsha	×9311 Hmp	NA	NA	NA	NA	NA	NA
B109	japonica	Changsha	×9311 Hmp	1.27598	9.01364	50.0402	0.832772	17.0445	1.44617
B110	japonica	Changsha	×9311 Hmp	0.525983	32.6136	132.765	1.9161	3.57613	0.194501
B111	japonica	Changsha	×9311 Hmp	-3.59068	-20.3864	-68.5098	11.7494	7.34847	0.04375
B112	indica	Changsha	×9311 Hmp	NA	NA	NA	NA	NA	NA
B113	indica	Changsha	×9311 Hmp	0.101786	26.9284	100.468	NA	NA	NA
B114	indica	Changsha	×9311 Hmp	0.401786	-4.27163	-7.53214	NA	NA	NA
B115	indica	Changsha	×9311 Hmp	-0.349017	8.06364	33.5902	-0.750562	32.3528	0.629501
B116	indica	Changsha	×9311 Hmp	2.87598	6.01364	39.5402	NA	NA	NA
B117	japonica	Changsha	×9311 Hmp	1.77598	20.6136	83.3402	-0.843137	6.09545	0.623586
B118	indica	Changsha	×9311 Hmp	-0.549017	0.413643	1.34018	NA	NA	NA
B119	indica	Changsha	×9311 Hmp	1.70179	13.6284	64.2679	-3.03299	-13.8332	0.04875
B120	indica	Changsha	×9311 Hmp	0.175983	6.11364	39.0068	2.74944	12.9278	-0.0604987
B121	indica	Changsha	×9311 Hmp	0.675983	6.41364	23.8402	-3.8339	-7.86137	0.477835
B122	japonica	Changsha	×9311 Hmp	-0.324017	11.1136	52.5402	0.457772	-1.20221	0.722835
B123	indica	Changsha	×9311 Hmp	2.37598	13.1136	80.5402	-2.8848	19.0605	-0.216414
B124	japonica	Changsha	×9311 Hmp	1.50932	9.21364	34.2068	9.74944	4.59113	0.349501
B125	indica	Changsha	×9311 Hmp	0.650181	-4.60109	-11.1875	2.9902	NA	NA
B126	indica	Changsha	×9311 Hmp	NA	NA	NA	NA	NA	NA
B127	indica	Changsha	×9311 Hmp	1.17598	0.213643	8.64018	4.58277	20.5945	0.149501
B128	indica	Changsha	×9311 Hmp	NA	NA	NA	NA	NA	NA
B129	indica	Changsha	×9311 Hmp	0.975983	18.747	73.9068	NA	NA	NA
B130	indica	Changsha	×9311 Hmp	-0.0240166	-1.88636	1.04018	2.95777	-6.37054	-0.315499
B131	indica	Changsha	×9311 Hmp	NA	NA	NA	NA	NA	NA
B132	indica	Changsha	×9311 Hmp	NA	NA	NA	NA	NA	NA
B133	indica	Changsha	×9311 Hmp	0.675983	-5.88636	-13.9598	1.15686	22.0005	-0.138081
B134	japonica	Changsha	×9311 Hmp	NA	NA	NA	NA	NA	NA
B135	indica	Changsha	×9311 Hmp	-1.12402	18.7136	63.4902	NA	NA	NA
B136	japonica	Changsha	×9311 Hmp	1.87598	19.1136	95.8152	NA	NA	NA
B137	indica	Changsha	×9311 Hmp	4.10179	19.8284	107.168	NA	NA	NA
[truncated: 670 more rows]

## Sheet: Table S3
Table S3 The two-way ANOVA of yield traits in parent and their F1 populations
Trait	Variation source	japonica parent						japonica × Nipponbare F1						japonica × 9311 F1					indica Parent						indica×Nipponbare F1						indica×9311 F1
		DF	MS	F	P	Var%		DF	MS	F	P	Var%		DF	MS	F	P	Var%	DF	MS	F	P	Var%		DF	MS	F	P	Var%		DF	MS	F	P	Var%
PBP	E	1	640.5	299.23	0	16.63		1	2388.08	1622	0	59.84		1	292.45	144.29	0	23.55	1	245.16	129.24	0	6.54		1	3746.47	1775.79	0	72.97		1	369.86	187.19	0	22.81
	G	127	16.29	7.61	0	53.72		123	7.74	5.26	0	23.86		97	5.14	2.53	0	40.13	157	14.51	7.65	0	60.72		148	3.85	1.82	0	11.1		150	3.69	1.87	0	34.13
	E*G	120	5.81	2.71	0	18.09		99	4.09	2.78	0	10.14		66	3.06	1.51	0.0255	16.24	143	5.25	2.77	0	20		123	3.18	1.51	0.0048	7.63		104	3.08	1.56	0.0041	19.78
	Error	208	2.14	0	0	11.56		167	1.47	0	0	6.16		123	2.03	0	0	20.08	252	1.9	0	0	12.74		202	2.11	0	0	8.3		191	1.98	0	0	23.28
SBP	E	1	4854.67	74.58	0	6.25		1	33223.4	778.93	0	46.62		1	12904.1	139.28	0	25.51	1	983.01	25.81	0	1.17		1	47115.2	1056.07	0	53.28		1	6370.83	87.9393	2.05805e-17	10.8451
	G	127	352.71	5.42	0	57.64		123	176.74	4.14	0	30.51		97	183.28	1.98	0.0002	35.14	157	379.05	9.95	0	70.54		148	131.23	2.94	0	21.96		150	175.205	2.41843	5.26494e-09	44.738
	E*G	120	121.01	1.86	0	18.69		98	94.06	2.21	0	12.94		66	128.95	1.39	0.058	16.82	143	99.81	2.62	0	16.92		123	105.09	2.36	0	14.62		104	118.533	1.63616	0.00174034	20.9851
	Error	208	65.09	0	0	17.42		166	42.65	0	0	9.94		123	92.65	0	0	22.53	252	38.09	0	0	11.38		201	44.61	0	0	10.14		190	72.4457			23.4318
SPP	E	1	86845.9	58.54	0	4.43		1	739000	889.64	0	44.91		1	241952	154.99	0	23.97	1	12086.2	12.72	0.0004	0.59		1	1.14899e+06	1308.35	0	58.36		1	83120.7	55.08	0	6.45
	G	127	9470.4	6.38	0	61.3		123	4587.31	5.52	0	34.29		97	3824.63	2.45	0	36.75	157	9285.44	9.77	0	71.43		148	2723.53	3.1	0	20.47		150	4506.64	2.99	0	52.43
	E*G	120	3033.84	2.05	0	18.55		99	2063.49	2.48	0	12.42		66	3170.92	2.03	0.0004	20.73	143	2324.98	2.45	0	16.29		123	1946.65	2.22	0	12.16		104	2371.03	1.57	0.0038	19.12
	Error	208	1483.48	0	0	15.73		166	830.67	0	0	8.38		120	1561.09	0	0	18.56	251	950.03	0	0	11.68		202	878.2	0	0	9.01		188	1509.04	0	0	22
KGW	E	1	1306.37	661.38	0	19.88		1	1610.45	1119.99	0	41.28		1	350.13	413.27	0	16.04	1	1627.48	2474.77	0	24.71		1	621.23	839.72	0	24.21		1	805.7	608.5	0	23.15
	G	125	31.96	16.18	0	60.79		115	13.18	9.17	0	38.85		91	15.45	18.23	0	64.4	157	24.91	37.88	0	59.39		137	9.94	13.43	0	53.05		145	14.08	10.63	0	58.64
	E*G	99	9.16	4.64	0	13.8		79	7.19	5	0	14.56		57	5.68	6.7	0	14.83	123	7.27	11.06	0	13.58		88	5.2	7.02	0	17.82		70	5.78	4.37	0	11.63
	Error	184	1.98	0	0	5.53		144	1.44	0	0	5.31		122	0.85	0	0	4.74	232	0.66	0	0	2.32		171	0.74	0	0	4.93		173	1.32	0	0	6.58
PNP	E	1	975.01	59.26	0	9.52		1	66.86	2.64	0.1065	0.39		1	645.33	41.29	0	7.9	1	1548.03	86.18	0	10.8		1	7994.48	140.12	0	18.3		1	1398.29	126.42	0	16.84
	G	127	40.91	2.49	0	50.74		121	75.04	2.97	0	52.41		92	52.1	3.33	0	58.65	157	38.75	2.16	0	42.45		142	134.31	2.35	0	43.65		150	26.22	2.37	0	47.37
	E*G	108	11.16	0.68	0.9854	11.77		91	56.26	2.23	0	29.55		63	18.33	1.17	0.235	14.13	132	20.55	1.14	0.1886	18.93		105	73.54	1.29	0.0749	17.67		84	15.35	1.39	0.0407	15.53
	Error	174	16.45	0	0	27.96		121	25.28	0	0	17.66		101	15.63	0	0	19.32	222	17.96	0	0	27.82		156	57.06	0	0	20.37		152	11.06	0	0	20.25
GWP	E	1	3274.77	39.91	0	6.11		1	13592.5	132.41	0	22.23		1	32796.1	153.41	0	30.23	1	611.63	5.48	0.0201	0.93		1	30948.1	297.83	0	33.3		1	12869.8	57.24	0	10.14
	G	127	173.89	2.12	0	41.2		120	193.22	1.88	0.0003	37.92		92	477.53	2.23	0.0001	40.49	157	147.08	1.32	0.03	35.01		141	212.28	2.04	0	32.2		148	358.33	1.59	0.0026	41.76
	E*G	105	133.05	1.62	0.0024	26.06		87	137.39	1.34	0.0691	19.55		59	179.62	0.84	0.7645	9.77	123	148.68	1.33	0.0335	27.72		99	165.38	1.59	0.005	17.62		76	377.62	1.68	0.0039	22.6
	Error	174	82.06	0	0	26.64		121	102.66	0	0	20.31		99	213.78	0	0	19.51	215	111.51	0	0	36.34		151	103.91	0	0	16.88		144	224.86	0	0	25.5
Note: E means environmental effects, G means genetic effect, E*G means environmental and genetic interaction.

## Sheet: Table S4
Tablse S4 Summary of the QTLs identified by GWAS in parent, hybrid and middle parent heterosis values across Changsha and Sanya environments
Data source	Trait	Population	Changsha				Sanya			Colocalized QTLs between two environments (%)
			QTL number	PVE average(%)*	PVE range (%)		QTL number	PVE average(%)	PVE range (%)
Parent	PBP	japonica	63	12.1997	8.79-17.51		53	12.244	9.25-16.15	16(25.4)
	SBP	japonica	61	13.9512	9.48-17.92		60	12.8667	8.30-19.97	27(44.26)
	SPP	japonica	54	11.5774	8.24-17.82		66	12.4752	8.86-19.47	23(42.59)
	KGW	japonica	65	16.6539	11.94-29.45		53	15.0104	10.21-20.70	27(41.54)
	PNP	japonica	57	10.63	7.38-16.49		75	7.73	4.72-12.10	6(10.53)
	GWP	japonica	11	19.88	15.21-26.33		17	18.57	15.06-25.07	1(9.09)
	PBP	indica	94	8.53702	6.13-14.19		69	7.22261	5.13-12.07	48(51.06)
	SBP	indica	76	8.99577	5.96-12.93		23	7.51391	5.59-9.37	11(14.47)
	SPP	indica	45	9.35909	6.55-12.58		41	7.74146	5.27-12.85	12(26.67)
	KGW	indica	59	12.0355	8.38-17.21		101	9.26172	6.54-12.86	23(38.98)
	PNP	indica	31	15.53	11.80-21.34		42	11.58	8.78-16.53	5(16.13)
	GWP	indica	19	14.56	10.91-18.87		24	10.4	8.74-13.70	0(0)
F1	PBP	J×Nip	44	11.07	7.54-14.61		37	14.76	10.74-19.53	4(9.09)
		J×9311	19	16.98	14.74-19.90		18	22.4	18.67-27.10	0(0)
		I×Nip	45	11.68	7.88-18.12		76	11.24	7.94-18.45	6(13.3)
		I×9311	64	12.13	8.82-17.54		31	11.93	8.68-21.54	1(1.56)
	SBP	J×Nip	50	12.94	8.68-19.13		51	13.95	9.34-18.8	12(24.00)
		J×9311	28	18.55	14.63-23.37		32	20.45	15.82-27.48	2(7.14)
		I×Nip	37	10.21	6.66-15.87		73	10.77	7.22-18.29	2(5.41)
		I×9311	33	11.42	9.22-15.75		21	11.22	8.32-13.98	1(3.03)
	GNP	J×Nip	60	12.24	8.35-20.26		40	13.47	9.4-21.11	5(8.33)
		J×9311	28	16.44	12.29-21.9		27	21.71	15.87-29.98	2(7.14)
		I×Nip	40	9.95	6.88-16.75		62	11.13	7.64-17.02	3(7.50)
		I×9311	49	11.57	8.94-18.57		30	11.79	9.61-14.41	3(6.12)
	KGW	J×Nip	27	19.82	41.20-31.94		51	17.05	11.55-26.36	7(25.93)
		J×9311	47	25.98	19.36-39.22		17	23.55	20.65-27.94	2(4.26)
		I×Nip	61	10.94	8.15-16.72		82	12.63	8.94-18.01	15(24.59)
		I×9311	46	16.69	12.11-22.74		27	11.43	8.77-15.31	0(0)
	PNP	J×Nip	31	15.526	11.80-21.33		55	21.25	13.76-42.49	6(19.35)
		J×9311	14	20.89	15.19-33.26		14	22.03	16.10-29.75	0(0)
		I×Nip	53	10.71	8-64-16.20		88	11.17	7.85-20.13	17(32.08)
		I×9311	32	14.84	11.94-22.26		33	13.27	8.91-17.37	2(6.25)
	GWP	J×Nip	9	18.1017	14.46-20.30		16	16.67	13.33-18.10	0(0)
		I×9311	11	16.43	13.60-19.88		14	16.22	12.84-20.89	0(0)
Hmp	PBP	J×Nip	38	14.6771	10.95-20.68		25	17.1327	13.80-22.04	2(5.26)
		J×93-11	20	22.0807	19.01-27.50		16	19.0278	15.10-24.68	0(0)
		I×Nip	13	11.2663	8.35-18.02		60	9.49535	6.42-14.27	1(7.69)
		I×93-11	46	13.5695	10.26-18.95		36	11.6813	8.68-17.44	0(0)
	SBP	J×Nip	36	14.9471	19.04-47.61		22	18.0465	2.35-48.21	5(13.89)
		J×93-11	17	17.4479	13.24-20.61		22	15.2745	11.62-18.81	1(5.88)
		I×Nip	29	10.2379	7.51-13.14		45	10.088	7.38-16.10	5(17.24)
		I×93-11	25	13.2821	10.72-22.13		27	10.8105	8.52-15.02	0(0)
	SPP	J×Nip	43	16.6956	12.23-24.39		33	17.97	12.81-28.33	0(0)
		J×93-11	19	18.7042	16.15-24.91		25	18.3312	14.01-27.68	0(0)
		I×Nip	33	10.66	7.31-17.77		54	9.44574	7.16-13.79	6(18.18)
		I×93-11	39	12.9213	9.41-20.67		30	10.8417	7.94-15.98	1(2.56)
	KGW	J×Nip	32	22.0966	15.80-31.13		45	15.9381	11.96-20.75	3(9.38)
		J×93-11	8	26.4097	23.41-32.18		18	23.1415	20.71-27.90	0(0)
		I×Nip	83	15.5085	10.86-27.97		88	12.5861	9.71-20.63	18(21.69)
		I×93-11	29	25.39	18.53-30.88		35	11.27	8.30-14.73	1(3.45)
	PNP	J×Nip	56	19.7	14.54-25.45		49	21.12	14.08-39.7	10(17.86)
		J×93-11	7	29.98	25.62-34.51		13	23.34	17.05-29.74	0(0)
		I×Nip	26	12.69	9.60-17.77		100	11.66	7.93-23.31	10(38.46)
		I×93-11	21	17.84	14.44-22.51		46	10.57	7.48-14.88	1(4.76)
	GWP	J×Nip	9	22.57	17.60-28.96		11	15.81	13.24-19.03	1(11.11)
		I×93-11	7	24.22	20.57-27.48		18	12.6	9.95-15.39	0(0)
*PVE, means the phenotypic variation explained by the identified QTLs.

## Sheet: Table S5
Tablse S5 Identifed yield related QTLs of parent, hybrid and middle parent heterosis value in the current study
Data source	Genetic component	QTL tag SNP	Chromosome	Left	Right	Additive effect	Dominance effect	Degree of dominance
CS-SPP-I×9311-F1	OD	Chr1_23378466	1	23378466	23390030	4.3444	23.9821	5.52024
CS-SPP-I×9311-F1	OD	Chr1_24146174	1	24114602	24292245	2.13362	25.1348	11.7803
CS-SPP-I×9311-F1	OD	Chr1_25079571	1	25079571	25551915	14.2869	24.2787	1.69937
CS-SPP-I×9311-F1	OD	Chr1_39726404	1	39726404	39727300	1.00921	27.6646	27.4121
CS-SPP-I×9311-F1	OD	Chr1_40695218	1	40650335	40712129	13.1013	57.7787	4.41016
CS-SPP-I×9311-F1	OD	Chr1_5728565	1	5713295	5771598	1.07162	38.7556	36.1654
CS-SPP-I×9311-F1	OD	Chr1_5838340	1	5774042	6229120	6.44626	23.7417	3.68302
CS-SPP-I×9311-F1	OD	Chr1_6442064	1	6347438	6477958	6.16877	22.3967	3.63065
CS-SPP-I×9311-F1	OD	Chr1_6611220	1	6584968	6611220	12.8712	-25.8622	-2.00931
CS-SPP-I×9311-F1	D	Chr1_6834476	1	6834476	6962638	18.2549	-21.5304	-1.17943
CS-SPP-I×9311-F1	OD	Chr10_11937332	10	11937332	11940351	8.17884	25.7972	3.15413
CS-SPP-I×9311-F1	OD	Chr10_13025006	10	13002077	13027789	11.7204	-19.6204	-1.67403
CS-SPP-I×9311-F1	OD	Chr10_13030908	10	13030908	13062999	3.83299	-17.5249	-4.57211
CS-SPP-I×9311-F1	OD	Chr10_7506802	10	6072923	7989782	1.5415	-20.3806	-13.2213
CS-SPP-I×9311-F1	D	Chr11_16988453	11	16923976	16988453	15.079	-14.928	-0.989983
CS-SPP-I×9311-F1	OD	Chr11_27472395	11	27471210	27474438	0.916088	-31.3398	-34.2104
CS-SPP-I×9311-F1	OD	Chr12_21592820	12	21508686	21639280	10.0461	-22.1959	-2.2094
CS-SPP-I×9311-F1	OD	Chr12_24690467	12	24690467	24823900	11.5821	-23.196	-2.00274
CS-SPP-I×9311-F1	OD	Chr12_4796430	12	4796430	4805800	0.794161	-21.1728	-26.6605
CS-SPP-I×9311-F1	OD	Chr12_9832935	12	9832935	9832938	2.82436	24.2147	8.57352
CS-SPP-I×9311-F1	OD	Chr2_10262662	2	10257278	10312969	13.463	-33.4382	-2.48371
CS-SPP-I×9311-F1	OD	Chr2_12188377	2	12141398	12548324	0.246367	-62.0426	-251.829
CS-SPP-I×9311-F1	OD	Chr2_21852479	2	21666265	21852479	5.82203	75.1321	12.9048
CS-SPP-I×9311-F1	D	Chr2_23901159	2	23901159	24233386	18.0419	19.1099	1.0592
CS-SPP-I×9311-F1	OD	Chr2_24747495	2	24747495	24752936	6.2775	-22.6713	-3.61152
CS-SPP-I×9311-F1	OD	Chr3_16902996	3	16902982	16902997	1.67653	23.9592	14.291
CS-SPP-I×9311-F1	OD	Chr3_25660575	3	25660527	25878144	9.7572	-64.8529	-6.64667
CS-SPP-I×9311-F1	OD	Chr3_34736560	3	34736560	34744732	4.06077	-46.0124	-11.3309
CS-SPP-I×9311-F1	OD	Chr3_35000812	3	34991944	35000812	3.603	-32.9321	-9.14018
CS-SPP-I×9311-F1	OD	Chr3_505252	3	505248	505252	14.2386	37.6951	2.64739
CS-SPP-I×9311-F1	OD	Chr4_18498768	4	18243811	18681812	11.0937	-33.5386	-3.02321
CS-SPP-I×9311-F1	OD	Chr5_18911054	5	18911054	18970297	1.48498	-41.854	-28.1849
CS-SPP-I×9311-F1	OD	Chr5_216006	5	216006	226753	5.1748	-36.64	-7.08046
CS-SPP-I×9311-F1	OD	Chr5_245225	5	231641	245225	1.1112	-70.835	-63.7466
CS-SPP-I×9311-F1	OD	Chr5_5506965	5	5482239	5541560	4.6301	29.5462	6.38134
CS-SPP-I×9311-F1	OD	Chr5_5553766	5	5553766	5557811	2.88645	26.5571	9.20061
CS-SPP-I×9311-F1	D	Chr6_21380533	6	21254859	21380533	14.437	-7.91322	-0.548122
CS-SPP-I×9311-F1	D	Chr6_28098923	6	28098896	28098923	17.2688	-22.8949	-1.3258
CS-SPP-I×9311-F1	OD	Chr6_4282370	6	4248012	4314324	14.5562	-21.874	-1.50273
CS-SPP-I×9311-F1	OD	Chr8_163503	8	163502	186923	2.6873	31.3872	11.6798
CS-SPP-I×9311-F1	D	Chr8_20548580	8	20548580	20583715	12.9319	17.1986	1.32994
CS-SPP-I×9311-F1	OD	Chr8_27161563	8	26934814	27161578	3.55859	28.9521	8.13582
CS-SPP-I×9311-F1	OD	Chr8_8621309	8	8621309	8625147	2.11419	37.172	17.5822
CS-SPP-I×9311-Hmp	OD	Chr1_15167287	1	15167287	15167302	1.54157	-2.32885	-1.5107
CS-SPP-I×9311-Hmp	OD	Chr1_24176076	1	24125643	24177565	5.88369	29.5128	5.01604
CS-SPP-I×9311-Hmp	OD	Chr1_3503214	1	3492288	3515592	2.41518	20.3024	8.40617
CS-SPP-I×9311-Hmp	OD	Chr1_36393885	1	36393885	36419842	3.36073	-23.1919	-6.90086
CS-SPP-I×9311-Hmp	OD	Chr1_5742529	1	5742529	5745325	0.941512	37.9188	40.2744
CS-SPP-I×9311-Hmp	OD	Chr1_5863777	1	5863777	5864143	20.6258	39.7829	1.9288
CS-SPP-I×9311-Hmp	OD	Chr10_10105647	10	10100487	10775397	1.80206	-16.2768	-9.03233
CS-SPP-I×9311-Hmp	OD	Chr10_6740795	10	6740795	6758921	2.77848	-18.8348	-6.7788
CS-SPP-I×9311-Hmp	OD	Chr10_7443602	10	6975757	8964907	1.16617	-15.5894	-13.3681
CS-SPP-I×9311-Hmp	OD	Chr10_9258030	10	9157358	9341876	1.34937	-14.4137	-10.6817
CS-SPP-I×9311-Hmp	D	Chr12_5596529	12	5542843	5608556	16.9032	-24.355	-1.44085
CS-SPP-I×9311-Hmp	OD	Chr2_24280980	2	24280980	24282077	5.2856	-28.777	-5.44443
CS-SPP-I×9311-Hmp	OD	Chr2_26318690	2	26318690	26547351	6.75546	-24.671	-3.65201
CS-SPP-I×9311-Hmp	OD	Chr3_28830187	3	28630187	28830202	7.38152	-30.6059	-4.14629
CS-SPP-I×9311-Hmp	OD	Chr3_29606996	3	29581474	29644251	6.31076	-28.6569	-4.54096
CS-SPP-I×9311-Hmp	OD	Chr3_34736560	3	34736560	34736610	4.79665	-53.0541	-11.0607
CS-SPP-I×9311-Hmp	OD	Chr4_1004394	4	1004294	1004905	0.909255	-18.0612	-19.8637
CS-SPP-I×9311-Hmp	OD	Chr4_17727920	4	17727920	17901220	3.20132	25.7162	8.03298
CS-SPP-I×9311-Hmp	OD	Chr5_21163474	5	21163463	21242596	14.5288	-26.9493	-1.85489
CS-SPP-I×9311-Hmp	D	Chr5_27888840	5	27888840	27890458	12.5566	-15.1951	-1.21013
CS-SPP-I×9311-Hmp	OD	Chr5_299173	5	282323	325072	4.30269	-29.1533	-6.77561
CS-SPP-I×9311-Hmp	OD	Chr5_31034	5	26685	177230	3.21486	-45.3721	-14.1133
CS-SPP-I×9311-Hmp	OD	Chr5_7111138	5	7111138	7111655	4.59892	-39.6754	-8.6271
CS-SPP-I×9311-Hmp	OD	Chr6_11503806	6	11503806	11532365	9.32073	36.5252	3.9187
CS-SPP-I×9311-Hmp	OD	Chr6_21233362	6	21227348	21261949	10.6519	-50.081	-4.70159
CS-SPP-I×9311-Hmp	OD	Chr7_18332637	7	18332408	18341507	7.59701	-29.8987	-3.93559
CS-SPP-I×9311-Hmp	OD	Chr8_10531567	8	10376172	10531567	5.57772	-45.2238	-8.10793
CS-SPP-I×9311-Hmp	OD	Chr8_149539	8	149344	151330	1.49428	32.4708	21.73
CS-SPP-I×9311-Hmp	OD	Chr8_26405321	8	26907909	26908210	2.43162	36.3562	14.9514
CS-SPP-I×9311-Hmp	OD	Chr9_10376551	9	10208484	10376551	2.58464	18.9359	7.32632
CS-SPP-I×9311-Hmp	OD	Chr9_10486223	9	10486188	10524772	2.29282	28.8218	12.5704
CS-SPP-I×9311-Hmp	OD	Chr9_7750248	9	7491739	7750248	8.96595	-31.1247	-3.47143
CS-SPP-I×Nip-F1	OD	Chr1_1854847	1	1832089	1905348	4.96091	55.1924	11.1255
CS-SPP-I×Nip-F1	OD	Chr1_27034469	1	26897633	27034493	19.1668	-104.424	-5.44817
CS-SPP-I×Nip-F1	OD	Chr1_27316256	1	27078851	27504779	9.30212	-42.9112	-4.61306
CS-SPP-I×Nip-F1	A	Chr1_29838828	1	29415331	29908069	15.0135	-4.87518	-0.324719
CS-SPP-I×Nip-F1	OD	Chr1_33031484	1	33029137	33070272	22.6179	-83.5354	-3.69334
CS-SPP-I×Nip-F1	OD	Chr1_34673071	1	33075494	35075487	24.427	-90.3373	-3.69825
CS-SPP-I×Nip-F1	OD	Chr1_35464343	1	35075813	35494174	30.7367	-109.198	-3.55271
CS-SPP-I×Nip-F1	OD	Chr1_3589596	1	3589596	3908457	4.82291	55.1654	11.4382
CS-SPP-I×Nip-F1	OD	Chr1_38923092	1	38811780	39035611	8.61724	-58.3911	-6.77607
CS-SPP-I×Nip-F1	OD	Chr10_22087327	10	21034289	22098812	7.52902	-45.7372	-6.07478
CS-SPP-I×Nip-F1	D	Chr11_17965332	11	17627563	17980536	20.0738	14.4752	0.721099
CS-SPP-I×Nip-F1	OD	Chr2_21827812	2	21607315	23156783	8.8146	-48.9508	-5.55338
CS-SPP-I×Nip-F1	OD	Chr2_23545456	2	23156786	23949233	1.91174	-27.1845	-14.2197
CS-SPP-I×Nip-F1	D	Chr2_27309822	2	25533298	27330192	11.1287	-14.0826	-1.26543
CS-SPP-I×Nip-F1	OD	Chr2_33696705	2	32214302	34304649	3.27788	55.6107	16.9654
CS-SPP-I×Nip-F1	OD	Chr2_5310055	2	5299811	5310055	6.73123	14.1445	2.10133
CS-SPP-I×Nip-F1	D	Chr3_14307800	3	14303334	14387946	8.76446	-11.8468	-1.35169
CS-SPP-I×Nip-F1	OD	Chr3_14847441	3	14758112	14860663	7.69668	28.0348	3.64246
CS-SPP-I×Nip-F1	D	Chr3_15097869	3	14888376	15106039	9.14279	5.39709	0.590311
CS-SPP-I×Nip-F1	OD	Chr3_17417148	3	17252697	17417148	3.9069	15.1233	3.87093
CS-SPP-I×Nip-F1	OD	Chr3_5498333	3	5490797	5524675	9.02808	28.1873	3.12218
CS-SPP-I×Nip-F1	OD	Chr4_18227366	4	18061302	18386422	7.55785	-37.5064	-4.96258
CS-SPP-I×Nip-F1	OD	Chr4_18398913	4	18398913	18406543	8.18528	-39.1024	-4.77716
CS-SPP-I×Nip-F1	OD	Chr5_2308915	5	2308478	2323893	6.60499	31.6702	4.79489
CS-SPP-I×Nip-F1	OD	Chr5_26615264	5	26378105	26651792	18.307	-40.1391	-2.19255
CS-SPP-I×Nip-F1	OD	Chr5_28168132	5	28162983	28168132	6.47481	-36.7894	-5.68193
CS-SPP-I×Nip-F1	OD	Chr5_29158565	5	29019533	29433787	14.0774	-84.7639	-6.02126
CS-SPP-I×Nip-F1	OD	Chr6_26522452	6	25658790	26541317	2.47443	38.7122	15.6449
CS-SPP-I×Nip-F1	OD	Chr6_3736584	6	2724385	3802349	1.67818	12.6991	7.56717
CS-SPP-I×Nip-F1	OD	Chr7_20706350	7	20706350	20928816	6.8106	-20.845	-3.06066
CS-SPP-I×Nip-F1	OD	Chr7_20942028	7	20931459	21436049	7.01868	-26.086	-3.71666
CS-SPP-I×Nip-F1	OD	Chr7_22584874	7	22584827	22826252	15.5136	-28.8695	-1.86092
CS-SPP-I×Nip-F1	OD	Chr7_22872394	7	22872394	22928611	9.89486	-27.0456	-2.73329
CS-SPP-I×Nip-F1	OD	Chr7_6899348	7	5362864	6902872	8.99265	50.2289	5.58555
CS-SPP-I×Nip-F1	OD	Chr8_22153156	8	21746474	22231234	13.1462	-27.0599	-2.05838
CS-SPP-I×Nip-F1	OD	Chr9_15808822	9	15806271	15811615	15.6635	39.1313	2.49824
CS-SPP-I×Nip-F1	OD	Chr9_19157010	9	18263751	20262309	9.72622	51.9547	5.34171
CS-SPP-I×Nip-F1	OD	Chr9_20730109	9	20265839	20804420	12.8204	30.3231	2.36523
CS-SPP-I×Nip-F1	OD	Chr9_5092440	9	5063993	5092440	14.8464	-40.7769	-2.74659
CS-SPP-I×Nip-Hmp	OD	Chr1_27033678	1	27033678	27059683	5.76199	-48.3806	-8.3965
CS-SPP-I×Nip-Hmp	OD	Chr1_33989437	1	33800781	34874587	24.882	-91.5106	-3.67779
CS-SPP-I×Nip-Hmp	OD	Chr1_34994414	1	34881446	35463871	14.0678	-60.5356	-4.30314
CS-SPP-I×Nip-Hmp	OD	Chr1_38911342	1	38814689	38972170	5.43521	-45.9689	-8.45762
CS-SPP-I×Nip-Hmp	OD	Chr10_21470349	10	21470349	22086950	5.83062	-44.5333	-7.63783
CS-SPP-I×Nip-Hmp	OD	Chr11_8080213	11	7874393	8465358	6.0931	42.1536	6.91825
CS-SPP-I×Nip-Hmp	OD	Chr12_534124	12	534124	565865	8.13385	-25.3799	-3.12028
CS-SPP-I×Nip-Hmp	OD	Chr2_2482699	2	2124677	2739308	12.1348	20.5798	1.69593
CS-SPP-I×Nip-Hmp	OD	Chr2_32706399	2	32176512	34076573	2.70708	57.9214	21.3963
CS-SPP-I×Nip-Hmp	OD	Chr3_5091050	3	5091050	5091055	5.99579	60.5403	10.0971
CS-SPP-I×Nip-Hmp	OD	Chr4_13320408	4	13283143	13320408	15.3174	50.4959	3.29663
CS-SPP-I×Nip-Hmp	OD	Chr4_18389463	4	18061393	18389463	5.90602	-38.9504	-6.59503
CS-SPP-I×Nip-Hmp	OD	Chr4_19834664	4	19633823	19846418	2.35535	26.3448	11.1851
CS-SPP-I×Nip-Hmp	OD	Chr4_22356431	4	22325220	22368009	9.00988	-34.2483	-3.80119
CS-SPP-I×Nip-Hmp	OD	Chr4_22422281	4	22403300	22424661	8.89825	-28.9707	-3.25578
CS-SPP-I×Nip-Hmp	OD	Chr4_22625163	4	22425165	22834251	2.68338	-29.609	-11.0342
CS-SPP-I×Nip-Hmp	OD	Chr5_18507178	5	18505810	18516543	6.91094	-28.6232	-4.14172
CS-SPP-I×Nip-Hmp	OD	Chr5_1985161	5	1983830	2003473	11.2626	20.8714	1.85316
CS-SPP-I×Nip-Hmp	OD	Chr5_28205994	5	28201449	28220974	12.408	-41.3761	-3.33462
CS-SPP-I×Nip-Hmp	OD	Chr5_29189537	5	29111953	29402695	13.9091	-89.9849	-6.46951
CS-SPP-I×Nip-Hmp	OD	Chr6_25216985	6	25122423	26432177	1.1077	17.2181	15.544
CS-SPP-I×Nip-Hmp	OD	Chr6_26515806	6	26473050	26587253	3.28869	40.8259	12.4141
CS-SPP-I×Nip-Hmp	OD	Chr7_15904281	7	15876963	15904281	15.099	-34.7378	-2.30067
CS-SPP-I×Nip-Hmp	OD	Chr7_22566747	7	22564657	23000632	4.551	-25.9139	-5.69411
CS-SPP-I×Nip-Hmp	D	Chr7_2449360	7	2449360	2556076	14.6405	17.6543	1.20586
CS-SPP-I×Nip-Hmp	OD	Chr7_6891348	7	6888803	6901612	8.95867	52.531	5.86371
CS-SPP-I×Nip-Hmp	OD	Chr8_27231624	8	27231624	27312089	8.67774	57.7172	6.65118
CS-SPP-I×Nip-Hmp	OD	Chr9_20019588	9	18684214	20221287	12.2859	22.191	1.80622
CS-SPP-I×Nip-Hmp	OD	Chr9_20428493	9	20330643	20714540	6.15126	31.8773	5.18223
CS-SPP-I×Nip-Hmp	OD	Chr9_2309770	9	1886077	3829161	9.00511	-82.3133	-9.14073
CS-SPP-I×Nip-Hmp	OD	Chr9_6636278	9	6636278	6720824	6.13333	-32.3935	-5.28155
CS-SPP-J×9311-F1	OD	Chr1_39677091	1	39609498	39686999	7.15368	33.734	4.71562
CS-SPP-J×9311-F1	D	Chr1_7054769	1	7036921	7058076	23.02	-25.8364	-1.12234
CS-SPP-J×9311-F1	OD	Chr1_8831753	1	8816034	8852897	4.56047	30.1506	6.61129
CS-SPP-J×9311-F1	OD	Chr1_8891183	1	8891183	8908827	13.2895	-34.5654	-2.60096
CS-SPP-J×9311-F1	OD	Chr1_9087054	1	8993416	9147518	13.8451	-27.3615	-1.97626
CS-SPP-J×9311-F1	OD	Chr11_6601538	11	6514970	6654291	13.6875	-32.5052	-2.37481
CS-SPP-J×9311-F1	OD	Chr12_23831913	12	23831913	23834509	5.89466	-16.1825	-2.74528
CS-SPP-J×9311-F1	OD	Chr3_1119130	3	1119130	1121744	16.7439	25.9396	1.5492
CS-SPP-J×9311-F1	OD	Chr3_25658670	3	25652825	25799032	1.86882	-27.8908	-14.9242
CS-SPP-J×9311-F1	D	Chr4_348094	4	87225	353702	19.3984	-25.4019	-1.30948
CS-SPP-J×9311-F1	OD	Chr4_5801635	4	5583017	5801635	23.0187	39.3265	1.70846
CS-SPP-J×9311-F1	OD	Chr5_6852362	5	6852357	6852362	11.7738	45.7887	3.88904
CS-SPP-J×9311-F1	OD	Chr6_22395481	6	22386311	22662294	1.10862	-9.65881	-8.71245
CS-SPP-J×9311-F1	OD	Chr6_4729033	6	4710600	4729033	15.1695	25.895	1.70704
CS-SPP-J×9311-F1	OD	Chr6_8555305	6	8555305	8555315	17.0935	-36.8779	-2.15742
CS-SPP-J×9311-F1	D	Chr6_9463597	6	9284627	9528993	12.1605	-10.898	-0.896175
CS-SPP-J×9311-F1	OD	Chr7_4731400	7	4720751	4731400	6.44534	-31.777	-4.93023
CS-SPP-J×9311-F1	OD	Chr7_6660873	7	6394468	6660874	12.0595	37.0432	3.07171
CS-SPP-J×9311-F1	OD	Chr8_12344357	8	11309665	13605981	6.78079	-17.2001	-2.5366
CS-SPP-J×9311-F1	OD	Chr8_14195551	8	13988337	14751605	7.51492	-20.0784	-2.6718
CS-SPP-J×9311-F1	OD	Chr8_292115	8	282115	504441	2.00011	25.7853	12.8919
CS-SPP-J×9311-F1	OD	Chr9_10485471	9	10374217	10495910	16.1511	-36.9584	-2.28829
CS-SPP-J×9311-F1	OD	Chr9_10501545	9	10495976	10547208	4.15823	33.0992	7.95993
CS-SPP-J×9311-F1	OD	Chr9_4142869	9	4050273	4246507	6.8251	-39.728	-5.82087
CS-SPP-J×9311-Hmp	OD	Chr1_9011761	1	9011761	9054059	9.69549	-27.6597	-2.85284
CS-SPP-J×9311-Hmp	D	Chr10_19803293	10	19653600	19803293	29.4025	28.0658	0.954538
CS-SPP-J×9311-Hmp	D	Chr11_20988076	11	20931907	21092663	7.61961	8.17491	1.07288
CS-SPP-J×9311-Hmp	OD	Chr11_25007894	11	25007894	25083912	2.39869	-42.7648	-17.8284
CS-SPP-J×9311-Hmp	OD	Chr11_6884658	11	6884204	7017873	15.366	-39.4967	-2.5704
CS-SPP-J×9311-Hmp	OD	Chr3_1138964	3	1124657	1138964	13.6922	-25.2411	-1.84347
CS-SPP-J×9311-Hmp	OD	Chr3_27967306	3	27960306	27977306	0.0951596	-17.1309	-180.023
CS-SPP-J×9311-Hmp	OD	Chr3_35818390	3	35818390	35818965	4.00647	-42.6036	-10.6337
CS-SPP-J×9311-Hmp	OD	Chr4_12397834	4	12392962	12421696	16.7338	-47.1304	-2.81647
CS-SPP-J×9311-Hmp	D	Chr5_19591427	5	19474939	19628168	9.05708	-10.8673	-1.19987
CS-SPP-J×9311-Hmp	OD	Chr8_16544726	8	16544726	16586379	9.65061	15.619	1.61844
CS-SPP-J×9311-Hmp	OD	Chr8_8642669	8	8642669	8649452	14.2893	25.7865	1.80461
CS-SPP-J×9311-Hmp	OD	Chr9_10490142	9	10485247	10490144	10.0717	-37.0184	-3.67551
CS-SPP-J×9311-Hmp	OD	Chr9_4142869	9	4102869	4246507	6.19567	-47.2586	-7.62768
CS-SPP-J×Nip-F1	OD	Chr1_1522998	1	1251388	1522998	22.8354	36.2197	1.58612
CS-SPP-J×Nip-F1	OD	Chr1_2384540	1	1546826	2384540	13.9291	27.1913	1.95211
CS-SPP-J×Nip-F1	D	Chr1_25305079	1	25245752	25378747	14.3636	-16.1086	-1.12149
CS-SPP-J×Nip-F1	D	Chr1_25480840	1	25471481	25499444	5.29116	-5.51305	-1.04194
CS-SPP-J×Nip-F1	D	Chr1_25525214	1	25505504	25550074	5.14196	3.21497	0.625243
CS-SPP-J×Nip-F1	D	Chr1_26585295	1	26558297	26587472	2.31086	2.07502	0.897943
CS-SPP-J×Nip-F1	OD	Chr1_30815993	1	30392776	30867957	15.6108	72.1269	4.62031
CS-SPP-J×Nip-F1	OD	Chr1_402991	1	229546	609641	13.6265	75.5122	5.54159
CS-SPP-J×Nip-F1	OD	Chr1_657330	1	618025	1071873	13.1311	64.9716	4.9479
CS-SPP-J×Nip-F1	OD	Chr10_15685253	10	15683802	15744213	17.1211	50.7496	2.96416
CS-SPP-J×Nip-F1	OD	Chr10_5432893	10	4844977	5460370	13.7394	92.8218	6.75587
CS-SPP-J×Nip-F1	OD	Chr10_5656798	10	5504995	5682775	15.0541	74.8411	4.97148
CS-SPP-J×Nip-F1	D	Chr11_18290810	11	18164231	18411819	25.4199	-27.6675	-1.08842
CS-SPP-J×Nip-F1	OD	Chr11_19541671	11	19541671	19591019	1.50586	-42.2793	-28.0764
CS-SPP-J×Nip-F1	OD	Chr11_19674783	11	19628548	19674784	5.29514	-41.1163	-7.76491
CS-SPP-J×Nip-F1	OD	Chr11_27571063	11	27495813	27578998	4.23765	-15.3406	-3.62008
CS-SPP-J×Nip-F1	OD	Chr11_28865490	11	28843435	28917552	11.0993	88.3131	7.95667
CS-SPP-J×Nip-F1	OD	Chr11_4791928	11	4771651	4791928	7.28509	-13.025	-1.7879
CS-SPP-J×Nip-F1	OD	Chr12_17985507	12	17953239	18203943	15.1492	-33.5219	-2.21278
CS-SPP-J×Nip-F1	OD	Chr12_20854022	12	19405147	21263339	2.98496	14.9142	4.99644
CS-SPP-J×Nip-F1	OD	Chr12_24051747	12	22333921	24086891	1.87624	18.3756	9.79382
CS-SPP-J×Nip-F1	OD	Chr12_24090178	12	24087888	26013536	4.11935	20.1019	4.87988
CS-SPP-J×Nip-F1	OD	Chr12_26913183	12	26913060	27248622	3.49432	-53.5657	-15.3294
CS-SPP-J×Nip-F1	D	Chr12_2915139	12	2853808	2941857	32.9076	36.5925	1.11198
CS-SPP-J×Nip-F1	OD	Chr2_19830203	2	19739868	19836331	8.4258	-17.7086	-2.10171
CS-SPP-J×Nip-F1	A	Chr2_2333491	2	2283434	2333491	11.6784	-0.71988	-0.0616421
CS-SPP-J×Nip-F1	OD	Chr2_24199545	2	24161058	25215653	10.2815	-46.6679	-4.53901
CS-SPP-J×Nip-F1	OD	Chr2_8734387	2	8727554	8744097	3.92921	-10.9498	-2.78678
CS-SPP-J×Nip-F1	OD	Chr3_14947515	3	14883624	14964274	20.5457	61.8874	3.01219
CS-SPP-J×Nip-F1	OD	Chr3_15295033	3	14984113	15308816	22.9081	81.441	3.55512
CS-SPP-J×Nip-F1	OD	Chr3_16158527	3	15971222	17359075	21.8295	78.8079	3.61016
CS-SPP-J×Nip-F1	OD	Chr3_27963850	3	27850350	28324343	6.00553	-28.2717	-4.70761
CS-SPP-J×Nip-F1	OD	Chr3_28347449	3	28342877	28374056	0.875581	-43.8338	-50.0625
CS-SPP-J×Nip-F1	OD	Chr3_8599628	3	7806386	8599646	11.3335	-41.39	-3.652
CS-SPP-J×Nip-F1	OD	Chr4_31643438	4	31557182	31747839	11.4886	-69.8998	-6.08425
CS-SPP-J×Nip-F1	D	Chr4_31858190	4	31805286	31936513	29.2642	43.6851	1.49278
CS-SPP-J×Nip-F1	OD	Chr4_31987323	4	31940629	32011981	15.125	-33.6005	-2.22153
CS-SPP-J×Nip-F1	OD	Chr4_32179017	4	32159948	32179017	5.13867	-34.3013	-6.67513
CS-SPP-J×Nip-F1	D	Chr4_32253199	4	32192684	32458925	14.4083	-12.8345	-0.890771
CS-SPP-J×Nip-F1	D	Chr4_32617267	4	32600938	32622690	11.8181	9.7432	0.82443
CS-SPP-J×Nip-F1	D	Chr4_32633047	4	32623463	32665215	8.5211	-7.55722	-0.886884
CS-SPP-J×Nip-F1	OD	Chr4_32748144	4	32668660	32791511	4.11411	-9.56309	-2.32446
CS-SPP-J×Nip-F1	D	Chr4_32831681	4	32808506	32832557	4.05137	-3.05226	-0.753389
CS-SPP-J×Nip-F1	OD	Chr5_20010339	5	19953159	20015657	18.3134	53.4753	2.92001
CS-SPP-J×Nip-F1	OD	Chr6_22033407	6	22028936	22036317	7.92671	-23.9354	-3.01959
CS-SPP-J×Nip-F1	D	Chr6_22129255	6	22036642	22129255	16.1665	-22.5999	-1.39795
CS-SPP-J×Nip-F1	D	Chr6_22165468	6	22129377	22175391	17.0928	-22.3656	-1.30848
CS-SPP-J×Nip-F1	A	Chr7_11632027	7	10847307	12825999	27.5627	-3.71145	-0.134655
CS-SPP-J×Nip-F1	D	Chr7_15895285	7	14685913	15912081	12.9354	-8.27026	-0.639351
CS-SPP-J×Nip-F1	OD	Chr7_19846934	7	19832720	19892995	14.9776	68.4769	4.57196
CS-SPP-J×Nip-F1	A	Chr7_20004683	7	19993267	20112245	12.8573	-1.7103	-0.133022
CS-SPP-J×Nip-F1	OD	Chr7_20409252	7	20400414	20415424	17.5568	35.6489	2.03049
CS-SPP-J×Nip-F1	OD	Chr7_28552456	7	26912740	28552456	24.4081	59.6368	2.44333
CS-SPP-J×Nip-F1	OD	Chr8_19740978	8	19698310	20440169	10.4874	46.8918	4.47124
CS-SPP-J×Nip-F1	OD	Chr8_21140503	8	20939894	21140503	19.8986	46.2529	2.32443
CS-SPP-J×Nip-F1	A	Chr8_5026663	8	4662484	5082717	15.3356	1.77143	0.115511
CS-SPP-J×Nip-F1	OD	Chr8_5329797	8	5191343	6001754	2.29162	31.2012	13.6154
CS-SPP-J×Nip-F1	OD	Chr9_19877778	9	19877778	19955269	9.86585	-27.1925	-2.75622
CS-SPP-J×Nip-Hmp	OD	Chr1_25482981	1	25460260	25496112	5.29442	-10.5277	-1.98845
CS-SPP-J×Nip-Hmp	A	Chr1_3419681	1	3399434	3525109	29.2473	-10.3305	-0.353211
CS-SPP-J×Nip-Hmp	OD	Chr1_451738	1	271743	586965	9.17972	79.782	8.69111
CS-SPP-J×Nip-Hmp	OD	Chr1_657536	1	632255	1032324	10.0731	68.0532	6.7559
CS-SPP-J×Nip-Hmp	D	Chr10_11619875	10	11564945	11619875	31.2995	-34.4507	-1.10068
CS-SPP-J×Nip-Hmp	OD	Chr10_15727922	10	15682549	15762821	13.1707	51.057	3.87656
CS-SPP-J×Nip-Hmp	OD	Chr10_20839628	10	20375233	20839628	24.2277	-44.7916	-1.84878
CS-SPP-J×Nip-Hmp	OD	Chr11_19541671	11	19528683	19591019	2.87656	-39.5485	-13.7485
CS-SPP-J×Nip-Hmp	OD	Chr11_19674858	11	19628646	20149868	10.0342	-23.7608	-2.36798
CS-SPP-J×Nip-Hmp	OD	Chr12_17985422	12	17950737	18121008	15.7538	-47.862	-3.03813
CS-SPP-J×Nip-Hmp	OD	Chr12_7882241	12	7535867	7933660	9.82039	101.186	10.3036
CS-SPP-J×Nip-Hmp	OD	Chr2_8726611	2	8726611	8756395	9.29034	-47.9067	-5.15662
CS-SPP-J×Nip-Hmp	D	Chr2_8797472	2	8785994	8822254	34.4366	-35.9303	-1.04338
CS-SPP-J×Nip-Hmp	OD	Chr3_15197836	3	14882307	16689585	20.9304	82.4416	3.93884
CS-SPP-J×Nip-Hmp	OD	Chr3_27959990	3	27846497	28324343	7.10316	-31.8818	-4.4884
CS-SPP-J×Nip-Hmp	OD	Chr3_28347501	3	28342877	28372440	1.16007	-44.1657	-38.0716
CS-SPP-J×Nip-Hmp	D	Chr3_7802711	3	6766748	7813464	23.1549	-28.7522	-1.24173
CS-SPP-J×Nip-Hmp	OD	Chr3_8499887	3	7818603	9815490	20.6669	-33.4223	-1.61719
CS-SPP-J×Nip-Hmp	A	Chr4_1901266	4	524906	2520082	31.7601	-12.1257	-0.381791
CS-SPP-J×Nip-Hmp	OD	Chr4_32747815	4	32680473	32791511	5.55052	-13.6075	-2.45156
CS-SPP-J×Nip-Hmp	D	Chr4_32839483	4	32832553	33384460	6.12647	-5.37043	-0.876594
CS-SPP-J×Nip-Hmp	D	Chr5_15012282	5	14518226	16220330	30.1469	-16.4252	-0.544839
CS-SPP-J×Nip-Hmp	A	Chr5_28520658	5	27426830	28718002	30.0949	-12.7859	-0.424852
CS-SPP-J×Nip-Hmp	OD	Chr5_832279	5	818723	884404	17.2717	44.0437	2.55005
CS-SPP-J×Nip-Hmp	OD	Chr5_952787	5	884959	952787	12.2931	42.6325	3.46799
CS-SPP-J×Nip-Hmp	OD	Chr7_19832300	7	18844830	19997237	13.1645	59.2959	4.50424
CS-SPP-J×Nip-Hmp	OD	Chr7_20095364	7	20061450	20340560	13.05	24.2802	1.86055
CS-SPP-J×Nip-Hmp	OD	Chr7_20409252	7	20400446	20968484	18.5206	43.6101	2.35468
CS-SPP-J×Nip-Hmp	A	Chr7_22963591	7	22744183	23105849	27.0641	9.5902	0.354351
CS-SPP-J×Nip-Hmp	OD	Chr7_28552267	7	28303039	28715049	20.6977	55.2566	2.6697
CS-SPP-J×Nip-Hmp	OD	Chr8_17654094	8	17654094	17989594	5.29051	81.5716	15.4185
CS-SPP-J×Nip-Hmp	OD	Chr8_19761326	8	18641923	20436674	10.5795	56.1808	5.31037
CS-SPP-J×Nip-Hmp	OD	Chr8_2011672	8	2011672	2033042	14.4977	81.3904	5.61404
CS-SPP-J×Nip-Hmp	OD	Chr8_20968946	8	20968946	21334538	13.5508	51.5616	3.80506
CS-SPP-J×Nip-Hmp	D	Chr8_4662531	8	3955134	4662536	15.6967	18.275	1.16426
CS-SPP-J×Nip-Hmp	D	Chr8_5250735	8	4718728	5258581	23.025	-25.5608	-1.11013
CS-SPP-J×Nip-Hmp	OD	Chr8_5263447	8	5263447	5811019	7.5013	14.7162	1.96181
CS-SPP-J×Nip-Hmp	OD	Chr8_5838568	8	5811113	5839136	27.1097	-46.9841	-1.73311
CS-SPP-J×Nip-Hmp	OD	Chr9_10062462	9	10014136	10113645	13.4224	83.7054	6.23623
CS-SPP-J×Nip-Hmp	D	Chr9_17422546	9	16860067	17882949	29.5066	-20.4166	-0.691933
CS-SPP-J×Nip-Hmp	OD	Chr9_18661310	9	18067376	20049900	14.3897	-26.0222	-1.80839
CS-SPP-J×Nip-Hmp	OD	Chr9_9667613	9	9647708	9783633	4.59794	51.795	11.2648
CS-SPP-J×Nip-Hmp	OD	Chr9_9851145	9	9791983	9979856	7.50213	53.7672	7.16692
SY-SPP-I×9311-F1	OD	Chr1_12161539	1	12158736	12175264	5.38225	35.1815	6.53659
SY-SPP-I×9311-F1	OD	Chr1_24300940	1	24286591	24303671	3.46959	15.2344	4.39085
SY-SPP-I×9311-F1	OD	Chr1_29965682	1	29962639	30015686	6.09968	-25.1351	-4.12072
SY-SPP-I×9311-F1	OD	Chr1_30757740	1	30431932	30771526	6.89548	-30.0633	-4.35986
SY-SPP-I×9311-F1	OD	Chr10_17033382	10	17006494	19982107	10.1918	-24.5593	-2.40971
SY-SPP-I×9311-F1	D	Chr11_26392242	11	26375575	26404975	12.6504	-7.8331	-0.619198
SY-SPP-I×9311-F1	D	Chr11_26500092	11	26499977	26538793	18.7113	16.894	0.902875
SY-SPP-I×9311-F1	D	Chr12_19569740	12	19521688	19569740	26.7377	14.7895	0.55313
SY-SPP-I×9311-F1	OD	Chr12_4876623	12	4745199	4888688	0.778084	-31.4089	-40.367
SY-SPP-I×9311-F1	OD	Chr12_5390239	12	5173921	5458481	2.93362	-45.0795	-15.3665
SY-SPP-I×9311-F1	OD	Chr12_6225416	12	6225416	6935973	1.57318	-38.0489	-24.186
SY-SPP-I×9311-F1	OD	Chr2_17845501	2	17819396	18010143	12.4033	26.7235	2.15454
SY-SPP-I×9311-F1	OD	Chr2_18423924	2	18107593	18531084	1.20106	-28.1472	-23.4353
SY-SPP-I×9311-F1	OD	Chr2_18592278	2	18560573	18607799	2.62901	-26.2113	-9.97004
SY-SPP-I×9311-F1	OD	Chr2_20723088	2	20659575	20757557	15.5006	-27.7127	-1.78785
SY-SPP-I×9311-F1	OD	Chr2_35631925	2	35614433	35648596	1.05128	29.7998	28.3463
SY-SPP-I×9311-F1	OD	Chr3_15450537	3	15445264	15457172	2.49128	-74.5706	-29.9326
SY-SPP-I×9311-F1	D	Chr3_6452353	3	6310644	6754297	18.9826	-20.5306	-1.08155
SY-SPP-I×9311-F1	D	Chr4_17665200	4	17587051	17797052	28.5708	24.9106	0.871892
SY-SPP-I×9311-F1	OD	Chr5_634976	5	613838	644556	9.843	-32.613	-3.31331
SY-SPP-I×9311-F1	D	Chr5_6370635	5	6344900	6372659	18.1159	-21.585	-1.1915
SY-SPP-I×9311-F1	OD	Chr6_6010371	6	5952390	6170897	7.63445	22.2571	2.91536
SY-SPP-I×9311-F1	D	Chr7_13640129	7	13608619	13734054	5.18642	3.83525	0.73948
SY-SPP-I×9311-F1	OD	Chr7_26011487	7	26007770	26037254	4.65532	30.9142	6.64062
SY-SPP-I×9311-F1	D	Chr8_25451190	8	25419572	25419572	12.1083	14.6231	1.20769
SY-SPP-I×9311-F1	OD	Chr8_8152952	8	8107783	8814943	5.47576	-38.2848	-6.99169
SY-SPP-I×9311-F1	A	Chr9_13001343	9	12962986	13001343	18.4586	8.65392	0.468828
SY-SPP-I×9311-F1	D	Chr9_19740875	9	19725071	19745907	17.7882	-21.9973	-1.23662
SY-SPP-I×9311-F1	A	Chr9_19917809	9	19746388	20008480	22.9775	2.40429	0.104637
SY-SPP-I×9311-F1	A	Chr9_20064333	9	20020503	20064333	21.204	2.47013	0.116493
SY-SPP-I×9311-Hmp	OD	Chr1_24174404	1	24136478	24220241	3.84042	23.7158	6.17532
SY-SPP-I×9311-Hmp	OD	Chr1_24221622	1	24201622	24230168	5.47219	12.1685	2.22371
SY-SPP-I×9311-Hmp	D	Chr1_624914	1	604291	629044	5.05739	-5.04834	-0.998211
SY-SPP-I×9311-Hmp	D	Chr1_737259	1	726436	929012	8.58988	-9.53223	-1.1097
SY-SPP-I×9311-Hmp	D	Chr10_4553490	10	4533490	4560628	15.1187	-12.2602	-0.810929
SY-SPP-I×9311-Hmp	OD	Chr11_22606806	11	21408183	22606883	6.46196	16.9069	2.61637
SY-SPP-I×9311-Hmp	OD	Chr11_22612146	11	22606905	22865644	6.99782	19.1797	2.74081
SY-SPP-I×9311-Hmp	OD	Chr11_22929639	11	22887068	22987225	2.96676	18.759	6.32306
SY-SPP-I×9311-Hmp	OD	Chr12_20857396	12	20045090	20882124	1.9232	21.4379	11.147
SY-SPP-I×9311-Hmp	OD	Chr12_23129888	12	23121422	23196284	6.83001	-35.9806	-5.26803
SY-SPP-I×9311-Hmp	OD	Chr12_3304093	12	2510087	3304158	1.04077	9.78583	9.40248
SY-SPP-I×9311-Hmp	D	Chr3_15998841	3	15922173	16079501	11.1524	-14.8543	-1.33194
SY-SPP-I×9311-Hmp	D	Chr3_24512108	3	24512108	24533273	20.5196	-29.4898	-1.43715
SY-SPP-I×9311-Hmp	OD	Chr4_19761652	4	19740010	19816191	6.00427	-40.3298	-6.71684
SY-SPP-I×9311-Hmp	OD	Chr4_34432552	4	34408097	34432552	16.5778	-56.1399	-3.38644
SY-SPP-I×9311-Hmp	D	Chr4_5025126	4	5023158	5044105	9.44983	-11.0817	-1.17269
SY-SPP-I×9311-Hmp	D	Chr4_5107201	4	5056181	5108412	12.7446	-13.6526	-1.07125
SY-SPP-I×9311-Hmp	OD	Chr5_17208096	5	17204849	17221383	3.31672	-22.3743	-6.7459
SY-SPP-I×9311-Hmp	OD	Chr6_1339685	6	1221227	1339685	13.5319	33.4486	2.47183
SY-SPP-I×9311-Hmp	OD	Chr6_19912080	6	19910661	20903118	5.67484	15.9557	2.81166
SY-SPP-I×9311-Hmp	OD	Chr6_5940118	6	5899464	6187298	9.08965	19.5028	2.14561
SY-SPP-I×9311-Hmp	D	Chr6_940947	6	871569	1112240	18.321	13.7746	0.751846
SY-SPP-I×9311-Hmp	OD	Chr7_26021893	7	26010357	26125562	2.00116	25.0181	12.5018
SY-SPP-I×9311-Hmp	OD	Chr7_5739545	7	5644109	5739545	8.17963	-25.8121	-3.15566
SY-SPP-I×9311-Hmp	OD	Chr8_8023645	8	8009628	8032570	6.32759	-45.8125	-7.24011
SY-SPP-I×9311-Hmp	OD	Chr8_9212455	8	9212455	9520425	8.03547	25.0643	3.1192
SY-SPP-I×9311-Hmp	OD	Chr8_9750225	8	9523763	10083584	1.50539	21.5837	14.3376
SY-SPP-I×9311-Hmp	OD	Chr9_11931725	9	11850115	11989242	20.7624	-35.3862	-1.70434
SY-SPP-I×9311-Hmp	OD	Chr9_12034705	9	12010121	12034705	16.8017	-37.4886	-2.23124
SY-SPP-I×Nip-F1	OD	Chr1_24125292	1	24121448	24237366	8.65799	25.6893	2.96711
SY-SPP-I×Nip-F1	OD	Chr1_41775847	1	41730257	41829312	16.6651	50.6392	3.03864
SY-SPP-I×Nip-F1	A	Chr10_16700858	10	16654051	16736074	18.6864	-5.3171	-0.284545
SY-SPP-I×Nip-F1	A	Chr10_22253447	10	22214589	22294360	10.3969	-2.31481	-0.222644
SY-SPP-I×Nip-F1	D	Chr11_5541288	11	5541272	5686102	18.765	27.8478	1.48403
SY-SPP-I×Nip-F1	OD	Chr11_7926457	11	7890310	7926457	6.10597	24.849	4.06963
SY-SPP-I×Nip-F1	OD	Chr11_8574991	11	8564710	9712694	1.739	-14.4424	-8.30503
SY-SPP-I×Nip-F1	D	Chr12_10339532	12	10304339	10340615	13.0241	19.47	1.49492
SY-SPP-I×Nip-F1	OD	Chr12_1479047	12	1399527	1487875	10.6655	36.8746	3.45738
SY-SPP-I×Nip-F1	OD	Chr12_17697091	12	17683333	17697472	8.39151	33.5615	3.99946
SY-SPP-I×Nip-F1	OD	Chr12_21428685	12	21428218	21441386	1.90889	23.8103	12.4734
SY-SPP-I×Nip-F1	OD	Chr12_7637760	12	7463411	7639790	2.4082	23.6676	9.82793
SY-SPP-I×Nip-F1	OD	Chr12_7934721	12	7720822	9385685	3.76336	28.2523	7.50721
SY-SPP-I×Nip-F1	OD	Chr12_822518	12	792052	839135	7.50049	17.7009	2.35997
SY-SPP-I×Nip-F1	OD	Chr12_9803714	12	9392425	9921964	8.95148	37.759	4.21819
SY-SPP-I×Nip-F1	D	Chr2_20648938	2	20604348	20722370	15.5458	-8.1888	-0.526752
SY-SPP-I×Nip-F1	OD	Chr2_8252641	2	8231567	8317837	11.8404	33.3318	2.8151
SY-SPP-I×Nip-F1	A	Chr2_8432031	2	8376669	8718936	32.793	0.249011	0.00759341
SY-SPP-I×Nip-F1	OD	Chr2_9505040	2	9468334	10074532	8.92406	15.4992	1.73679
SY-SPP-I×Nip-F1	OD	Chr3_18194424	3	17892515	18876253	12.1227	28.9351	2.38684
SY-SPP-I×Nip-F1	OD	Chr3_19240185	3	18879413	20878907	11.7565	32.3413	2.75093
SY-SPP-I×Nip-F1	D	Chr3_21050704	3	20928792	21050704	6.73163	-8.52588	-1.26654
SY-SPP-I×Nip-F1	OD	Chr3_21745437	3	21448990	22158622	3.52789	-12.9755	-3.67799
SY-SPP-I×Nip-F1	OD	Chr3_22359696	3	22359198	22795669	1.22256	18.5237	15.1516
SY-SPP-I×Nip-F1	D	Chr3_28353728	3	28266600	28371831	14.2639	12.0693	0.846144
SY-SPP-I×Nip-F1	OD	Chr3_28383746	3	28383746	28493054	9.43212	-32.9911	-3.49774
SY-SPP-I×Nip-F1	OD	Chr3_29711468	3	29494161	29721916	15.1919	-45.0528	-2.96559
SY-SPP-I×Nip-F1	OD	Chr3_30090405	3	30016953	30313257	1.5075	-4.67233	-3.0994
SY-SPP-I×Nip-F1	OD	Chr4_13917558	4	13701580	14054961	4.67106	25.4187	5.44173
SY-SPP-I×Nip-F1	OD	Chr4_16196798	4	16160374	16196814	1.22866	23.5965	19.2051
SY-SPP-I×Nip-F1	D	Chr4_20710652	4	20710626	20775895	14.7551	9.39869	0.636981
SY-SPP-I×Nip-F1	OD	Chr4_20838751	4	20792376	20838751	7.29388	-20.828	-2.85554
SY-SPP-I×Nip-F1	OD	Chr4_23744038	4	23626218	23774880	11.5143	-28.5422	-2.47883
SY-SPP-I×Nip-F1	OD	Chr4_28518279	4	28425835	28527212	9.86995	-35.9158	-3.6389
SY-SPP-I×Nip-F1	OD	Chr5_11798457	5	11416946	13416927	5.84079	21.6458	3.70597
SY-SPP-I×Nip-F1	OD	Chr5_13432846	5	13417012	13663860	5.54317	25.6005	4.61838
SY-SPP-I×Nip-F1	OD	Chr5_14801215	5	13664032	16300815	9.1562	41.9992	4.58697
SY-SPP-I×Nip-F1	OD	Chr5_16535801	5	16522020	16752144	2.1351	22.1438	10.3714
SY-SPP-I×Nip-F1	OD	Chr5_21853687	5	21853687	22467650	7.97281	-39.4516	-4.94826
SY-SPP-I×Nip-F1	OD	Chr5_24226183	5	24178903	24254441	7.40037	-22.1671	-2.9954
SY-SPP-I×Nip-F1	D	Chr5_25204278	5	24254792	26191283	11.4333	-8.31855	-0.727572
SY-SPP-I×Nip-F1	D	Chr5_26288303	5	26201974	27357114	12.0253	-8.48573	-0.705658
SY-SPP-I×Nip-F1	OD	Chr5_29222769	5	28792189	29505582	10.971	-25.2165	-2.29848
SY-SPP-I×Nip-F1	OD	Chr5_29507408	5	29507408	29577102	9.65757	-47.3923	-4.90727
SY-SPP-I×Nip-F1	OD	Chr6_1146665	6	774148	1208941	14.4943	29.546	2.03846
SY-SPP-I×Nip-F1	OD	Chr6_19613957	6	19487495	19700567	23.6445	-54.3652	-2.29927
SY-SPP-I×Nip-F1	OD	Chr6_23925986	6	23881830	24000571	11.3384	-32.0394	-2.82574
SY-SPP-I×Nip-F1	OD	Chr6_26803937	6	26702049	26821413	11.5315	20.0473	1.73847
SY-SPP-I×Nip-F1	D	Chr6_27397788	6	27243621	27472480	7.47482	-10.4036	-1.39182
SY-SPP-I×Nip-F1	OD	Chr6_27591149	6	27551741	28242649	1.91348	16.2413	8.48784
SY-SPP-I×Nip-F1	D	Chr6_28250622	6	28242677	28314455	12.98	-11.0828	-0.853833
SY-SPP-I×Nip-F1	A	Chr7_17270248	7	17229424	17299354	8.94288	-1.69593	-0.18964
SY-SPP-I×Nip-F1	OD	Chr7_23545290	7	22994471	23598256	21.1732	39.1243	1.84782
SY-SPP-I×Nip-F1	OD	Chr7_29149656	7	28948539	29386844	5.6597	-15.0391	-2.65723
SY-SPP-I×Nip-F1	D	Chr7_5726816	7	5676978	5736622	8.44788	-12.0323	-1.42429
SY-SPP-I×Nip-F1	OD	Chr7_838731	7	647970	1002607	4.5212	25.9196	5.73289
SY-SPP-I×Nip-F1	OD	Chr8_20653222	8	20650659	20694475	8.48284	-18.972	-2.23651
SY-SPP-I×Nip-F1	OD	Chr8_8442398	8	8339921	8457335	2.66027	31.0961	11.6891
SY-SPP-I×Nip-F1	OD	Chr8_860566	8	856496	879127	3.21879	-13.4406	-4.17566
SY-SPP-I×Nip-F1	OD	Chr8_8797040	8	8791428	9242556	8.98557	-35.8643	-3.99132
SY-SPP-I×Nip-F1	OD	Chr9_4590934	9	4555396	4779922	13.2144	22.3185	1.68895
SY-SPP-I×Nip-Hmp	A	Chr1_1356519	1	1236418	1363897	12.1951	-3.1059	-0.254684
SY-SPP-I×Nip-Hmp	OD	Chr1_22819137	1	22812655	22918380	3.58805	9.23247	2.57312
SY-SPP-I×Nip-Hmp	OD	Chr1_38062146	1	37508960	38062146	17.4794	-37.3944	-2.13935
SY-SPP-I×Nip-Hmp	OD	Chr1_40156966	1	39981469	40381882	22.3194	-43.0322	-1.92802
SY-SPP-I×Nip-Hmp	D	Chr1_6430944	1	6395273	6456002	15.129	-14.5068	-0.958874
SY-SPP-I×Nip-Hmp	D	Chr10_2146619	10	2113105	2146619	21.0169	-25.2951	-1.20356
SY-SPP-I×Nip-Hmp	OD	Chr10_9281714	10	9229291	9567905	7.59644	18.0813	2.38023
SY-SPP-I×Nip-Hmp	A	Chr11_17933232	11	17769708	18449637	13.8807	-5.91468	-0.426107
SY-SPP-I×Nip-Hmp	OD	Chr11_25190233	11	25187505	25216656	15.7318	29.4529	1.87219
SY-SPP-I×Nip-Hmp	D	Chr11_3380380	11	3363494	3611236	35.9925	-26.0265	-0.723109
SY-SPP-I×Nip-Hmp	A	Chr11_7063705	11	6979521	7063705	8.84996	0.90582	0.102353
SY-SPP-I×Nip-Hmp	D	Chr12_21785328	12	21475007	22563436	34.9618	-45.5624	-1.3032
SY-SPP-I×Nip-Hmp	OD	Chr12_22580544	12	22564386	22599088	13.2346	-21.9254	-1.65668
SY-SPP-I×Nip-Hmp	OD	Chr12_938052	12	938041	1505703	8.47759	14.2742	1.68376
SY-SPP-I×Nip-Hmp	OD	Chr12_9791623	12	9791623	9915227	11.3353	38.3314	3.38159
SY-SPP-I×Nip-Hmp	D	Chr2_2176348	2	2112247	2367720	14.5969	-16.5325	-1.1326
SY-SPP-I×Nip-Hmp	OD	Chr2_27083943	2	25842854	27543448	16.6231	30.62	1.84202
SY-SPP-I×Nip-Hmp	A	Chr2_2995858	2	2883505	3464709	17.342	1.62219	0.0935407
SY-SPP-I×Nip-Hmp	D	Chr2_8149970	2	8149970	8160251	29.5039	35.377	1.19906
SY-SPP-I×Nip-Hmp	OD	Chr3_12064718	3	11830008	12154484	17.8785	35.9387	2.01016
SY-SPP-I×Nip-Hmp	OD	Chr3_19350118	3	18995315	20919931	13.5689	25.1499	1.8535
SY-SPP-I×Nip-Hmp	OD	Chr3_28345389	3	28291090	28371282	17.1959	42.2872	2.45914
SY-SPP-I×Nip-Hmp	OD	Chr3_29494742	3	29460618	29684794	9.58333	-18.0706	-1.88563
SY-SPP-I×Nip-Hmp	OD	Chr4_16418982	4	16235904	16418982	3.35265	26.7866	7.98969
SY-SPP-I×Nip-Hmp	OD	Chr4_23512981	4	23482915	23759936	8.23623	-20.4868	-2.4874
SY-SPP-I×Nip-Hmp	OD	Chr4_34378602	4	33359621	34492567	9.66843	27.2014	2.81342
SY-SPP-I×Nip-Hmp	OD	Chr5_13707727	5	13632961	14800014	10.1088	17.1462	1.69616
SY-SPP-I×Nip-Hmp	OD	Chr5_16522339	5	16519715	16670832	1.93649	20.8332	10.7582
SY-SPP-I×Nip-Hmp	OD	Chr5_25689314	5	24903911	26174474	5.29506	-19.0217	-3.59234
SY-SPP-I×Nip-Hmp	OD	Chr5_26343853	5	26316114	27100353	5.53753	-14.5609	-2.6295
SY-SPP-I×Nip-Hmp	OD	Chr5_27223421	5	27103928	27234970	2.75448	-9.21716	-3.34624
SY-SPP-I×Nip-Hmp	OD	Chr5_29047258	5	29014234	29222769	15.2999	-25.5659	-1.67099
SY-SPP-I×Nip-Hmp	OD	Chr6_1169326	6	676451	1172335	10.0841	-19.5498	-1.93868
SY-SPP-I×Nip-Hmp	OD	Chr6_22190754	6	22190754	22826637	15.1481	-33.1195	-2.18639
SY-SPP-I×Nip-Hmp	OD	Chr6_2321491	6	1530548	2372611	5.63499	-23.8263	-4.22829
SY-SPP-I×Nip-Hmp	OD	Chr6_2690292	6	2383005	2749497	1.69849	-16.2186	-9.54884
SY-SPP-I×Nip-Hmp	D	Chr6_28922119	6	28896800	29591556	38.1382	44.664	1.17111
SY-SPP-I×Nip-Hmp	OD	Chr6_30102412	6	30102412	30411256	3.52303	14.6288	4.15233
SY-SPP-I×Nip-Hmp	OD	Chr6_3288039	6	3189214	3432618	3.59546	-6.45151	-1.79435
SY-SPP-I×Nip-Hmp	D	Chr6_3783589	6	3443595	5440888	2.03338	-1.76485	-0.867938
SY-SPP-I×Nip-Hmp	D	Chr7_17685132	7	16040268	17752219	10.2464	11.2347	1.09645
SY-SPP-I×Nip-Hmp	D	Chr7_1867032	7	1516376	2750778	2.51935	-3.5116	-1.39385
SY-SPP-I×Nip-Hmp	D	Chr7_22586192	7	22584827	22746773	13.3385	11.8326	0.887097
SY-SPP-I×Nip-Hmp	D	Chr7_23568513	7	23375853	23568513	26.4471	38.9009	1.47089
SY-SPP-I×Nip-Hmp	D	Chr7_25278773	7	25104742	25286298	13.8352	-15.7544	-1.13872
SY-SPP-I×Nip-Hmp	A	Chr7_4351188	7	4308173	4647036	6.20973	2.34125	0.377029
SY-SPP-I×Nip-Hmp	D	Chr7_7450655	7	7274864	9204527	6.01734	7.66612	1.274
SY-SPP-I×Nip-Hmp	OD	Chr8_24510949	8	24458063	24763213	14.1078	-35.3581	-2.50628
SY-SPP-I×Nip-Hmp	A	Chr8_27301898	8	27261140	27354107	11.9737	-5.54728	-0.463289
SY-SPP-I×Nip-Hmp	OD	Chr8_5264359	8	5263350	5358990	15.1592	-31.2781	-2.0633
SY-SPP-I×Nip-Hmp	D	Chr8_8794963	8	8442398	8980042	9.92649	12.0987	1.21883
SY-SPP-I×Nip-Hmp	OD	Chr9_14578114	9	14154831	14580042	13.6816	23.6669	1.72984
SY-SPP-I×Nip-Hmp	OD	Chr9_17689894	9	16628525	17869152	28.6886	47.4522	1.65404
SY-SPP-I×Nip-Hmp	D	Chr9_3186305	9	1484820	4998040	25.0898	-16.4301	-0.654852
SY-SPP-J×9311-F1	OD	Chr1_11722655	1	10592375	11914368	33.1098	-63.5005	-1.91788
SY-SPP-J×9311-F1	A	Chr10_11238297	10	11226655	11249933	28.6513	7.97613	0.278386
SY-SPP-J×9311-F1	D	Chr10_11386243	10	11266075	11570466	29.3183	-18.7766	-0.64044
SY-SPP-J×9311-F1	A	Chr10_4612527	10	4612527	4629825	16.927	2.21079	0.130608
SY-SPP-J×9311-F1	A	Chr10_6569506	10	6569506	6578699	18.6928	-7.76476	-0.415387
SY-SPP-J×9311-F1	OD	Chr11_21058257	11	21048886	21201255	30.7804	70.698	2.29685
SY-SPP-J×9311-F1	D	Chr11_21403659	11	21302049	21698830	50.2032	36.5101	0.727246
SY-SPP-J×9311-F1	OD	Chr11_24846771	11	24839573	24921632	4.41874	22.7823	5.15584
SY-SPP-J×9311-F1	OD	Chr11_27484782	11	27484782	27492793	10.5266	40.9553	3.89066
SY-SPP-J×9311-F1	OD	Chr2_18292751	2	18286081	18486297	10.1476	20.2814	1.99864
SY-SPP-J×9311-F1	D	Chr3_1209689	3	1209674	1281177	46.8594	-47.0958	-1.00505
SY-SPP-J×9311-F1	A	Chr3_15679126	3	15679126	15684489	33.6499	-2.32665	-0.0691429
SY-SPP-J×9311-F1	D	Chr4_29040454	4	28864911	29273825	49.1296	-49.9144	-1.01597
SY-SPP-J×9311-F1	D	Chr4_5057168	4	5034687	5059390	38.1522	-43.1505	-1.13101
SY-SPP-J×9311-F1	OD	Chr5_18845623	5	18649834	18845623	17.6802	-36.1691	-2.04574
SY-SPP-J×9311-F1	A	Chr5_19500999	5	19500999	20292185	29.6483	0.202217	0.00682053
SY-SPP-J×9311-F1	D	Chr6_22383360	6	22303561	22463426	57.5841	-51.6143	-0.896328
SY-SPP-J×9311-F1	A	Chr6_2809160	6	2802124	2898059	49.0575	-13.6882	-0.279024
SY-SPP-J×9311-F1	D	Chr6_3301848	6	3171945	3314614	42.942	-31.5446	-0.734585
SY-SPP-J×9311-F1	D	Chr6_4683364	6	4207533	4730580	33.9569	18.7816	0.553102
SY-SPP-J×9311-F1	A	Chr7_12925985	7	12824687	13036391	23.2263	6.19115	0.266557
SY-SPP-J×9311-F1	D	Chr7_9490872	7	9490872	9960247	34.722	26.4843	0.762755
SY-SPP-J×9311-F1	OD	Chr8_1647889	8	1647872	1647889	3.72942	16.9359	4.54116
SY-SPP-J×9311-F1	OD	Chr8_27611615	8	27513783	27881247	11.9886	-36.0828	-3.00976
SY-SPP-J×9311-F1	OD	Chr9_14357903	9	13589968	14457438	11.7789	37.0116	3.1422
SY-SPP-J×9311-Hmp	OD	Chr1_25071420	1	25071420	25079177	11.5245	30.912	2.6823
SY-SPP-J×9311-Hmp	OD	Chr1_26344346	1	26177411	26913842	7.12162	22.9055	3.21634
SY-SPP-J×9311-Hmp	OD	Chr1_31712560	1	31664712	31745565	12.4927	27.0618	2.1662
SY-SPP-J×9311-Hmp	OD	Chr1_31793151	1	31759083	31816697	13.5752	-31.1988	-2.29823
SY-SPP-J×9311-Hmp	OD	Chr1_31820446	1	31818727	32531642	15.6332	29.4905	1.8864
SY-SPP-J×9311-Hmp	OD	Chr10_21242226	10	21225005	21242226	5.14007	19.3707	3.76857
SY-SPP-J×9311-Hmp	OD	Chr11_10266502	11	10266493	10291927	18.54	-51.4933	-2.77741
SY-SPP-J×9311-Hmp	OD	Chr11_15563237	11	15463566	15713698	15.0041	-43.2697	-2.88385
SY-SPP-J×9311-Hmp	OD	Chr11_19181437	11	19164239	19181437	20.9313	-38.0797	-1.81927
SY-SPP-J×9311-Hmp	OD	Chr11_28857608	11	28857608	28916861	5.1163	-23.9302	-4.67724
SY-SPP-J×9311-Hmp	OD	Chr11_9326843	11	9326833	9326843	30.0817	-45.1782	-1.50185
SY-SPP-J×9311-Hmp	OD	Chr12_2282586	12	2279764	2283876	12.3043	-60.7825	-4.93996
SY-SPP-J×9311-Hmp	OD	Chr2_26255923	2	26255923	26261564	12.533	32.8186	2.61858
SY-SPP-J×9311-Hmp	OD	Chr6_19567357	6	19494777	19588608	6.04681	16.5073	2.72991
SY-SPP-J×9311-Hmp	OD	Chr6_3312994	6	3312994	3442230	25.2316	-39.8727	-1.58027
SY-SPP-J×9311-Hmp	OD	Chr7_6439873	7	6437024	6492661	2.13755	28.4623	13.3154
SY-SPP-J×9311-Hmp	OD	Chr8_16311933	8	16311933	16440750	10.1516	43.0015	4.23595
SY-SPP-J×9311-Hmp	D	Chr8_24707373	8	24455001	24707373	18.2404	-14.7563	-0.80899
SY-SPP-J×9311-Hmp	OD	Chr8_9193272	8	9193271	9238452	14.8582	24.5923	1.65513
SY-SPP-J×9311-Hmp	OD	Chr9_13337633	9	13337633	13343162	31.6994	66.0135	2.08249
SY-SPP-J×Nip-F1	OD	Chr1_2263883	1	2258355	2327419	20.3158	35.1598	1.73067
SY-SPP-J×Nip-F1	A	Chr1_31340213	1	31333882	31355379	27.4033	3.28488	0.119872
SY-SPP-J×Nip-F1	D	Chr10_12408623	10	10969699	12871150	42.1406	42.1473	1.00016
SY-SPP-J×Nip-F1	D	Chr11_15134893	11	14854948	15939628	43.1628	50.5518	1.17119
SY-SPP-J×Nip-F1	OD	Chr11_20827429	11	20647247	21090936	4.71999	-15.4621	-3.27587
SY-SPP-J×Nip-F1	A	Chr11_22733428	11	22710112	22735587	7.03107	-2.22414	-0.31633
SY-SPP-J×Nip-F1	OD	Chr11_23841841	11	23670552	23909455	3.33125	-8.15677	-2.44856
SY-SPP-J×Nip-F1	OD	Chr12_13704962	12	13672226	13912478	6.14831	-19.7796	-3.21708
SY-SPP-J×Nip-F1	D	Chr12_3853422	12	3661780	3888164	2.68726	2.05245	0.763772
SY-SPP-J×Nip-F1	D	Chr2_19858067	2	18756478	19858067	18.6072	-13.5355	-0.727435
SY-SPP-J×Nip-F1	A	Chr2_25889702	2	25889495	25946417	13.0308	0.601743	0.0461786
SY-SPP-J×Nip-F1	OD	Chr2_3125807	2	3098342	4895311	11.9543	90.5742	7.57669
SY-SPP-J×Nip-F1	D	Chr3_13120863	3	13120863	13235655	17.4898	13.8199	0.790166
SY-SPP-J×Nip-F1	A	Chr3_9446591	3	9446420	9475265	14.7077	-6.66167	-0.452938
SY-SPP-J×Nip-F1	OD	Chr4_12634855	4	12299540	13920554	16.8206	62.4788	3.71442
SY-SPP-J×Nip-F1	A	Chr4_18248478	4	16822539	18251551	4.16802	0.860744	0.206512
SY-SPP-J×Nip-F1	D	Chr4_25018932	4	24874052	25176530	28.8746	19.4891	0.674956
SY-SPP-J×Nip-F1	OD	Chr4_29479784	4	27823655	29773777	25.098	75.7339	3.01752
SY-SPP-J×Nip-F1	D	Chr4_33295542	4	33225298	33312088	8.76446	-8.14196	-0.928975
SY-SPP-J×Nip-F1	D	Chr4_41755	4	41755	656958	25.593	32.0302	1.25152
SY-SPP-J×Nip-F1	D	Chr5_23432749	5	21673642	23457033	3.92701	2.68032	0.682534
SY-SPP-J×Nip-F1	A	Chr5_26602848	5	26559768	26649348	16.9435	-4.38652	-0.258891
SY-SPP-J×Nip-F1	D	Chr5_3714925	5	3667742	3733418	22.1413	33.0631	1.49328
SY-SPP-J×Nip-F1	D	Chr6_16159322	6	15525746	16243958	39.2537	34.4343	0.877225
SY-SPP-J×Nip-F1	D	Chr6_22122409	6	22107043	22153188	28.5832	-21.2407	-0.743119
SY-SPP-J×Nip-F1	D	Chr6_24042604	6	22167179	24042604	46.4876	52.4572	1.12841
SY-SPP-J×Nip-F1	A	Chr6_4811338	6	4222978	5086422	23.6233	-5.89766	-0.249655
SY-SPP-J×Nip-F1	A	Chr6_8641264	6	7231845	8641264	49.8981	6.92572	0.138797
SY-SPP-J×Nip-F1	A	Chr7_10096230	7	9528572	10974518	34.3005	12.055	0.351453
SY-SPP-J×Nip-F1	D	Chr7_11736994	7	10975460	12975446	23.4266	-17.1945	-0.733972
SY-SPP-J×Nip-F1	A	Chr7_14555786	7	13027661	14598305	19.3766	-4.1403	-0.213675
SY-SPP-J×Nip-F1	OD	Chr7_20916681	7	20903703	20955145	8.14592	22.7777	2.79621
SY-SPP-J×Nip-F1	D	Chr7_21348619	7	21313510	21351752	38.3997	23.2286	0.604915
SY-SPP-J×Nip-F1	D	Chr7_21376957	7	21351764	21539685	12.262	-15.5841	-1.27093
SY-SPP-J×Nip-F1	OD	Chr8_8354698	8	8301822	8961574	2.97143	17.5473	5.90534
SY-SPP-J×Nip-F1	OD	Chr9_11427160	9	11028251	11428625	22.1795	69.275	3.12338
SY-SPP-J×Nip-F1	OD	Chr9_11541725	9	11430532	12332898	31.7058	55.721	1.75744
SY-SPP-J×Nip-F1	OD	Chr9_5978269	9	5930060	6012637	35.8892	61.3916	1.71059
SY-SPP-J×Nip-F1	D	Chr9_6874977	9	6013321	7491701	43.6904	49.8538	1.14107
SY-SPP-J×Nip-Hmp	OD	Chr1_13965731	1	13885735	13985214	6.19552	68.7356	11.0944
SY-SPP-J×Nip-Hmp	OD	Chr1_2260488	1	2242172	2388513	12.6973	31.9405	2.51553
SY-SPP-J×Nip-Hmp	OD	Chr1_31431335	1	31381760	31567068	14.1997	54.182	3.81573
SY-SPP-J×Nip-Hmp	OD	Chr1_6346865	1	5752273	6442630	3.21581	36.1201	11.2321
SY-SPP-J×Nip-Hmp	A	Chr10_11907399	10	11907399	12008181	35.9624	-13.4931	-0.3752
SY-SPP-J×Nip-Hmp	D	Chr10_432398	10	143012	732313	20.4043	-10.4016	-0.509775
SY-SPP-J×Nip-Hmp	D	Chr11_15067180	11	14854948	15659631	45.0869	48.5431	1.07666
SY-SPP-J×Nip-Hmp	OD	Chr11_17864023	11	17310223	18266601	5.42478	25.338	4.67079
SY-SPP-J×Nip-Hmp	OD	Chr12_17610525	12	17600352	17664669	4.83877	45.0008	9.30005
SY-SPP-J×Nip-Hmp	OD	Chr12_20804757	12	19841451	20804757	8.51346	38.3383	4.50326
SY-SPP-J×Nip-Hmp	OD	Chr12_3395822	12	3386615	4500952	11.7334	79.08	6.73971
SY-SPP-J×Nip-Hmp	OD	Chr2_16327077	2	16327077	18274584	5.8423	78.8569	13.4976
SY-SPP-J×Nip-Hmp	OD	Chr2_18488133	2	18334086	18583698	10.8542	30.0183	2.7656
SY-SPP-J×Nip-Hmp	A	Chr2_18745929	2	18713580	18752816	17.8957	2.93045	0.163752
SY-SPP-J×Nip-Hmp	D	Chr2_5947131	2	5551700	6290807	26.9332	-31.8923	-1.18413
SY-SPP-J×Nip-Hmp	OD	Chr2_7725034	2	7687595	7725034	3.09712	34.9283	11.2777
SY-SPP-J×Nip-Hmp	OD	Chr3_11666982	3	11557738	11670531	7.13174	30.3861	4.26069
SY-SPP-J×Nip-Hmp	OD	Chr3_13261101	3	13261101	13315016	27.7289	86.666	3.12548
SY-SPP-J×Nip-Hmp	D	Chr3_14017948	3	14017948	14070306	27.4043	-16.0039	-0.583992
SY-SPP-J×Nip-Hmp	OD	Chr4_12543239	4	12423862	12634335	17.6354	87.6002	4.96731
SY-SPP-J×Nip-Hmp	OD	Chr4_13920554	4	13070134	14098580	17.9924	90.0421	5.00446
SY-SPP-J×Nip-Hmp	OD	Chr4_29564764	4	29463162	29586477	22.3217	76.2471	3.41583
SY-SPP-J×Nip-Hmp	OD	Chr5_4096939	5	3474093	4742208	5.0472	48.4422	9.59784
SY-SPP-J×Nip-Hmp	D	Chr5_6130104	5	6107532	6133466	17.2008	-11.4109	-0.66339
SY-SPP-J×Nip-Hmp	OD	Chr6_22969146	6	22969146	23000069	3.36981	-25.6348	-7.60719
SY-SPP-J×Nip-Hmp	OD	Chr6_4329026	6	4250246	4408581	11.8702	35.1313	2.95963
SY-SPP-J×Nip-Hmp	OD	Chr7_15540461	7	13769851	15684380	3.11037	35.6232	11.453
SY-SPP-J×Nip-Hmp	OD	Chr7_24375581	7	24087234	24461605	10.3152	28.9966	2.81106
SY-SPP-J×Nip-Hmp	A	Chr8_10317880	8	10196071	10455782	21.2593	-1.78363	-0.0838987
SY-SPP-J×Nip-Hmp	OD	Chr8_1594363	8	1594341	1695014	1.71528	31.2387	18.2121
SY-SPP-J×Nip-Hmp	OD	Chr9_11427160	9	11290674	11610817	19.2093	70.4161	3.66573
SY-SPP-J×Nip-Hmp	OD	Chr9_5279596	9	5279596	5978501	28.4006	69.1746	2.43567
SY-SPP-J×Nip-Hmp	OD	Chr9_8199410	9	7965453	8563330	3.5902	31.0331	8.64384
CS-GWP-I×9311-F1	OD	Chr5_2574435	5	2574435	2608820	0.276907	19.5276	70.5206
CS-GWP-I×9311-F1	OD	Chr1_18832532	1	18683415	19067952	1.80545	-14.1867	-7.85772
CS-GWP-I×9311-F1	OD	Chr4_1363796	4	1353796	1393796	2.22506	23.0606	10.3641
CS-GWP-I×9311-F1	OD	Chr2_22701023	2	22501023	22836338	2.7453	20.2777	7.38633
CS-GWP-I×9311-F1	OD	Chr9_10335108	9	10285922	10351988	0.423862	11.8625	27.9868
CS-GWP-I×9311-F1	OD	Chr1_19067994	1	19067952	19348747	1.71802	-17.1156	-9.96241
CS-GWP-I×9311-F1	OD	Chr11_655828	11	655247	667702	1.96758	24.2664	12.3332
CS-GWP-I×9311-F1	OD	Chr4_13478699	4	13478699	13478699	2.22612	22.4669	10.0924
CS-GWP-I×9311-F1	OD	Chr12_3382066	12	3352066	3405822	2.63973	-19.319	-7.31854
CS-GWP-I×9311-F1	OD	Chr2_4274797	2	4254797	4294797	2.00496	-13.5062	-6.73639
CS-GWP-I×9311-Hmp	OD	Chr8_28083045	8	28078804	28104255	2.09159	-20.1778	-9.6471
CS-GWP-I×9311-Hmp	OD	Chr12_5174458	12	5174458	7570682	0.648029	-19.9656	-30.8098
CS-GWP-I×9311-Hmp	OD	Chr2_22846959	2	22684860	22857560	2.28504	18.1079	7.92454
CS-GWP-I×9311-Hmp	OD	Chr1_19245802	1	19045802	19345802	2.48977	-21.836	-8.7703
CS-GWP-I×9311-Hmp	OD	Chr1_24454148	1	24454148	24462150	3.11365	7.53624	2.42039
CS-GWP-I×9311-Hmp	OD	Chr12_14421704	12	14418719	14421723	1.2762	22.2506	17.435
CS-GWP-I×9311-Hmp	OD	Chr10_11147115	10	11147115	11247115	3.81161	20.0482	5.25976
CS-GWP-J×Nip-F1	OD	Chr1_42982677	1	42964264	43163408	5.3018	-9.13258	-1.72254
CS-GWP-J×Nip-F1	OD	Chr1_23188850	1	23088850	23266228	3.19217	-10.044	-3.14644
CS-GWP-J×Nip-F1	OD	Chr9_3559348	9	3459348	3569348	2.0942	22.6413	10.8114
CS-GWP-J×Nip-F1	OD	Chr4_12697834	4	12697834	13017699	1.76475	-17.6513	-10.0022
CS-GWP-J×Nip-F1	OD	Chr8_10303029	8	10203029	10603029	2.4166	12.2978	5.08887
CS-GWP-J×Nip-F1	OD	Chr11_7766036	11	7729838	7835075	0.479889	23.9654	49.9394
CS-GWP-J×Nip-F1	D	Chr6_5888749	6	5888747	6017048	4.04703	-4.55511	-1.12554
CS-GWP-J×Nip-F1	D	Chr3_17900508	3	17900508	18000508	4.25496	-5.20166	-1.22249
CS-GWP-J×Nip-F1	OD	Chr1_13583309	1	13383309	13983309	4.58847	-7.7876	-1.69721
CS-GWP-J×Nip-Hmp	OD	Chr1_39705187	1	39572240	39793835	2.99663	-12.0078	-4.00711
CS-GWP-J×Nip-Hmp	OD	Chr1_14172886	1	14072886	14284075	0.761657	-6.25276	-8.20943
CS-GWP-J×Nip-Hmp	D	Chr5_28198853	5	28098853	28398853	3.44467	1.8278	0.530616
CS-GWP-J×Nip-Hmp	OD	Chr1_31529753	1	31426839	31636469	0.834383	-10.8023	-12.9464
CS-GWP-J×Nip-Hmp	OD	Chr8_10675853	8	10478275	10722589	2.46551	11.8378	4.80138
CS-GWP-J×Nip-Hmp	OD	Chr8_15384656	8	15079840	15565496	1.90474	15.0657	7.90958
CS-GWP-J×Nip-Hmp	OD	Chr8_9873267	8	8846631	10722589	2.78667	14.2167	5.10168
CS-GWP-J×Nip-Hmp	OD	Chr10_16776317	10	16676317	16876317	2.76251	-8.63583	-3.12608
CS-GWP-J×Nip-Hmp	OD	Chr5_1514000	5	1514000	1534000	0.0123783	-9.79077	-790.96
SY-GWP-I×9311-F1	OD	Chr12_2409986	12	2082451	2521236	1.83482	-12.4756	-6.79937
SY-GWP-I×9311-F1	OD	Chr2_34577542	2	34477542	36577542	0.390314	-6.37582	-16.3351
SY-GWP-I×9311-F1	OD	Chr11_19251037	11	19251014	19664483	0.168903	-6.74399	-39.9283
SY-GWP-I×9311-F1	OD	Chr11_4797413	11	4797413	4797413	0.297095	-8.25969	-27.8016
SY-GWP-I×9311-F1	OD	Chr8_9314051	8	9294051	9384051	0.208469	9.43403	45.2539
SY-GWP-I×9311-F1	OD	Chr7_15006750	7	14687375	15007316	0.519034	9.7909	18.8637
SY-GWP-I×9311-F1	OD	Chr12_17085859	12	17067455	17364687	0.571424	-12.5528	-21.9675
SY-GWP-I×9311-F1	OD	Chr11_23285330	11	23285330	23485330	0.882977	7.49577	8.4892
SY-GWP-I×9311-F1	OD	Chr1_14516274	1	14503095	14516696	1.21525	-9.9201	-8.16301
SY-GWP-I×9311-F1	OD	Chr6_29599150	6	29599150	29600347	0.990663	7.20936	7.27731
SY-GWP-I×9311-F1	OD	Chr7_8061954	7	8061954	8261954	0.228145	-13.2341	-58.0071
SY-GWP-I×9311-Hmp	OD	Chr2_19708917	2	19704158	19765916	0.765645	5.25591	6.86468
SY-GWP-I×9311-Hmp	D	Chr4_24827955	4	24825105	24858572	0.304377	0.255757	0.840263
SY-GWP-I×9311-Hmp	OD	Chr1_3564292	1	3458050	3590080	0.765654	-5.97976	-7.81
SY-GWP-I×9311-Hmp	OD	Chr9_8703837	9	8620825	8874117	0.396301	-7.9621	-20.0911
SY-GWP-I×9311-Hmp	OD	Chr11_23565382	11	23050175	23979855	0.786504	5.52761	7.02808
SY-GWP-I×9311-Hmp	OD	Chr11_16022068	11	15934984	16282930	1.10266	7.24284	6.56853
SY-GWP-I×9311-Hmp	OD	Chr11_4803736	11	4745027	5672628	0.337176	-6.56934	-19.4834
SY-GWP-I×9311-Hmp	OD	Chr5_4052804	5	4052804	4553089	1.06664	-11.1073	-10.4133
SY-GWP-I×9311-Hmp	OD	Chr4_33654415	4	33653961	33661398	0.916329	8.0417	8.776
SY-GWP-I×9311-Hmp	OD	Chr7_7687004	7	7686525	7727873	0.48248	-13.2953	-27.5561
SY-GWP-I×9311-Hmp	OD	Chr12_2147456	12	1850787	2158522	0.298371	-15.0675	-50.4994
SY-GWP-I×9311-Hmp	OD	Chr8_9375606	8	9319540	9378333	1.20145	7.0128	5.83696
SY-GWP-I×9311-Hmp	OD	Chr1_22134955	1	22099361	22717841	0.808657	-7.2228	-8.93184
SY-GWP-I×9311-Hmp	OD	Chr12_463516	12	463516	480343	0.170731	-11.4931	-67.3168
SY-GWP-I×9311-Hmp	OD	Chr5_8114112	5	8114112	8211805	1.37591	8.50284	6.1798
SY-GWP-J×Nip-F1	OD	Chr4_9976346	4	9335178	11146433	0.649696	8.19205	12.6091
SY-GWP-J×Nip-F1	OD	Chr9_20715292	9	19576412	21273168	0.712951	8.04781	11.288
SY-GWP-J×Nip-F1	OD	Chr7_19127009	7	18585253	20083483	2.18602	11.7866	5.39184
SY-GWP-J×Nip-F1	OD	Chr5_7113004	5	7113004	7153004	1.59575	8.56197	5.3655
SY-GWP-J×Nip-F1	D	Chr8_5456190	8	5456190	5632932	2.57532	-3.07394	-1.19362
SY-GWP-J×Nip-F1	OD	Chr10_11321055	10	11246784	12210486	0.637405	8.06078	12.6463
SY-GWP-J×Nip-F1	OD	Chr3_9898679	3	9162465	9913515	0.700248	8.28587	11.8328
SY-GWP-J×Nip-F1	OD	Chr8_7892355	8	7892355	7992355	2.11996	-3.41737	-1.612
SY-GWP-J×Nip-F1	OD	Chr2_2066638	2	2066638	2199096	0.691553	8.21516	11.8793
SY-GWP-J×Nip-F1	OD	Chr7_8305383	7	8304299	8306441	1.44306	-5.17156	-3.58376
SY-GWP-J×Nip-F1	OD	Chr7_20388914	7	20359371	20399956	2.03144	11.8324	5.82463
SY-GWP-J×Nip-F1	OD	Chr12_25794986	12	25694981	25795006	0.715246	8.11003	11.3388
SY-GWP-J×Nip-F1	OD	Chr10_18277802	10	18277802	18277802	0.459716	-6.58387	-14.3216
SY-GWP-J×Nip-Hmp	OD	Chr3_10681155	3	10534912	11113588	2.22572	10.1641	4.56668
SY-GWP-J×Nip-Hmp	OD	Chr7_19156147	7	18989536	20104947	2.58898	11.5164	4.44822
SY-GWP-J×Nip-Hmp	OD	Chr4_10848076	4	10731441	11214469	0.784071	8.35165	10.6516
SY-GWP-J×Nip-Hmp	OD	Chr7_22086916	7	22086916	22486916	1.30349	10.6431	8.16506
SY-GWP-J×Nip-Hmp	OD	Chr6_22828479	6	22675284	22831694	2.1717	12.8722	5.92726
SY-GWP-J×Nip-Hmp	OD	Chr6_294960	6	225467	294972	1.91656	9.4884	4.95075
SY-GWP-J×Nip-Hmp	OD	Chr9_22265352	9	21221619	22268339	0.797349	8.45944	10.6095
SY-GWP-J×Nip-Hmp	OD	Chr12_24043303	12	24003303	24343303	2.13994	10.6385	4.97142
SY-GWP-J×Nip-Hmp	OD	Chr5_27963752	5	27963752	28834664	1.87338	14.4172	7.69582
CS-KGW-I×9311-F1	OD	Chr4_4307600	4	3611070	4521705	0.0598739	0.59325	9.90833
CS-KGW-I×9311-F1	OD	Chr4_6454390	4	6386983	6473870	0.101029	0.55255	5.46922
CS-KGW-I×9311-F1	OD	Chr7_21705210	7	21671657	21705210	0.0478525	0.593615	12.4051
CS-KGW-I×9311-F1	OD	Chr8_8630858	8	8508402	8645784	0.172179	0.44522	2.5858
CS-KGW-I×9311-F1	OD	Chr5_284553	5	284553	320785	0.0325283	-0.951264	-29.2442
CS-KGW-I×9311-F1	OD	Chr6_23520093	6	22278164	23520093	0.162604	0.842199	5.17943
CS-KGW-I×9311-F1	OD	Chr4_1712682	4	1113703	1712701	0.107692	0.540895	5.0226
CS-KGW-I×9311-F1	OD	Chr2_7451049	2	7443352	7982651	0.0559585	0.554162	9.90309
CS-KGW-I×9311-F1	OD	Chr12_23403341	12	23403341	23414843	0.0184566	-1.26226	-68.3906
CS-KGW-I×9311-F1	OD	Chr7_16110379	7	16078506	16110805	0.0942936	0.529789	5.6185
CS-KGW-I×9311-F1	OD	Chr4_16234237	4	16152527	16281921	0.0974761	0.741001	7.60187
CS-KGW-I×9311-F1	OD	Chr4_28653060	4	28349320	28767814	0.108919	-0.556007	-5.10479
CS-KGW-I×9311-F1	OD	Chr4_5579090	4	5494573	5821630	0.155757	0.517175	3.3204
CS-KGW-I×9311-F1	OD	Chr6_20091972	6	20091964	20153402	0.0204019	0.610319	29.9148
CS-KGW-I×9311-F1	OD	Chr7_16511769	7	16508735	16512302	0.0134005	0.489748	36.5469
CS-KGW-I×9311-F1	OD	Chr5_23585498	5	23551788	23592643	0.0642693	0.457436	7.11748
CS-KGW-I×9311-F1	OD	Chr10_13894589	10	13894589	13953286	0.0971531	1.03253	10.6279
CS-KGW-I×9311-F1	OD	Chr1_6368723	1	6366037	6382637	0.148199	0.396419	2.67491
CS-KGW-I×9311-F1	OD	Chr8_9080250	8	9078247	9090378	0.0373078	0.478114	12.8154
CS-KGW-I×9311-F1	D	Chr7_21893798	7	21720744	21899380	0.127864	-0.162898	-1.27399
CS-KGW-I×9311-F1	OD	Chr7_16278673	7	16160938	16282504	0.0949093	0.552643	5.82286
CS-KGW-I×9311-F1	OD	Chr1_30459103	1	30459103	30467385	0.0934072	0.622499	6.66436
CS-KGW-I×9311-F1	OD	Chr10_17239582	10	17023966	17239582	0.0937943	0.610443	6.50832
CS-KGW-I×9311-F1	OD	Chr8_9966766	8	9962149	9966766	0.0546586	0.500212	9.15156
CS-KGW-I×9311-F1	OD	Chr8_8918154	8	8914656	8922160	0.0276018	0.423524	15.344
CS-KGW-I×9311-F1	OD	Chr1_6420478	1	6388320	6436568	0.145558	0.383179	2.63249
CS-KGW-I×9311-F1	OD	Chr7_16135896	7	16134174	16142150	0.131353	0.463958	3.53215
CS-KGW-I×9311-F1	OD	Chr8_8896159	8	8895072	8911944	0.00795403	0.39368	49.4945
CS-KGW-I×9311-F1	OD	Chr6_7465279	6	7464839	7478568	0.24414	-0.918296	-3.76134
CS-KGW-I×9311-F1	OD	Chr7_16122006	7	16111745	16130566	0.173223	0.428213	2.47204
CS-KGW-I×9311-F1	OD	Chr4_705367	4	705367	730209	0.0937932	0.352105	3.75406
CS-KGW-I×9311-F1	OD	Chr8_9697689	8	9379106	9748927	0.0962279	0.679293	7.0592
CS-KGW-I×9311-F1	OD	Chr8_8672105	8	8651827	8677480	0.0998684	0.414638	4.15184
CS-KGW-I×9311-F1	OD	Chr4_29035201	4	28776651	29035201	0.0103204	-1.43206	-138.761
CS-KGW-I×9311-F1	OD	Chr4_2242668	4	1715299	2281633	0.132343	0.446732	3.37556
CS-KGW-I×9311-F1	OD	Chr4_14606376	4	14606370	14628466	0.176765	0.55892	3.16194
CS-KGW-I×9311-F1	OD	Chr1_42294191	1	42286931	42297090	0.0516714	-0.394497	-7.63473
CS-KGW-I×9311-F1	OD	Chr7_17337705	7	17194512	17338110	0.0209137	0.558923	26.7252
CS-KGW-I×9311-F1	OD	Chr9_11627614	9	11138755	11628439	0.0270826	0.440419	16.2621
CS-KGW-I×9311-F1	OD	Chr1_430850	1	430850	437023	0.157006	-0.554909	-3.53432
CS-KGW-I×9311-F1	OD	Chr7_6703093	7	6703093	6708715	0.127397	0.509507	3.99937
CS-KGW-I×9311-F1	OD	Chr8_8477783	8	8477783	8485766	0.145679	0.383413	2.63189
CS-KGW-I×9311-F1	OD	Chr1_6108296	1	5923489	6150531	0.0521246	0.750298	14.3943
CS-KGW-I×9311-Hmp	OD	Chr1_12855611	1	12742169	14436721	0.0479901	-0.272452	-5.67726
CS-KGW-I×9311-Hmp	OD	Chr3_10269243	3	10159667	10297916	0.128301	0.514378	4.00916
CS-KGW-I×9311-Hmp	OD	Chr9_11828156	9	11321601	11838078	0.0828401	0.543682	6.56303
CS-KGW-I×9311-Hmp	OD	Chr3_28670644	3	28546600	28875714	0.0865863	0.397934	4.59581
CS-KGW-I×9311-Hmp	OD	Chr1_5774284	1	5706276	5774284	0.0726718	0.307351	4.2293
CS-KGW-I×9311-Hmp	OD	Chr5_16850097	5	16804990	16853527	0.0449239	0.459295	10.2238
CS-KGW-I×9311-Hmp	OD	Chr1_5928007	1	5889879	5936985	0.0862971	0.199425	2.31092
CS-KGW-I×9311-Hmp	OD	Chr1_6204310	1	6002948	6410676	0.0462723	0.673073	14.5459
CS-KGW-I×9311-Hmp	OD	Chr7_8709680	7	8533959	8710399	0.190456	0.347087	1.8224
CS-KGW-I×9311-Hmp	OD	Chr1_7074452	1	7072718	7812972	0.0281772	-0.485405	-17.2269
CS-KGW-I×9311-Hmp	OD	Chr1_31107839	1	31107839	31233641	0.0747211	0.442313	5.91951
CS-KGW-I×9311-Hmp	OD	Chr7_21509988	7	21473331	21513492	0.125103	0.500363	3.99961
CS-KGW-I×9311-Hmp	OD	Chr5_23238504	5	23112589	23238504	0.0161803	0.367077	22.6866
CS-KGW-I×9311-Hmp	OD	Chr7_21709059	7	21674525	21723154	0.0294222	0.521435	17.7225
CS-KGW-I×9311-Hmp	OD	Chr12_15471417	12	14155169	15476550	0.0480512	0.167191	3.47942
CS-KGW-I×9311-Hmp	OD	Chr9_10525328	9	10379568	10756944	0.0645995	0.377086	5.83729
CS-KGW-I×9311-Hmp	OD	Chr8_509317	8	496639	511140	0.0795839	-0.195448	-2.45587
CS-KGW-I×9311-Hmp	OD	Chr1_5980147	1	5962593	5991543	0.0576621	0.23749	4.11865
CS-KGW-I×9311-Hmp	OD	Chr11_21176370	11	21052674	21176370	0.0232085	-0.216779	-9.3405
CS-KGW-I×9311-Hmp	OD	Chr11_23109112	11	23053731	23109114	0.0375366	-0.393222	-10.4757
CS-KGW-I×9311-Hmp	D	Chr2_20754512	2	20603802	26002136	0.229322	-0.334046	-1.45667
CS-KGW-I×9311-Hmp	OD	Chr6_25118984	6	25102844	25153208	0.0574621	0.17946	3.12311
CS-KGW-I×9311-Hmp	A	Chr6_21749909	6	21749909	21749924	0.235356	0.0247026	0.104958
CS-KGW-I×9311-Hmp	OD	Chr2_28685994	2	28636656	28688325	0.120722	0.268173	2.22141
CS-KGW-I×9311-Hmp	OD	Chr11_1159439	11	1151477	1159439	0.260486	0.846953	3.25144
CS-KGW-I×Nip-F1	OD	Chr11_23974933	11	22660398	23981966	0.0304683	0.443976	14.5717
CS-KGW-I×Nip-F1	OD	Chr6_26306993	6	25088750	26615444	0.117285	-0.33541	-2.85978
CS-KGW-I×Nip-F1	OD	Chr12_3593419	12	3191980	3973292	0.189654	-0.613436	-3.23451
CS-KGW-I×Nip-F1	OD	Chr12_5454811	12	4505329	6751723	0.0406094	-0.34896	-8.59309
CS-KGW-I×Nip-F1	OD	Chr6_7560812	6	7526350	7638154	0.0993589	-0.232949	-2.34452
CS-KGW-I×Nip-F1	OD	Chr6_27048017	6	26615732	28810505	0.223945	-0.920587	-4.11078
CS-KGW-I×Nip-F1	D	Chr4_13333667	4	13308861	13814412	0.219013	-0.11589	-0.529147
CS-KGW-I×Nip-F1	OD	Chr12_9485829	12	9478290	9577763	0.066541	-0.407878	-6.12973
CS-KGW-I×Nip-F1	OD	Chr5_26741137	5	26539686	27105822	0.0570358	-0.290425	-5.09198
CS-KGW-I×Nip-F1	OD	Chr5_24842926	5	24639545	26188778	0.039955	-0.379266	-9.49234
CS-KGW-I×Nip-F1	OD	Chr1_34189260	1	33273845	35114009	0.100901	0.498414	4.93964
CS-KGW-I×Nip-F1	OD	Chr6_862621	6	772145	1150169	0.0462894	-0.248834	-5.37562
CS-KGW-I×Nip-F1	OD	Chr12_7351607	12	6766950	7382079	0.0404815	-0.406203	-10.0343
CS-KGW-I×Nip-F1	OD	Chr3_11990322	3	11907983	12045740	0.096104	0.336847	3.50503
CS-KGW-I×Nip-F1	A	Chr1_19024229	1	18657904	19130431	0.219399	-0.0887103	-0.404333
CS-KGW-I×Nip-F1	OD	Chr7_1042169	7	941547	1115993	0.0739171	-0.496861	-6.72186
CS-KGW-I×Nip-F1	OD	Chr9_1723021	9	242893	1846966	0.115462	0.381992	3.30839
CS-KGW-I×Nip-F1	OD	Chr7_1903669	7	1151114	3636304	0.0282891	-0.143014	-5.05546
CS-KGW-I×Nip-F1	OD	Chr1_22526716	1	22411877	22884023	0.258656	-0.394802	-1.52636
CS-KGW-I×Nip-F1	OD	Chr1_21626215	1	21181089	21626226	0.0983217	0.511538	5.2027
CS-KGW-I×Nip-F1	OD	Chr11_18858858	11	18822708	18991120	0.0810101	-0.311568	-3.84604
CS-KGW-I×Nip-F1	OD	Chr9_3482779	9	1887917	4402395	0.136904	0.342731	2.50345
CS-KGW-I×Nip-F1	OD	Chr1_12381977	1	12319860	12583251	0.123808	0.205263	1.65791
CS-KGW-I×Nip-F1	A	Chr1_2110625	1	2067818	2145597	0.270956	0.0763654	0.281837
CS-KGW-I×Nip-F1	OD	Chr8_20047758	8	20021659	20074567	0.104638	0.374142	3.57558
CS-KGW-I×Nip-F1	OD	Chr7_21367969	7	21108209	21604753	0.417065	0.843367	2.02215
CS-KGW-I×Nip-F1	OD	Chr6_6606495	6	6593476	6624750	0.104344	0.708541	6.79045
CS-KGW-I×Nip-F1	OD	Chr10_14852766	10	13990531	15988580	0.151322	0.347038	2.29338
CS-KGW-I×Nip-F1	OD	Chr3_29832653	3	29832653	29945804	0.0159877	-0.189706	-11.8657
CS-KGW-I×Nip-F1	D	Chr11_10758969	11	10720011	10758969	0.0766919	-0.092109	-1.20103
CS-KGW-I×Nip-F1	OD	Chr12_15975344	12	15877774	15975344	0.101028	-0.426962	-4.22617
CS-KGW-I×Nip-F1	D	Chr5_18560285	5	18484312	18567325	0.214817	0.136894	0.637257
CS-KGW-I×Nip-F1	OD	Chr2_5455099	2	5455099	5608781	0.34843	0.577095	1.65627
CS-KGW-I×Nip-F1	D	Chr1_25087921	1	24321434	25180566	0.458608	0.484372	1.05618
CS-KGW-I×Nip-F1	OD	Chr10_2496374	10	2442284	2547542	0.161757	0.438281	2.70949
CS-KGW-I×Nip-F1	D	Chr9_5092554	9	4600898	5607443	0.271027	0.225734	0.832884
CS-KGW-I×Nip-F1	D	Chr1_19168166	1	19149856	19342189	0.199723	0.203229	1.01755
CS-KGW-I×Nip-F1	OD	Chr11_18767934	11	18467244	18808992	0.053555	-0.391726	-7.31446
CS-KGW-I×Nip-F1	D	Chr4_17900276	4	17831108	18035697	0.269329	-0.347947	-1.2919
CS-KGW-I×Nip-F1	OD	Chr8_19642563	8	19362213	19727027	0.0508333	0.559624	11.009
CS-KGW-I×Nip-F1	OD	Chr8_11711959	8	11522259	11808059	0.048561	-0.563133	-11.5964
CS-KGW-I×Nip-F1	A	Chr1_15549537	1	15436448	16685539	0.214283	0.0828974	0.386859
CS-KGW-I×Nip-F1	OD	Chr7_21694250	7	21694250	21762341	0.101636	0.620744	6.10753
CS-KGW-I×Nip-F1	D	Chr3_35485290	3	35485290	35508956	0.123124	-0.0753727	-0.612168
CS-KGW-I×Nip-F1	OD	Chr8_20198995	8	20081023	20204167	0.0228867	0.434722	18.9945
CS-KGW-I×Nip-F1	D	Chr1_11472442	1	11384982	11493122	0.263964	0.139763	0.529477
CS-KGW-I×Nip-F1	OD	Chr8_19882361	8	19727098	19882361	0.0965047	-0.6987	-7.24006
CS-KGW-I×Nip-F1	OD	Chr5_20295845	5	20281127	20313023	0.274794	0.729703	2.65545
CS-KGW-I×Nip-F1	OD	Chr11_10603699	11	10477513	10604423	0.230599	-0.586382	-2.54286
CS-KGW-I×Nip-F1	OD	Chr5_24442056	5	23611606	24630543	0.0539781	-0.312304	-5.78576
CS-KGW-I×Nip-F1	D	Chr7_4657021	7	4429133	4696757	0.228272	-0.211106	-0.9248
CS-KGW-I×Nip-F1	OD	Chr2_799133	2	459859	799133	0.244197	-0.657779	-2.69364
CS-KGW-I×Nip-F1	D	Chr1_31632365	1	31274992	31632365	0.33624	0.330846	0.983959
CS-KGW-I×Nip-F1	A	Chr7_20905857	7	20905808	20917094	0.383786	0.0502107	0.13083
CS-KGW-I×Nip-F1	OD	Chr7_9221254	7	9191117	10563636	0.0930023	-0.33458	-3.59754
CS-KGW-I×Nip-F1	D	Chr1_11016722	1	11016722	11050378	0.163982	0.228974	1.39634
CS-KGW-I×Nip-F1	OD	Chr1_22393314	1	22391606	22411727	0.162709	-0.325087	-1.99797
CS-KGW-I×Nip-F1	OD	Chr7_20550334	7	20529238	20561638	0.189421	0.716912	3.78475
CS-KGW-I×Nip-Hmp	A	Chr4_13394262	4	11807034	13470427	0.191915	0.0141017	0.0734789
CS-KGW-I×Nip-Hmp	OD	Chr9_1559371	9	684771	1559371	0.172555	0.447677	2.5944
CS-KGW-I×Nip-Hmp	D	Chr5_18808818	5	18482238	20281131	0.111781	0.161984	1.44912
CS-KGW-I×Nip-Hmp	OD	Chr7_1776133	7	1702276	2281742	0.0286218	-0.451322	-15.7685
CS-KGW-I×Nip-Hmp	OD	Chr7_1628303	7	1614605	1702098	0.0483836	-0.33415	-6.90626
CS-KGW-I×Nip-Hmp	D	Chr2_25776762	2	25776762	25850923	0.296778	0.272137	0.916969
CS-KGW-I×Nip-Hmp	OD	Chr7_928927	7	363050	1162571	0.0436155	-0.392249	-8.99335
CS-KGW-I×Nip-Hmp	D	Chr1_16430042	1	14674404	17045184	0.212891	-0.311485	-1.46312
CS-KGW-I×Nip-Hmp	OD	Chr12_2640458	12	2625589	2655473	0.121764	0.641149	5.2655
CS-KGW-I×Nip-Hmp	OD	Chr6_6201927	6	5805138	6209320	0.0361563	0.215242	5.95309
CS-KGW-I×Nip-Hmp	OD	Chr6_17488943	6	17432082	17488963	0.0711335	0.13929	1.95815
CS-KGW-I×Nip-Hmp	OD	Chr10_1564966	10	1177791	1622388	0.0121466	0.251068	20.6699
CS-KGW-I×Nip-Hmp	OD	Chr11_18484282	11	18451035	18517602	0.0284372	-0.358021	-12.5899
CS-KGW-I×Nip-Hmp	OD	Chr12_3191395	12	3190983	3528899	0.10104	-0.662626	-6.55807
CS-KGW-I×Nip-Hmp	A	Chr2_7736381	2	7676594	7987633	0.115112	-0.047055	-0.408775
CS-KGW-I×Nip-Hmp	OD	Chr2_26147803	2	26101464	26205799	0.0856504	-0.217168	-2.53552
CS-KGW-I×Nip-Hmp	OD	Chr2_35015945	2	34999320	35024273	0.0694372	-0.18116	-2.60898
CS-KGW-I×Nip-Hmp	OD	Chr12_19301561	12	18006331	19329034	0.0244414	0.169525	6.93595
CS-KGW-I×Nip-Hmp	D	Chr10_2565973	10	2476325	3023697	0.0485858	-0.0256383	-0.527692
CS-KGW-I×Nip-Hmp	OD	Chr11_18239505	11	18239505	18438494	0.0411279	-0.586058	-14.2497
CS-KGW-I×Nip-Hmp	A	Chr1_19066449	1	17070959	19066449	0.205049	-0.0551475	-0.268948
CS-KGW-I×Nip-Hmp	OD	Chr11_18123152	11	16479377	18239479	0.0703695	-0.239575	-3.40453
CS-KGW-I×Nip-Hmp	OD	Chr6_5715669	6	5680621	5717135	0.0474349	-0.128592	-2.71091
CS-KGW-I×Nip-Hmp	D	Chr1_12374056	1	12318270	12548075	0.151369	0.156128	1.03144
CS-KGW-I×Nip-Hmp	OD	Chr6_6230045	6	6212656	6368315	0.0260483	0.247855	9.51522
CS-KGW-I×Nip-Hmp	OD	Chr8_5165086	8	5165086	5245120	0.0861388	-0.263254	-3.05616
CS-KGW-I×Nip-Hmp	OD	Chr9_18162473	9	17194837	18184604	0.154203	-0.479063	-3.10671
CS-KGW-I×Nip-Hmp	D	Chr5_471045	5	379097	510707	0.106768	0.144825	1.35646
CS-KGW-I×Nip-Hmp	OD	Chr10_3505456	10	3031517	3514441	0.0842004	0.223232	2.65119
CS-KGW-I×Nip-Hmp	D	Chr1_11469735	1	11469735	12264898	0.255041	0.194559	0.762854
CS-KGW-I×Nip-Hmp	OD	Chr9_18774717	9	18195911	19701286	0.0232249	-0.644212	-27.7379
CS-KGW-I×Nip-Hmp	D	Chr7_23371153	7	23256319	23537307	0.300044	-0.346099	-1.15349
CS-KGW-I×Nip-Hmp	OD	Chr11_20748687	11	20729346	20754748	0.09512	-0.269525	-2.83353
CS-KGW-I×Nip-Hmp	OD	Chr7_1178573	7	1169577	1196986	0.0763841	-0.325836	-4.26576
CS-KGW-I×Nip-Hmp	OD	Chr6_26648659	6	26617182	26741966	0.153386	-0.714317	-4.65698
CS-KGW-I×Nip-Hmp	OD	Chr11_18732895	11	18717660	18750162	0.0934321	0.377451	4.03985
CS-KGW-I×Nip-Hmp	A	Chr7_5139034	7	4933647	5141436	0.0733099	-0.0186993	-0.255071
CS-KGW-I×Nip-Hmp	OD	Chr9_4947251	9	4760457	4990071	0.0112464	0.612032	54.4203
CS-KGW-I×Nip-Hmp	OD	Chr7_16300586	7	15713265	16300586	0.185726	0.446451	2.40382
CS-KGW-I×Nip-Hmp	D	Chr7_13429491	7	13374198	13488189	0.0877461	-0.10179	-1.16005
CS-KGW-I×Nip-Hmp	OD	Chr4_13810815	4	13810811	13822589	0.0228375	-0.248784	-10.8937
CS-KGW-I×Nip-Hmp	OD	Chr10_2141372	10	2130568	2191771	0.0168408	0.272711	16.1935
CS-KGW-I×Nip-Hmp	D	Chr2_10270193	2	10167101	10348275	0.10339	0.154405	1.49343
CS-KGW-I×Nip-Hmp	OD	Chr2_34874839	2	34855770	34888177	0.10761	-0.18391	-1.70904
CS-KGW-I×Nip-Hmp	OD	Chr12_4605740	12	4565626	5524927	0.0620577	-0.449818	-7.24838
CS-KGW-I×Nip-Hmp	OD	Chr8_1704251	8	1695966	1715524	0.0725149	-0.498557	-6.87523
CS-KGW-I×Nip-Hmp	OD	Chr6_4792104	6	4783747	5049747	0.047131	-0.297831	-6.31921
CS-KGW-I×Nip-Hmp	OD	Chr2_22297810	2	22297543	22325169	0.159896	-0.495704	-3.10016
CS-KGW-I×Nip-Hmp	OD	Chr7_22936110	7	22679564	22989891	0.0967549	-0.185995	-1.92233
CS-KGW-I×Nip-Hmp	D	Chr1_11050422	1	10752417	11055450	0.148284	0.221001	1.49039
CS-KGW-I×Nip-Hmp	OD	Chr12_7012318	12	7012318	7234656	0.0308558	0.259658	8.4152
CS-KGW-I×Nip-Hmp	OD	Chr8_19662954	8	19604933	19679743	0.0502699	0.683866	13.6039
CS-KGW-J×9311-F1	OD	Chr4_455076	4	455076	487320	0.0703296	0.372128	5.29121
CS-KGW-J×9311-F1	OD	Chr5_5544875	5	5544875	6208144	0.103114	0.989991	9.60092
CS-KGW-J×9311-F1	OD	Chr7_19132485	7	19096444	19183394	0.252844	1.01072	3.9974
CS-KGW-J×9311-F1	D	Chr5_6804631	5	6800582	6944523	0.744364	-0.413815	-0.555931
CS-KGW-J×9311-F1	OD	Chr8_21497665	8	21497665	21515762	0.0853545	0.939246	11.0041
CS-KGW-J×9311-F1	OD	Chr6_13015149	6	12429422	17622282	0.0780186	1.24429	15.9486
CS-KGW-J×9311-F1	OD	Chr3_4229951	3	4080345	4229951	0.024141	0.0758319	3.14121
CS-KGW-J×9311-F1	OD	Chr5_7306947	5	7079513	7323239	0.10728	-0.835753	-7.79039
CS-KGW-J×9311-F1	D	Chr8_14291488	8	12699882	15130992	0.197067	-0.254716	-1.29253
CS-KGW-J×9311-F1	OD	Chr4_269986	4	106461	313668	0.105828	0.295229	2.7897
CS-KGW-J×9311-F1	OD	Chr11_18131926	11	17795643	18314598	0.0319662	0.140843	4.40598
CS-KGW-J×9311-F1	OD	Chr5_6208752	5	6208752	6431050	0.146279	-0.694476	-4.74761
CS-KGW-J×9311-F1	OD	Chr12_25739047	12	25723718	25741842	0.217618	2.16427	9.94523
CS-KGW-J×9311-F1	OD	Chr7_18995024	7	18903072	19089938	0.207539	-0.826474	-3.98225
CS-KGW-J×9311-F1	OD	Chr4_28870996	4	28870996	29349654	0.402313	1.4688	3.65089
CS-KGW-J×9311-F1	A	Chr3_14786134	3	14776826	14840763	0.240744	0.0651606	0.270663
CS-KGW-J×9311-F1	OD	Chr12_14990596	12	14569905	14990596	0.182131	0.490123	2.69105
CS-KGW-J×9311-F1	OD	Chr4_1361696	4	1162680	1717614	0.0414789	0.498864	12.0269
CS-KGW-J×9311-F1	D	Chr6_4311282	6	4253989	5074474	0.167551	0.088866	0.530382
CS-KGW-J×9311-F1	D	Chr3_4282913	3	4282913	4521124	0.067269	-0.0634271	-0.942887
CS-KGW-J×9311-F1	OD	Chr10_10780253	10	10780253	10785286	0.015111	0.0555431	3.67568
CS-KGW-J×9311-F1	OD	Chr8_8846574	8	8680536	8888926	0.209563	-1.03397	-4.93392
CS-KGW-J×9311-F1	OD	Chr4_493728	4	493728	611905	0.0407997	0.247133	6.05722
CS-KGW-J×9311-F1	OD	Chr4_30813959	4	30796542	30854941	0.458025	0.700685	1.5298
CS-KGW-J×9311-F1	OD	Chr11_3904895	11	3882610	3904895	0.268307	0.425067	1.58426
CS-KGW-J×9311-F1	D	Chr11_8559938	11	8559938	8824567	0.3958	-0.473641	-1.19667
CS-KGW-J×9311-F1	OD	Chr9_10829426	9	10802994	10871684	0.117139	0.626871	5.35153
CS-KGW-J×9311-F1	OD	Chr4_350692	4	318646	360850	0.0382906	0.306924	8.01563
CS-KGW-J×9311-F1	OD	Chr5_5514454	5	5494218	5543267	0.0888047	0.663568	7.47222
CS-KGW-J×9311-F1	OD	Chr10_13735030	10	13735030	13735031	0.281403	-0.904617	-3.21467
CS-KGW-J×9311-F1	OD	Chr11_6926423	11	6068860	6926433	0.158352	-0.659017	-4.16172
CS-KGW-J×9311-F1	D	Chr3_888414	3	884370	910991	0.236304	0.25762	1.09021
CS-KGW-J×9311-F1	OD	Chr2_7662877	2	7651257	7727136	0.286724	0.651786	2.27322
CS-KGW-J×9311-F1	D	Chr11_19839641	11	19713739	19883930	0.122982	-0.128614	-1.0458
CS-KGW-J×9311-F1	OD	Chr5_19967120	5	19547535	20491426	0.089481	-0.586253	-6.55171
CS-KGW-J×9311-F1	OD	Chr12_25855963	12	25841176	25855974	0.310625	2.12261	6.83334
CS-KGW-J×9311-F1	OD	Chr7_19603169	7	19556335	19735603	0.146734	-0.921205	-6.27808
CS-KGW-J×9311-F1	OD	Chr11_23787563	11	23757363	23789524	0.0375219	-1.92884	-51.4057
CS-KGW-J×9311-F1	A	Chr8_17621423	8	17521234	17621423	0.859215	0.405305	0.471716
CS-KGW-J×9311-F1	A	Chr1_35220265	1	35134034	35222570	0.163313	0.0648244	0.396933
CS-KGW-J×9311-F1	A	Chr2_20536993	2	20536993	20555157	0.208824	-0.0839879	-0.402195
CS-KGW-J×9311-F1	OD	Chr12_17468204	12	17445485	17483498	0.216737	-1.16435	-5.37217
CS-KGW-J×9311-F1	OD	Chr12_24725147	12	24725086	24761239	0.26174	0.426202	1.62834
CS-KGW-J×9311-F1	OD	Chr8_21596752	8	21596752	21631061	0.331813	0.71637	2.15896
CS-KGW-J×9311-F1	A	Chr12_23789156	12	23789156	23900960	0.324965	0.100946	0.310638
CS-KGW-J×9311-F1	OD	Chr3_1141550	3	1121744	1149990	0.112131	0.393248	3.50703
CS-KGW-J×9311-F1	D	Chr8_9289571	8	9289544	9301142	0.499105	-0.324087	-0.649336
CS-KGW-J×9311-Hmp	OD	Chr8_19679268	8	19651159	19682597	0.0863147	0.282839	3.27683
CS-KGW-J×9311-Hmp	OD	Chr3_16414995	3	16401375	16514811	0.117486	-0.415684	-3.53816
CS-KGW-J×9311-Hmp	OD	Chr4_9882739	4	8301717	11121230	0.069365	-0.249985	-3.60391
CS-KGW-J×9311-Hmp	OD	Chr3_16549877	3	16528776	16584920	0.0618824	0.424607	6.86152
CS-KGW-J×9311-Hmp	OD	Chr5_18266933	5	18264518	18290257	0.0659759	0.588838	8.92505
CS-KGW-J×9311-Hmp	OD	Chr7_1694295	7	1576451	1695497	0.152172	-1.45404	-9.5552
CS-KGW-J×9311-Hmp	OD	Chr1_1033804	1	1033804	1054413	0.0985146	0.309062	3.13722
CS-KGW-J×9311-Hmp	OD	Chr1_35222296	1	35204969	35226873	0.0791829	-0.19586	-2.47352
CS-KGW-J×Nip-F1	OD	Chr3_27528459	3	27451621	27556073	0.173974	-0.419275	-2.40999
CS-KGW-J×Nip-F1	A	Chr6_22395157	6	22319912	22670081	0.46614	0.191402	0.41061
CS-KGW-J×Nip-F1	D	Chr6_17573267	6	17458301	17622673	0.217823	-0.286343	-1.31457
CS-KGW-J×Nip-F1	D	Chr11_4305937	11	3879031	4305949	0.521126	-0.319521	-0.613136
CS-KGW-J×Nip-F1	D	Chr1_23514084	1	23231786	23642762	1.21328	-0.998493	-0.822968
CS-KGW-J×Nip-F1	OD	Chr11_27188209	11	27155277	27482712	0.389337	-0.821561	-2.11015
CS-KGW-J×Nip-F1	D	Chr7_7071277	7	7071277	7587753	0.168372	0.100428	0.596467
CS-KGW-J×Nip-F1	OD	Chr11_28724420	11	27838060	28728013	0.51782	-0.884698	-1.7085
CS-KGW-J×Nip-F1	D	Chr6_2183461	6	915947	3435726	0.831766	-0.812781	-0.977175
CS-KGW-J×Nip-F1	OD	Chr6_15852005	6	12037770	17147297	0.181249	-0.410169	-2.26301
CS-KGW-J×Nip-F1	A	Chr8_8113934	8	8043801	8285840	0.622532	-0.229138	-0.368074
CS-KGW-J×Nip-F1	OD	Chr3_1047965	3	1047965	1120069	0.0708171	-0.502884	-7.10117
CS-KGW-J×Nip-F1	D	Chr9_6760800	9	6679621	7006696	0.498248	-0.591482	-1.18712
CS-KGW-J×Nip-F1	D	Chr12_21049624	12	20827739	21050544	0.353667	0.214692	0.607044
CS-KGW-J×Nip-F1	A	Chr11_1154971	11	1146513	2283513	0.579801	-0.0984774	-0.169847
CS-KGW-J×Nip-F1	D	Chr7_17118073	7	15663712	17335997	0.543823	-0.441039	-0.810997
CS-KGW-J×Nip-F1	D	Chr11_28944766	11	28893763	28981903	0.889892	-0.782376	-0.879181
CS-KGW-J×Nip-F1	OD	Chr12_25710666	12	25699768	27356257	0.404304	-0.611489	-1.51245
CS-KGW-J×Nip-F1	A	Chr12_474022	12	448041	617675	0.148685	0.0445918	0.299908
CS-KGW-J×Nip-F1	OD	Chr2_28170841	2	28170841	28628151	0.15884	-0.46204	-2.90884
CS-KGW-J×Nip-F1	D	Chr6_3438109	6	3438109	3592505	0.708128	-0.846207	-1.19499
CS-KGW-J×Nip-F1	A	Chr3_1372760	3	1350764	1377907	0.65778	-0.0155858	-0.0236945
CS-KGW-J×Nip-F1	D	Chr9_6610908	9	6514818	6670870	0.667304	-0.64623	-0.968419
CS-KGW-J×Nip-F1	A	Chr10_13301168	10	13126859	13310729	0.311624	0.0436886	0.140196
CS-KGW-J×Nip-F1	OD	Chr8_19471619	8	19438423	19471619	0.308947	-0.487223	-1.57704
CS-KGW-J×Nip-F1	A	Chr10_9255550	10	9229330	9255550	0.590537	-0.227376	-0.385033
CS-KGW-J×Nip-F1	A	Chr12_24033382	12	24033382	24116241	0.678205	-0.315711	-0.465509
CS-KGW-J×Nip-Hmp	D	Chr6_2202340	6	2146881	2275713	0.821121	-1.03633	-1.26209
CS-KGW-J×Nip-Hmp	OD	Chr8_19447263	8	19202815	20810966	0.269545	-0.588944	-2.18495
CS-KGW-J×Nip-Hmp	OD	Chr6_23096414	6	21530408	23109543	0.24195	-0.82291	-3.40115
CS-KGW-J×Nip-Hmp	OD	Chr11_27793601	11	27677140	27793607	0.529158	-0.945524	-1.78685
CS-KGW-J×Nip-Hmp	A	Chr2_4464992	2	4464992	6306693	0.27189	-0.0865394	-0.318288
CS-KGW-J×Nip-Hmp	D	Chr4_5721597	4	5651522	6854504	0.243513	0.323411	1.32811
CS-KGW-J×Nip-Hmp	A	Chr12_559968	12	478823	664936	0.0515895	0.0199166	0.386059
CS-KGW-J×Nip-Hmp	OD	Chr8_13611459	8	12817314	15353931	0.214087	0.638305	2.98152
CS-KGW-J×Nip-Hmp	OD	Chr6_4331100	6	4310780	4421221	0.141774	0.468269	3.30294
CS-KGW-J×Nip-Hmp	D	Chr9_10161015	9	10161015	10198762	0.605262	0.558283	0.922382
CS-KGW-J×Nip-Hmp	A	Chr10_1844307	10	1844290	1874282	0.732183	0.0974349	0.133074
CS-KGW-J×Nip-Hmp	OD	Chr11_27992639	11	27992639	28731430	0.366391	-1.12884	-3.08098
CS-KGW-J×Nip-Hmp	OD	Chr2_3209420	2	3208850	3278344	0.385834	-1.11091	-2.87925
CS-KGW-J×Nip-Hmp	OD	Chr4_5435397	4	5332961	5649626	0.21001	0.427273	2.03453
CS-KGW-J×Nip-Hmp	OD	Chr6_25758556	6	25717039	25901884	0.37497	-0.723266	-1.92886
CS-KGW-J×Nip-Hmp	OD	Chr10_22902611	10	22851455	22944073	0.120655	0.337593	2.79799
CS-KGW-J×Nip-Hmp	OD	Chr11_27175203	11	27142697	27175694	0.550825	-1.02321	-1.85759
CS-KGW-J×Nip-Hmp	OD	Chr4_4087165	4	3957727	4406661	0.36222	0.830707	2.29338
CS-KGW-J×Nip-Hmp	OD	Chr9_6676477	9	6666691	6739227	0.0368026	0.414582	11.265
CS-KGW-J×Nip-Hmp	OD	Chr3_27527782	3	27478483	27528046	0.0929428	-0.479443	-5.15847
CS-KGW-J×Nip-Hmp	A	Chr2_7042392	2	7032362	7089919	0.310864	-0.11284	-0.362988
CS-KGW-J×Nip-Hmp	OD	Chr3_7377757	3	7346281	7624046	0.271377	0.545391	2.00972
CS-KGW-J×Nip-Hmp	OD	Chr9_9929782	9	9923272	9952392	0.164634	-0.295669	-1.79592
CS-KGW-J×Nip-Hmp	OD	Chr12_25779955	12	25778174	25865258	0.669822	-1.22729	-1.83226
CS-KGW-J×Nip-Hmp	D	Chr4_5258943	4	5118451	5267078	0.313342	0.463126	1.47802
CS-KGW-J×Nip-Hmp	OD	Chr3_27478218	3	27454028	27478218	0.043652	-0.475447	-10.8918
CS-KGW-J×Nip-Hmp	OD	Chr4_1834753	4	1813271	1960497	0.170375	-0.529919	-3.11031
CS-KGW-J×Nip-Hmp	D	Chr3_10443895	3	10443166	10642600	0.284872	-0.214593	-0.753296
CS-KGW-J×Nip-Hmp	D	Chr8_7830287	8	7826445	7893187	0.191999	-0.239544	-1.24763
CS-KGW-J×Nip-Hmp	OD	Chr9_17542139	9	17533163	17556471	0.120948	-0.393501	-3.25347
CS-KGW-J×Nip-Hmp	OD	Chr9_9352590	9	9318171	9352590	0.296318	0.920757	3.10733
CS-KGW-J×Nip-Hmp	A	Chr5_6614727	5	6614727	6644286	0.297752	-0.139573	-0.468757
SY-KGW-I×9311-F1	OD	Chr8_8794963	8	8787783	8814943	0.199983	1.13307	5.66585
SY-KGW-I×9311-F1	OD	Chr2_20614970	2	20611298	20707653	0.403446	0.663721	1.64513
SY-KGW-I×9311-F1	OD	Chr4_18087588	4	18057455	18107673	0.233866	-0.500443	-2.13987
SY-KGW-I×9311-F1	OD	Chr3_16964211	3	16914907	17014339	0.208777	-0.438945	-2.10245
SY-KGW-I×9311-F1	OD	Chr7_22017329	7	21961300	22017797	0.545603	-0.98296	-1.8016
SY-KGW-I×9311-F1	OD	Chr2_10139287	2	10047984	10145214	0.26459	1.07925	4.07896
SY-KGW-I×9311-F1	D	Chr1_1499823	1	1491186	1504868	0.475008	0.531572	1.11908
SY-KGW-I×9311-F1	OD	Chr11_8970908	11	8933434	9012339	0.335544	-0.52544	-1.56593
SY-KGW-I×9311-F1	OD	Chr10_14943083	10	14941038	15507943	0.0360587	0.708575	19.6506
SY-KGW-I×9311-F1	OD	Chr1_35644765	1	35617722	35664521	0.035245	0.587065	16.6567
SY-KGW-I×9311-F1	OD	Chr3_31043389	3	30882167	31043389	0.212666	-0.887391	-4.1727
SY-KGW-I×9311-F1	D	Chr7_23528693	7	23494570	23528693	1.10885	-1.16812	-1.05345
SY-KGW-I×9311-F1	D	Chr7_23099783	7	23069493	23159917	0.684999	-0.710403	-1.03709
SY-KGW-I×9311-F1	OD	Chr2_28774097	2	28737543	28787115	0.258093	-0.571439	-2.21408
SY-KGW-I×9311-F1	OD	Chr2_9919320	2	9900067	9964381	0.0745532	-0.800746	-10.7406
SY-KGW-I×9311-F1	D	Chr6_11933888	6	11908656	11945257	0.371497	0.276245	0.743599
SY-KGW-I×9311-F1	D	Chr12_20084560	12	20045540	20092069	0.354007	-0.351568	-0.993109
SY-KGW-I×9311-F1	OD	Chr6_6632823	6	6632122	6655880	0.148479	0.608391	4.09749
SY-KGW-I×9311-F1	OD	Chr1_35007477	1	34904873	35007477	0.0587902	1.11326	18.9361
SY-KGW-I×9311-F1	OD	Chr6_6914949	6	6908308	6952864	0.0634787	0.773957	12.1924
SY-KGW-I×9311-F1	OD	Chr7_23491967	7	23440949	23491967	0.714236	-2.03297	-2.84635
SY-KGW-I×9311-F1	OD	Chr11_24275392	11	24259826	24318143	0.229129	-0.809829	-3.53437
SY-KGW-I×9311-F1	OD	Chr3_16707862	3	16689510	16723068	0.157127	-0.451253	-2.8719
SY-KGW-I×9311-F1	D	Chr12_7109906	12	6921794	7109906	0.24754	0.215334	0.869896
SY-KGW-I×9311-F1	OD	Chr3_16211347	3	16189450	16250227	0.171602	-0.476426	-2.77634
SY-KGW-I×9311-Hmp	OD	Chr5_27523434	5	27496078	27532939	0.486805	-1.01574	-2.08654
SY-KGW-I×9311-Hmp	OD	Chr1_36257060	1	35994185	36342767	0.257	0.893745	3.47761
SY-KGW-I×9311-Hmp	OD	Chr9_1832415	9	1490079	1832415	0.413124	1.32965	3.21852
SY-KGW-I×9311-Hmp	OD	Chr2_31919553	2	31726798	32083583	0.328897	0.99503	3.02535
SY-KGW-I×9311-Hmp	A	Chr4_34388882	4	34376663	34396434	0.382871	-0.146394	-0.382358
SY-KGW-I×9311-Hmp	OD	Chr7_22017329	7	21882523	22017329	0.542698	-1.02972	-1.8974
SY-KGW-I×9311-Hmp	OD	Chr4_24323203	4	24279666	24356081	0.0782741	0.507514	6.4838
SY-KGW-I×9311-Hmp	OD	Chr4_12704783	4	12622378	12709547	0.557261	-1.11669	-2.00389
SY-KGW-I×9311-Hmp	OD	Chr7_18248162	7	18116617	18339784	0.344446	-0.820336	-2.38161
SY-KGW-I×9311-Hmp	OD	Chr9_16080145	9	16011724	16231327	0.0966077	1.00235	10.3755
SY-KGW-I×9311-Hmp	OD	Chr8_10527463	8	10447870	11263902	0.191476	1.408	7.35339
SY-KGW-I×9311-Hmp	OD	Chr9_18023430	9	17936614	18180058	0.364631	0.844384	2.31572
SY-KGW-I×9311-Hmp	OD	Chr2_35396278	2	35385118	35405098	0.131855	-0.983559	-7.45941
SY-KGW-I×9311-Hmp	OD	Chr11_870430	11	754308	1123430	0.371976	-1.01673	-2.73333
SY-KGW-I×9311-Hmp	OD	Chr4_1019249	4	1007224	1042898	0.571021	-1.22296	-2.14171
SY-KGW-I×9311-Hmp	OD	Chr9_17170564	9	16986980	17913518	0.153169	0.822038	5.36687
SY-KGW-I×9311-Hmp	OD	Chr12_9279446	12	9211029	9282109	0.115856	-0.574068	-4.955
SY-KGW-I×9311-Hmp	OD	Chr2_9574608	2	9567589	9577830	0.509316	-1.06391	-2.0889
SY-KGW-I×9311-Hmp	OD	Chr5_27859257	5	27858738	27894767	1.0327	-3.38994	-3.2826
SY-KGW-I×9311-Hmp	OD	Chr4_521841	4	462777	556863	0.138077	-0.83902	-6.07647
SY-KGW-I×9311-Hmp	OD	Chr9_19131631	9	18914469	19147022	0.0574721	0.830044	14.4426
SY-KGW-I×9311-Hmp	OD	Chr6_6910893	6	6908308	6936546	0.0402066	0.676672	16.8299
SY-KGW-I×9311-Hmp	OD	Chr10_14460946	10	14450897	14490159	0.286007	-0.805236	-2.81544
SY-KGW-I×9311-Hmp	A	Chr1_7638974	1	7602764	7638974	0.448167	-0.00729818	-0.0162845
SY-KGW-I×9311-Hmp	OD	Chr7_18776723	7	18736588	18952562	0.0681452	-0.329021	-4.82823
SY-KGW-I×9311-Hmp	OD	Chr12_654238	12	649588	655508	0.141393	0.92835	6.56576
SY-KGW-I×9311-Hmp	OD	Chr3_17028870	3	17022797	17101689	0.186368	-0.569728	-3.057
SY-KGW-I×9311-Hmp	OD	Chr5_6738919	5	6720409	6743123	0.104163	0.827492	7.94422
SY-KGW-I×9311-Hmp	OD	Chr8_8927639	8	8896786	8929493	0.0998315	-0.542958	-5.43875
SY-KGW-I×9311-Hmp	OD	Chr2_7129315	2	7102762	8319115	0.299608	-0.656509	-2.19122
SY-KGW-I×9311-Hmp	OD	Chr5_29186855	5	29014482	29220629	0.359258	1.67807	4.67092
SY-KGW-I×9311-Hmp	OD	Chr6_7098463	6	7042585	7103933	0.085338	0.688393	8.06667
SY-KGW-I×9311-Hmp	A	Chr4_29171119	4	29156371	29245897	0.513301	-0.238722	-0.465073
SY-KGW-I×9311-Hmp	OD	Chr3_32461035	3	32352526	32502254	0.217554	1.36058	6.254
SY-KGW-I×Nip-F1	OD	Chr5_5971002	5	4586532	7423701	0.279681	1.11979	4.00382
SY-KGW-I×Nip-F1	OD	Chr2_18733428	2	18627524	18805908	0.325734	0.800294	2.4569
SY-KGW-I×Nip-F1	OD	Chr3_11074243	3	10793691	11074243	0.419612	-1.8811	-4.48296
SY-KGW-I×Nip-F1	OD	Chr8_9660144	8	9315526	10920420	0.0968401	-1.87677	-19.3801
SY-KGW-I×Nip-F1	OD	Chr8_27313185	8	27247357	27604715	0.314716	2.16798	6.88871
SY-KGW-I×Nip-F1	OD	Chr1_17244579	1	16356548	19026172	0.102196	1.30422	12.7619
SY-KGW-I×Nip-F1	OD	Chr5_14626868	5	14207556	14626868	0.0784536	-0.359619	-4.58384
SY-KGW-I×Nip-F1	OD	Chr12_4261996	12	4224600	4527704	0.554689	-1.35338	-2.43989
SY-KGW-I×Nip-F1	OD	Chr7_182575	7	75864	359312	0.182551	0.994719	5.449
SY-KGW-I×Nip-F1	OD	Chr1_21375570	1	21204442	21930157	0.448365	1.22214	2.72577
SY-KGW-I×Nip-F1	OD	Chr6_29801023	6	29745441	29818127	0.280912	1.88576	6.71297
SY-KGW-I×Nip-F1	D	Chr10_17031975	10	16918047	17441625	0.428067	-0.484205	-1.13114
SY-KGW-I×Nip-F1	OD	Chr2_21941273	2	21667018	22094150	0.276986	0.844792	3.04995
SY-KGW-I×Nip-F1	OD	Chr1_40728700	1	40714574	40796004	0.120341	-1.17072	-9.72839
SY-KGW-I×Nip-F1	OD	Chr3_24059574	3	23661142	24313134	0.246765	-1.53057	-6.20253
SY-KGW-I×Nip-F1	OD	Chr4_19684107	4	19627040	19688449	0.210153	-0.766842	-3.64897
SY-KGW-I×Nip-F1	OD	Chr6_13052790	6	13002491	13396250	0.222462	1.41004	6.33836
SY-KGW-I×Nip-F1	OD	Chr3_21646211	3	21361796	21955639	0.0454156	-1.09004	-24.0015
SY-KGW-I×Nip-F1	OD	Chr10_19839748	10	18029068	20351882	0.185384	1.15172	6.21264
SY-KGW-I×Nip-F1	OD	Chr7_21708200	7	21677460	21724902	0.154735	-0.546837	-3.53402
SY-KGW-I×Nip-F1	OD	Chr1_22457457	1	22342213	22457457	0.413228	-0.930553	-2.25191
SY-KGW-I×Nip-F1	D	Chr6_10554044	6	10438113	10583903	0.236029	0.12933	0.547941
SY-KGW-I×Nip-F1	OD	Chr1_30885634	1	30124205	30917345	0.212634	-0.506526	-2.38215
SY-KGW-I×Nip-F1	OD	Chr2_21588894	2	21442082	21665635	0.095856	1.05661	11.0229
SY-KGW-I×Nip-F1	OD	Chr10_21188717	10	20381239	21242502	0.210205	0.60339	2.87048
SY-KGW-I×Nip-F1	OD	Chr6_12819868	6	12337067	12999146	0.370408	-0.996282	-2.68969
SY-KGW-I×Nip-F1	OD	Chr2_20322640	2	20315902	21360855	0.162562	0.405224	2.49274
SY-KGW-I×Nip-F1	OD	Chr12_18877269	12	18287756	18929450	0.145742	0.654086	4.48797
SY-KGW-I×Nip-F1	OD	Chr1_30997995	1	30917384	31136089	0.39314	-1.68683	-4.29065
SY-KGW-I×Nip-F1	OD	Chr3_16333804	3	15771086	16336535	0.425993	-0.724449	-1.70061
SY-KGW-I×Nip-F1	D	Chr1_36632925	1	35964419	37878868	0.665322	0.558903	0.840049
SY-KGW-I×Nip-F1	OD	Chr9_13468116	9	13118517	13738228	0.467713	1.16885	2.49907
SY-KGW-I×Nip-F1	OD	Chr3_22168721	3	21960802	23456111	0.11021	1.06948	9.70398
SY-KGW-I×Nip-F1	OD	Chr1_15499968	1	14297092	16295764	0.184328	1.70033	9.22448
SY-KGW-I×Nip-F1	OD	Chr2_34533385	2	34532951	34653840	0.036995	-1.55544	-42.0446
SY-KGW-I×Nip-F1	OD	Chr7_17192785	7	15857891	17473657	0.107932	-1.13304	-10.4977
SY-KGW-I×Nip-F1	OD	Chr8_27118610	8	27037720	27119817	0.261129	0.828508	3.17279
SY-KGW-I×Nip-F1	OD	Chr6_23501765	6	23308174	23535117	0.14233	-1.61416	-11.341
SY-KGW-I×Nip-F1	OD	Chr2_31313110	2	29757468	31801441	0.249942	-2.15181	-8.60925
SY-KGW-I×Nip-F1	OD	Chr4_32702599	4	31862326	33021212	0.152771	-1.6403	-10.737
SY-KGW-I×Nip-F1	OD	Chr9_22596077	9	22569061	22596277	0.050744	-0.972546	-19.1657
SY-KGW-I×Nip-F1	OD	Chr2_6487656	2	6487656	6579599	0.390948	1.27028	3.24922
SY-KGW-I×Nip-F1	OD	Chr3_1581548	3	1020338	1581548	0.117729	0.338108	2.87193
SY-KGW-I×Nip-F1	OD	Chr6_12115384	6	12114612	12332147	0.310824	-1.46414	-4.71049
SY-KGW-I×Nip-F1	OD	Chr3_2612411	3	2565324	2612411	0.271987	-1.23859	-4.55387
SY-KGW-I×Nip-F1	OD	Chr11_18569133	11	18567870	18932139	0.212807	-0.611228	-2.87222
SY-KGW-I×Nip-F1	OD	Chr1_40831318	1	40802188	40831332	0.080212	-1.52325	-18.9903
SY-KGW-I×Nip-F1	D	Chr6_1896341	6	1775022	1954708	0.441159	-0.309221	-0.700928
SY-KGW-I×Nip-F1	OD	Chr8_16165592	8	16013323	17610525	0.754795	-1.48505	-1.96748
SY-KGW-I×Nip-F1	OD	Chr5_3851251	5	3766019	3852718	0.255152	0.889606	3.48658
SY-KGW-I×Nip-F1	OD	Chr9_693959	9	626593	977503	0.0561641	0.766521	13.6479
SY-KGW-I×Nip-F1	OD	Chr7_5325182	7	5263613	5602782	0.472641	-1.36488	-2.88778
SY-KGW-I×Nip-F1	OD	Chr2_18553650	2	18545675	18620235	0.296927	1.47185	4.95693
SY-KGW-I×Nip-F1	OD	Chr2_5638166	2	5336273	5638166	0.182758	1.47174	8.05294
SY-KGW-I×Nip-F1	OD	Chr2_18852453	2	18851375	18871693	0.431588	0.663647	1.53769
SY-KGW-I×Nip-F1	OD	Chr4_31274604	4	31199567	31281271	0.0983038	-0.635597	-6.46564
SY-KGW-I×Nip-F1	OD	Chr1_10715905	1	10624459	10718544	0.127672	1.64537	12.8875
SY-KGW-I×Nip-F1	OD	Chr7_18663620	7	18509680	18663620	0.0363377	-1.81678	-49.9969
SY-KGW-I×Nip-F1	OD	Chr2_28358362	2	28358362	29570446	0.0846129	-0.882035	-10.4244
SY-KGW-I×Nip-F1	OD	Chr3_13062846	3	13040371	13069516	0.217304	-1.34319	-6.18117
SY-KGW-I×Nip-F1	D	Chr1_1651724	1	1646334	2106263	0.289716	0.284802	0.983037
SY-KGW-I×Nip-F1	A	Chr1_24998174	1	24711090	25004124	0.581058	0.249845	0.429983
SY-KGW-I×Nip-F1	OD	Chr6_822110	6	820968	853133	0.409947	-2.18453	-5.32881
SY-KGW-I×Nip-F1	OD	Chr2_34347078	2	34338315	34392704	0.0669514	1.25779	18.7866
SY-KGW-I×Nip-F1	OD	Chr1_1533707	1	1413695	1544643	0.088145	-0.415086	-4.70913
SY-KGW-I×Nip-F1	OD	Chr12_919486	12	666806	919486	0.161571	0.671215	4.1543
SY-KGW-I×Nip-F1	OD	Chr8_15633894	8	15422373	15977263	0.093789	-0.791981	-8.44428
SY-KGW-I×Nip-F1	OD	Chr6_4869398	6	4865104	4921870	0.301189	0.756035	2.51017
SY-KGW-I×Nip-F1	OD	Chr12_17600070	12	17521718	17611697	0.0622445	-0.369473	-5.93583
SY-KGW-I×Nip-F1	D	Chr1_23636830	1	23590179	23651986	0.419663	0.371832	0.886026
SY-KGW-I×Nip-F1	OD	Chr9_22192674	9	22012179	22205089	0.0410565	-0.922527	-22.4697
SY-KGW-I×Nip-F1	D	Chr6_1719588	6	1681580	1741145	0.296407	-0.412478	-1.39159
SY-KGW-I×Nip-F1	OD	Chr11_26531778	11	26491048	26532054	0.302981	0.517641	1.70849
SY-KGW-I×Nip-F1	D	Chr2_23120515	2	23118627	23144689	0.342827	0.444972	1.29795
SY-KGW-I×Nip-F1	OD	Chr2_18826113	2	18820244	18843127	0.326212	0.753818	2.31082
SY-KGW-I×Nip-F1	OD	Chr7_24614981	7	24586343	24615522	0.427047	-1.87072	-4.3806
SY-KGW-I×Nip-F1	OD	Chr6_17603529	6	17543044	17623926	0.19593	1.37032	6.99394
SY-KGW-I×Nip-F1	OD	Chr6_17631784	6	17623983	17648066	0.040694	-1.24747	-30.6549
SY-KGW-I×Nip-F1	D	Chr6_6738318	6	6738318	6801772	0.431795	-0.588683	-1.36334
SY-KGW-I×Nip-Hmp	OD	Chr1_31300883	1	30939954	32926842	0.519231	-1.16759	-2.24869
SY-KGW-I×Nip-Hmp	OD	Chr4_31275511	4	31275511	31316090	0.122995	-0.691607	-5.62307
SY-KGW-I×Nip-Hmp	OD	Chr7_188533	7	16351	729370	0.11924	0.989202	8.29591
SY-KGW-I×Nip-Hmp	OD	Chr3_22803192	3	21445178	22803192	0.0875107	1.12634	12.8709
SY-KGW-I×Nip-Hmp	OD	Chr8_13117433	8	11482735	13455822	0.161501	0.746239	4.62066
SY-KGW-I×Nip-Hmp	OD	Chr1_16422631	1	14647239	19367646	0.126575	1.2295	9.71361
SY-KGW-I×Nip-Hmp	OD	Chr11_17005547	11	16991866	17236745	0.167403	0.734849	4.38969
SY-KGW-I×Nip-Hmp	OD	Chr6_6756762	6	6690437	6756762	0.200634	-0.990991	-4.93931
SY-KGW-I×Nip-Hmp	OD	Chr6_17621510	6	17617593	17678329	0.0310045	-1.24663	-40.208
SY-KGW-I×Nip-Hmp	OD	Chr6_4921870	6	4865053	4921971	0.385349	-0.5803	-1.50591
SY-KGW-I×Nip-Hmp	OD	Chr10_19612634	10	18013061	20493305	0.214527	1.17593	5.48149
SY-KGW-I×Nip-Hmp	OD	Chr2_21772732	2	21549206	23535751	0.0583744	1.16701	19.9918
SY-KGW-I×Nip-Hmp	OD	Chr2_34343946	2	34308824	35581681	0.130265	1.267	9.72637
SY-KGW-I×Nip-Hmp	OD	Chr7_23125414	7	22749848	23205803	0.669984	1.32885	1.98341
SY-KGW-I×Nip-Hmp	D	Chr3_3604068	3	3462523	4259907	0.354769	0.378012	1.06552
SY-KGW-I×Nip-Hmp	OD	Chr10_20575615	10	20537832	20723257	0.117615	0.859233	7.30545
SY-KGW-I×Nip-Hmp	OD	Chr11_21931316	11	21802147	22043816	0.359074	-0.72998	-2.03295
SY-KGW-I×Nip-Hmp	D	Chr4_28531183	4	28531183	28784197	0.630541	-0.898008	-1.42419
SY-KGW-I×Nip-Hmp	OD	Chr6_12102783	6	11649986	12973995	0.445557	-1.37549	-3.08713
SY-KGW-I×Nip-Hmp	OD	Chr7_21711617	7	21584211	21779484	0.101503	-1.01343	-9.9842
SY-KGW-I×Nip-Hmp	OD	Chr6_1682237	6	1638121	1682237	0.684764	1.39876	2.04269
SY-KGW-I×Nip-Hmp	OD	Chr1_40780078	1	40715761	40887362	0.228418	-1.15679	-5.06436
SY-KGW-I×Nip-Hmp	OD	Chr11_5131435	11	4904764	5434267	0.59178	1.03166	1.74331
SY-KGW-I×Nip-Hmp	OD	Chr1_7567954	1	7567954	7839837	0.242504	0.936731	3.86274
SY-KGW-I×Nip-Hmp	OD	Chr1_40615431	1	40612772	40703201	0.136689	-1.45108	-10.6159
SY-KGW-I×Nip-Hmp	OD	Chr1_36940664	1	36632553	37078990	0.220891	0.901517	4.08127
SY-KGW-I×Nip-Hmp	D	Chr6_22220281	6	22025123	22237332	0.667171	-0.830441	-1.24472
SY-KGW-I×Nip-Hmp	D	Chr11_21703202	11	21384381	21801720	0.545378	0.760118	1.39375
SY-KGW-I×Nip-Hmp	OD	Chr8_10455805	8	10180019	10713024	0.43757	0.661931	1.51274
SY-KGW-I×Nip-Hmp	D	Chr11_4486776	11	4426784	4843754	0.743495	-0.752305	-1.01185
SY-KGW-I×Nip-Hmp	OD	Chr4_28307462	4	27690215	28307462	0.562919	-0.964968	-1.71422
SY-KGW-I×Nip-Hmp	OD	Chr1_14292450	1	12881435	14629955	0.287614	1.94513	6.76298
SY-KGW-I×Nip-Hmp	OD	Chr1_2335408	1	2083296	2956867	0.0492564	0.554741	11.2623
SY-KGW-I×Nip-Hmp	OD	Chr1_10995298	1	10814329	12775077	0.0609772	1.41156	23.1491
SY-KGW-I×Nip-Hmp	A	Chr12_7102073	12	7095033	7129189	0.310442	0.0529611	0.170599
SY-KGW-I×Nip-Hmp	OD	Chr9_13738948	9	13096056	13755995	0.146526	1.35277	9.23224
SY-KGW-I×Nip-Hmp	OD	Chr11_26533383	11	26529684	27175095	0.178102	0.723013	4.05954
SY-KGW-I×Nip-Hmp	OD	Chr11_24272614	11	24169023	24290332	0.384809	-1.36874	-3.55694
SY-KGW-I×Nip-Hmp	OD	Chr5_5602038	5	4630623	5882665	0.26767	1.10173	4.11601
SY-KGW-I×Nip-Hmp	OD	Chr5_3852333	5	3839141	4558650	0.198031	0.772723	3.90203
SY-KGW-I×Nip-Hmp	OD	Chr10_4050806	10	3601350	4080534	0.120422	0.711868	5.91144
SY-KGW-I×Nip-Hmp	OD	Chr7_23317322	7	23249188	23517387	0.487762	-1.04333	-2.13902
SY-KGW-I×Nip-Hmp	OD	Chr8_13847757	8	13500166	14000751	0.24261	-1.6167	-6.66381
SY-KGW-I×Nip-Hmp	OD	Chr1_21380259	1	20576152	21999507	0.329657	1.25107	3.79506
SY-KGW-I×Nip-Hmp	OD	Chr4_33314226	4	33265146	33314236	0.0860331	-0.928502	-10.7924
SY-KGW-I×Nip-Hmp	OD	Chr1_37401097	1	37401097	38470632	0.652441	1.72656	2.64631
SY-KGW-I×Nip-Hmp	OD	Chr1_22284189	1	22149813	22342958	0.196817	-1.4614	-7.42518
SY-KGW-I×Nip-Hmp	A	Chr12_17953946	12	17695637	18277945	0.352262	0.031601	0.0897089
SY-KGW-I×Nip-Hmp	OD	Chr4_31194609	4	30970515	31194609	0.335489	-1.56064	-4.65183
SY-KGW-I×Nip-Hmp	OD	Chr8_3592703	8	3565358	3613046	0.377345	-0.706792	-1.87307
SY-KGW-I×Nip-Hmp	OD	Chr2_30965635	2	29860121	31719069	0.186787	-2.27563	-12.183
SY-KGW-I×Nip-Hmp	D	Chr1_7453902	1	7339910	7537883	0.257105	0.335569	1.30518
SY-KGW-I×Nip-Hmp	OD	Chr10_22488824	10	22459810	22499745	0.192122	0.927974	4.83013
SY-KGW-I×Nip-Hmp	OD	Chr7_22616259	7	21876672	22731098	0.536521	-1.11904	-2.08574
SY-KGW-I×Nip-Hmp	OD	Chr8_9697461	8	9390044	10135697	0.169837	-0.884215	-5.20626
SY-KGW-I×Nip-Hmp	OD	Chr3_7064509	3	7064509	7319577	0.865132	-2.22232	-2.56876
SY-KGW-I×Nip-Hmp	OD	Chr6_27323691	6	26651682	27323691	0.206209	-1.34422	-6.5187
SY-KGW-I×Nip-Hmp	OD	Chr3_13068768	3	13011442	13189413	0.381882	-1.4998	-3.9274
SY-KGW-I×Nip-Hmp	D	Chr7_1621385	7	1605504	1692616	0.246559	0.240994	0.977428
SY-KGW-I×Nip-Hmp	D	Chr1_22614472	1	22411008	22627301	0.837685	-0.836414	-0.998482
SY-KGW-I×Nip-Hmp	OD	Chr3_1222655	3	651881	1298820	0.0527718	0.754499	14.2974
SY-KGW-I×Nip-Hmp	OD	Chr5_5918022	5	5903624	5983365	0.124978	1.23002	9.84193
SY-KGW-I×Nip-Hmp	OD	Chr9_11315126	9	10742145	11315126	0.561139	-0.856649	-1.52662
SY-KGW-I×Nip-Hmp	OD	Chr12_19470128	12	19410845	19968850	0.34905	0.583394	1.67138
SY-KGW-I×Nip-Hmp	OD	Chr8_27575824	8	27315290	27607563	0.222813	2.88069	12.9287
SY-KGW-I×Nip-Hmp	OD	Chr6_822110	6	814994	861217	0.42482	-2.10153	-4.94686
SY-KGW-I×Nip-Hmp	OD	Chr2_24468154	2	24247308	24499007	0.183137	-1.53662	-8.39052
SY-KGW-I×Nip-Hmp	OD	Chr1_6332855	1	6332855	6356174	0.315842	-0.611173	-1.93506
SY-KGW-I×Nip-Hmp	OD	Chr5_6322229	5	5985419	6343377	0.298466	0.944736	3.16531
SY-KGW-I×Nip-Hmp	D	Chr8_26210761	8	26185144	26221357	0.204253	0.283627	1.38861
SY-KGW-I×Nip-Hmp	OD	Chr4_20093701	4	20001220	20261788	0.0418324	0.661949	15.8238
SY-KGW-I×Nip-Hmp	OD	Chr1_22119363	1	22110058	22130619	0.182128	-1.17531	-6.45323
SY-KGW-I×Nip-Hmp	OD	Chr2_24082955	2	23850625	24082955	0.185043	1.21629	6.57301
SY-KGW-I×Nip-Hmp	OD	Chr8_27314105	8	27263148	27315258	0.224536	1.92578	8.57671
SY-KGW-I×Nip-Hmp	OD	Chr1_23366936	1	23342281	23366936	0.0959812	-1.2456	-12.9775
SY-KGW-I×Nip-Hmp	OD	Chr3_24181208	3	24181208	24322279	0.243948	-1.1992	-4.91578
SY-KGW-I×Nip-Hmp	OD	Chr3_13190240	3	13190152	14005380	0.0731694	0.368999	5.04308
SY-KGW-I×Nip-Hmp	OD	Chr6_29797893	6	29744427	29797893	0.148625	1.69788	11.4239
SY-KGW-I×Nip-Hmp	OD	Chr8_14180750	8	14016159	15180935	0.197139	-0.308125	-1.56298
SY-KGW-I×Nip-Hmp	OD	Chr2_25033028	2	24998358	25040321	0.20907	-1.01462	-4.85301
SY-KGW-I×Nip-Hmp	OD	Chr6_6809175	6	6806824	6833804	0.0601615	-1.17888	-19.5953
SY-KGW-I×Nip-Hmp	OD	Chr6_23419800	6	23314263	23419800	0.210967	-1.86884	-8.85844
SY-KGW-I×Nip-Hmp	OD	Chr3_6811802	3	6524091	6892978	0.938348	-1.50701	-1.60602
SY-KGW-I×Nip-Hmp	OD	Chr1_29980754	1	29980747	30922825	0.35222	1.13636	3.22627
SY-KGW-I×Nip-Hmp	OD	Chr6_12990645	6	12976659	13004539	0.274817	-1.38325	-5.03333
SY-KGW-I×Nip-Hmp	D	Chr6_21013795	6	20807330	21340052	0.773817	-0.623817	-0.806156
SY-KGW-J×9311-F1	OD	Chr4_5924608	4	5868391	6043382	0.157812	-0.822525	-5.21205
SY-KGW-J×9311-F1	OD	Chr4_5610930	4	5562241	5841830	0.265297	-0.619921	-2.3367
SY-KGW-J×9311-F1	OD	Chr9_5371742	9	5195920	5642657	0.292415	1.62312	5.55072
SY-KGW-J×9311-F1	OD	Chr5_19482845	5	19465091	20496310	0.315097	-1.01125	-3.20934
SY-KGW-J×9311-F1	OD	Chr10_15541490	10	15497883	15583261	0.311882	-1.04438	-3.34864
SY-KGW-J×9311-F1	OD	Chr5_28161418	5	28099667	28492537	0.367103	-0.801079	-2.18216
SY-KGW-J×9311-F1	D	Chr8_5127428	8	5117154	5182138	0.604495	0.759012	1.25561
SY-KGW-J×9311-F1	OD	Chr4_15913252	4	15907004	15936856	0.15638	1.04716	6.69627
SY-KGW-J×9311-F1	OD	Chr2_6943484	2	6814989	7002424	0.451466	-0.726852	-1.60998
SY-KGW-J×9311-F1	OD	Chr2_22094305	2	22075212	22095097	0.0709715	-1.49506	-21.0656
SY-KGW-J×9311-F1	OD	Chr5_6159686	5	6138846	6183644	0.153548	-1.13505	-7.39214
SY-KGW-J×9311-F1	OD	Chr3_13201412	3	13201412	13235583	0.157968	1.78728	11.3142
SY-KGW-J×9311-F1	OD	Chr10_16321510	10	16135742	16428031	0.122466	-0.856483	-6.99366
SY-KGW-J×9311-F1	D	Chr8_5210951	8	5186873	5214183	0.791509	0.525548	0.663982
SY-KGW-J×9311-F1	OD	Chr6_6190779	6	5915204	6208853	0.643776	-1.54109	-2.39383
SY-KGW-J×9311-F1	A	Chr1_6062555	1	6050502	6158380	0.528425	-0.195522	-0.370009
SY-KGW-J×9311-F1	OD	Chr1_6050269	1	5882452	6050269	0.565884	-0.861904	-1.52311
SY-KGW-J×9311-Hmp	OD	Chr5_19482845	5	19465091	20496310	0.334972	-1.02889	-3.07156
SY-KGW-J×9311-Hmp	OD	Chr5_5483550	5	5434745	5657015	0.408871	1.4623	3.57643
SY-KGW-J×9311-Hmp	OD	Chr10_16322867	10	16321308	16428031	0.128025	-0.973342	-7.60273
SY-KGW-J×9311-Hmp	OD	Chr6_6174205	6	5656346	6231354	0.639763	-1.47268	-2.30192
SY-KGW-J×9311-Hmp	OD	Chr4_5924608	4	5798629	6039981	0.146999	-0.843268	-5.73655
SY-KGW-J×9311-Hmp	OD	Chr10_15575822	10	15497883	15622786	0.296967	-1.0228	-3.44415
SY-KGW-J×9311-Hmp	OD	Chr5_28306088	5	28241574	28306088	0.448777	-1.50447	-3.35238
SY-KGW-J×9311-Hmp	OD	Chr4_5685199	4	5524876	5797478	0.26826	-0.623773	-2.32526
SY-KGW-J×9311-Hmp	OD	Chr5_6157501	5	6138846	6183644	0.162896	-1.16977	-7.18107
SY-KGW-J×9311-Hmp	D	Chr8_5173514	8	5111903	5191428	0.656392	0.496526	0.756448
SY-KGW-J×9311-Hmp	OD	Chr5_28478696	5	28375982	28508252	0.342316	1.07624	3.14398
SY-KGW-J×9311-Hmp	OD	Chr3_13233369	3	13201412	13235583	0.180241	1.83589	10.1858
SY-KGW-J×9311-Hmp	OD	Chr5_28065204	5	27486244	28105920	0.333703	0.69369	2.07876
SY-KGW-J×9311-Hmp	OD	Chr2_22094305	2	22074689	22095552	0.0919862	-1.46137	-15.8869
SY-KGW-J×9311-Hmp	OD	Chr6_6255043	6	6232754	6286073	0.742312	-1.29426	-1.74355
SY-KGW-J×9311-Hmp	A	Chr1_6062555	1	6039859	6218472	0.528417	-0.213838	-0.404677
SY-KGW-J×9311-Hmp	A	Chr12_17597807	12	17596742	17600352	0.594605	-0.196072	-0.329752
SY-KGW-J×9311-Hmp	OD	Chr10_16486580	10	16476161	16488923	0.245129	0.651178	2.65647
SY-KGW-J×Nip-F1	OD	Chr8_7974687	8	7919074	8286649	0.45987	-0.709537	-1.54291
SY-KGW-J×Nip-F1	OD	Chr1_10057384	1	9396705	11844062	0.15986	1.27224	7.95849
SY-KGW-J×Nip-F1	OD	Chr7_7590017	7	6969420	9442133	0.292979	1.57666	5.38146
SY-KGW-J×Nip-F1	OD	Chr10_11164753	10	11137494	11242478	0.419955	2.00828	4.78214
SY-KGW-J×Nip-F1	OD	Chr12_10005488	12	9832673	11384224	0.262918	-1.3713	-5.21569
SY-KGW-J×Nip-F1	OD	Chr5_14238783	5	13585966	15763081	0.0640095	1.14123	17.8291
SY-KGW-J×Nip-F1	OD	Chr10_2320561	10	2258000	2930199	0.312206	0.624323	1.99971
SY-KGW-J×Nip-F1	D	Chr1_960474	1	626865	1145194	0.677146	0.674886	0.996663
SY-KGW-J×Nip-F1	D	Chr6_10393203	6	9260813	10606984	1.11891	0.767983	0.686367
SY-KGW-J×Nip-F1	OD	Chr12_9692743	12	7834655	9831593	0.184297	-1.4402	-7.81454
SY-KGW-J×Nip-F1	OD	Chr6_1920123	6	1571034	2831284	0.582528	-1.44309	-2.4773
SY-KGW-J×Nip-F1	A	Chr6_8910756	6	7230928	9219448	0.547839	0.270749	0.494214
SY-KGW-J×Nip-F1	D	Chr10_8506104	10	6896308	9341601	0.83263	0.755202	0.907008
SY-KGW-J×Nip-F1	A	Chr3_16914631	3	16793546	17026468	1.46113	-0.269351	-0.184344
SY-KGW-J×Nip-F1	OD	Chr5_20423359	5	18981260	20892499	0.128116	0.343242	2.67915
SY-KGW-J×Nip-F1	D	Chr6_26124941	6	25683621	26124941	1.03272	-0.648192	-0.627656
SY-KGW-J×Nip-F1	OD	Chr10_6562965	10	6097783	6879449	0.599308	1.14352	1.90807
SY-KGW-J×Nip-F1	A	Chr7_16598214	7	14651694	17371500	0.495579	-0.0517937	-0.104512
SY-KGW-J×Nip-F1	OD	Chr10_12600113	10	12076750	12857951	0.150906	1.56787	10.3897
SY-KGW-J×Nip-F1	OD	Chr5_15781417	5	15781417	16597490	0.0807237	0.263997	3.27038
SY-KGW-J×Nip-F1	OD	Chr2_6683549	2	5686030	7527928	0.056611	0.815865	14.4118
SY-KGW-J×Nip-F1	A	Chr6_30837624	6	30517474	31036111	0.334141	-0.079971	-0.239333
SY-KGW-J×Nip-F1	OD	Chr11_5691323	11	5162630	5728005	0.549886	0.893923	1.62565
SY-KGW-J×Nip-F1	D	Chr1_29676953	1	29575026	29677147	0.673764	0.630526	0.935826
SY-KGW-J×Nip-F1	D	Chr1_28797210	1	28797210	29572447	0.93517	-1.39074	-1.48715
SY-KGW-J×Nip-F1	A	Chr1_8910796	1	7446727	9379234	1.48005	0.520076	0.351391
SY-KGW-J×Nip-F1	OD	Chr7_4721321	7	4721321	4748050	0.469085	1.27708	2.72249
SY-KGW-J×Nip-F1	OD	Chr6_24470768	6	24057322	24706763	0.265539	0.986123	3.71367
SY-KGW-J×Nip-F1	D	Chr1_7286960	1	6880672	7317512	0.451993	0.272673	0.603269
SY-KGW-J×Nip-F1	D	Chr12_15763352	12	15536211	17270330	0.942368	-1.40821	-1.49433
SY-KGW-J×Nip-F1	OD	Chr3_10141656	3	10112776	10141656	0.163762	0.780544	4.76633
SY-KGW-J×Nip-F1	OD	Chr2_35146752	2	35000308	35184662	0.412799	-0.795044	-1.92598
SY-KGW-J×Nip-F1	OD	Chr1_34706964	1	34675221	34726170	0.266114	-0.526341	-1.97788
SY-KGW-J×Nip-F1	D	Chr6_10678772	6	10643196	10683805	0.726897	0.457565	0.629476
SY-KGW-J×Nip-F1	OD	Chr1_42282538	1	42282348	42314001	0.116212	0.580464	4.99488
SY-KGW-J×Nip-F1	OD	Chr7_29380809	7	29252735	29380809	0.500097	1.00962	2.01884
SY-KGW-J×Nip-F1	D	Chr5_3115484	5	2905787	3537971	0.404679	-0.205297	-0.507308
SY-KGW-J×Nip-F1	D	Chr11_19418411	11	17430202	19420315	0.192078	0.234444	1.22057
SY-KGW-J×Nip-F1	A	Chr12_17899040	12	17282138	18041251	0.956904	0.390184	0.407756
SY-KGW-J×Nip-F1	OD	Chr11_1427363	11	225576	1534433	0.0844305	0.743053	8.80077
SY-KGW-J×Nip-F1	OD	Chr1_5853060	1	5749217	5970967	0.215067	-1.25296	-5.82588
SY-KGW-J×Nip-F1	D	Chr8_27065922	8	26861698	27414233	0.475812	0.414469	0.871077
SY-KGW-J×Nip-F1	A	Chr7_503582	7	457311	650780	1.46839	-0.249655	-0.170019
SY-KGW-J×Nip-F1	A	Chr3_15983527	3	14902992	16197381	1.18548	-0.46886	-0.395503
SY-KGW-J×Nip-F1	OD	Chr11_7266094	11	7266066	7718606	0.148848	-1.66008	-11.1529
SY-KGW-J×Nip-F1	OD	Chr2_19778919	2	19765765	19778919	0.219073	0.518816	2.36824
SY-KGW-J×Nip-F1	OD	Chr6_25158859	6	24721772	25158859	0.25348	0.547209	2.15879
SY-KGW-J×Nip-F1	OD	Chr5_29233995	5	29190111	29274102	0.241479	0.869065	3.59892
SY-KGW-J×Nip-F1	A	Chr11_4383041	11	3882853	4803758	1.46638	-0.379783	-0.258993
SY-KGW-J×Nip-Hmp	OD	Chr3_2284643	3	2261232	2313959	0.222245	-1.07341	-4.82987
SY-KGW-J×Nip-Hmp	OD	Chr6_1920049	6	1891606	1958415	0.416657	-1.7708	-4.25002
SY-KGW-J×Nip-Hmp	OD	Chr12_9366435	12	7935012	9387154	0.190661	-1.28253	-6.72678
SY-KGW-J×Nip-Hmp	OD	Chr6_4485329	6	4440186	4537483	0.131041	1.13462	8.65849
SY-KGW-J×Nip-Hmp	OD	Chr5_13618963	5	13618963	14633631	0.0833557	1.1497	13.7927
SY-KGW-J×Nip-Hmp	OD	Chr1_9814068	1	9411295	11409443	0.164526	1.2823	7.79389
SY-KGW-J×Nip-Hmp	OD	Chr11_9098256	11	9096593	9102741	0.103336	0.778803	7.53658
SY-KGW-J×Nip-Hmp	OD	Chr7_7603899	7	7141784	9350901	0.143014	1.48476	10.3819
SY-KGW-J×Nip-Hmp	OD	Chr8_19640215	8	19626451	19682597	0.202971	0.566563	2.79135
SY-KGW-J×Nip-Hmp	OD	Chr2_6153935	2	6096575	6286317	0.155982	1.3598	8.71769
SY-KGW-J×Nip-Hmp	OD	Chr1_34647037	1	34501168	34670898	0.285813	-0.743574	-2.60161
SY-KGW-J×Nip-Hmp	OD	Chr12_9542230	12	9434696	10292459	0.13491	-1.62485	-12.044
SY-KGW-J×Nip-Hmp	OD	Chr1_9263042	1	9203505	9296628	0.129025	1.97959	15.3427
SY-KGW-J×Nip-Hmp	OD	Chr4_21345990	4	21345990	21350085	0.129692	1.76137	13.5812
SY-KGW-J×Nip-Hmp	OD	Chr11_7196494	11	4788949	7718606	0.185827	-1.50323	-8.08941
SY-KGW-J×Nip-Hmp	OD	Chr11_22422788	11	22288143	22466462	0.223732	1.29501	5.78819
SY-KGW-J×Nip-Hmp	OD	Chr10_12317112	10	12055366	12411008	0.297907	1.66302	5.58233
SY-KGW-J×Nip-Hmp	OD	Chr6_20810487	6	20810487	20813211	0.095895	0.776812	8.10065
SY-KGW-J×Nip-Hmp	OD	Chr5_28168792	5	27022357	28275291	0.239948	0.56207	2.34247
SY-KGW-J×Nip-Hmp	D	Chr5_19929326	5	19635989	20822102	0.251109	0.337048	1.34224
SY-KGW-J×Nip-Hmp	OD	Chr1_11576542	1	11422335	12082325	0.323664	1.3229	4.08727
SY-KGW-J×Nip-Hmp	OD	Chr10_11208553	10	11208553	11216031	0.165762	0.955344	5.76334
SY-KGW-J×Nip-Hmp	OD	Chr1_6037223	1	5848105	6271142	0.323634	-0.737768	-2.27964
SY-KGW-J×Nip-Hmp	OD	Chr3_8127510	3	7705468	8127510	0.450935	-0.909016	-2.01585
SY-KGW-J×Nip-Hmp	OD	Chr8_7622802	8	7295412	7667588	0.0833231	-0.803664	-9.64515
SY-KGW-J×Nip-Hmp	OD	Chr1_40468568	1	40292260	40481943	0.123378	-0.407371	-3.30181
SY-KGW-J×Nip-Hmp	OD	Chr11_19168070	11	19115503	19390254	0.409323	0.78596	1.92015
SY-KGW-J×Nip-Hmp	OD	Chr8_4779030	8	4728695	4779030	0.316643	-0.56298	-1.77797
SY-KGW-J×Nip-Hmp	OD	Chr8_7894923	8	7678715	8321162	0.241875	-0.977729	-4.04229
SY-KGW-J×Nip-Hmp	OD	Chr11_23852520	11	23704350	23975131	0.220441	1.32481	6.0098
SY-KGW-J×Nip-Hmp	OD	Chr11_22506938	11	22488151	22532745	0.238313	0.762906	3.20128
SY-KGW-J×Nip-Hmp	OD	Chr3_1971684	3	1930368	1973944	0.142859	-0.685099	-4.79564
SY-KGW-J×Nip-Hmp	OD	Chr10_11908903	10	11908903	12006108	0.671235	1.53918	2.29306
SY-KGW-J×Nip-Hmp	OD	Chr9_8894705	9	8733525	9288639	0.245017	1.53918	6.28193
SY-KGW-J×Nip-Hmp	OD	Chr1_5695832	1	5629763	5710325	0.35533	-1.2346	-3.47451
SY-KGW-J×Nip-Hmp	OD	Chr5_18021442	5	16711716	18077050	0.156795	0.693799	4.42488
SY-KGW-J×Nip-Hmp	OD	Chr8_17437337	8	17112135	17440082	0.252616	-1.05849	-4.19014
SY-KGW-J×Nip-Hmp	OD	Chr6_6266920	6	6250430	6275903	0.722022	1.10326	1.52801
SY-KGW-J×Nip-Hmp	D	Chr3_35345886	3	35294353	35383465	0.4076	-0.285078	-0.699406
SY-KGW-J×Nip-Hmp	OD	Chr2_18944578	2	18944578	19015400	0.261756	0.75645	2.88991
SY-KGW-J×Nip-Hmp	OD	Chr12_14057593	12	13988469	14057604	0.120233	-0.937499	-7.79733
SY-KGW-J×Nip-Hmp	OD	Chr1_7058979	1	7033432	7058979	0.102397	0.342899	3.34873
SY-KGW-J×Nip-Hmp	OD	Chr3_10141656	3	10101340	10141656	0.319136	0.715625	2.24238
CS-PNP-I×9311-F1	OD	Chr12_5382510	12	5166338	6518552	0.399698	-3.43058	-8.58295
CS-PNP-I×9311-F1	OD	Chr6_24745548	6	24573786	25060472	0.197537	5.08728	25.7536
CS-PNP-I×9311-F1	OD	Chr1_39066793	1	39024752	39080067	1.10844	-2.3423	-2.11314
CS-PNP-I×9311-F1	OD	Chr11_2193399	11	2164139	3321600	0.797459	-4.23935	-5.31607
CS-PNP-I×9311-F1	OD	Chr1_15514657	1	15403114	16723108	0.447933	-4.66106	-10.4057
CS-PNP-I×9311-F1	OD	Chr11_10702873	11	10656523	10707818	0.115938	-1.60181	-13.816
CS-PNP-I×9311-F1	OD	Chr3_16518290	3	16408232	16525253	0.139059	-3.11479	-22.3991
CS-PNP-I×9311-F1	OD	Chr5_16753927	5	16621533	16790671	0.274079	3.48775	12.7253
CS-PNP-I×9311-F1	OD	Chr7_29254140	7	29253286	29262381	0.760778	-3.69737	-4.85999
CS-PNP-I×9311-F1	OD	Chr3_7556057	3	7478627	7681430	0.868953	1.64789	1.89641
CS-PNP-I×9311-F1	OD	Chr3_11457174	3	11203701	11492619	0.397214	2.33277	5.87283
CS-PNP-I×9311-F1	OD	Chr3_7181660	3	7129081	7181660	1.28147	3.02435	2.36006
CS-PNP-I×9311-F1	OD	Chr9_4361583	9	3977734	4361583	0.371935	2.52094	6.77791
CS-PNP-I×9311-F1	OD	Chr2_24403713	2	24216979	24405497	0.902951	2.17674	2.41069
CS-PNP-I×9311-F1	OD	Chr7_17845943	7	17845927	17883206	0.502483	2.9437	5.8583
CS-PNP-I×9311-F1	OD	Chr3_5009218	3	4960172	5009218	0.420135	2.98357	7.10146
CS-PNP-I×9311-F1	OD	Chr4_559007	4	409728	599349	0.351633	-3.77238	-10.7282
CS-PNP-I×9311-F1	OD	Chr9_10378736	9	10322376	10381732	1.89442	3.47637	1.83505
CS-PNP-I×9311-F1	OD	Chr1_32414752	1	32394720	32423145	0.294648	-3.59779	-12.2105
CS-PNP-I×9311-F1	OD	Chr11_5106963	11	5056600	5742622	0.160012	2.93045	18.3139
CS-PNP-I×9311-F1	OD	Chr11_21059854	11	21051016	21375792	0.225269	-2.158	-9.57966
CS-PNP-I×9311-F1	OD	Chr7_24490920	7	23647270	24490932	0.646113	-4.27088	-6.61012
CS-PNP-I×9311-F1	OD	Chr10_20972035	10	20949238	20985523	0.38083	3.01964	7.92911
CS-PNP-I×9311-F1	OD	Chr10_3665819	10	3665819	3699979	0.25938	3.18822	12.2917
CS-PNP-I×9311-Hmp	OD	Chr3_16462659	3	16211370	16639342	0.318361	-2.80548	-8.81227
CS-PNP-I×9311-Hmp	OD	Chr5_16721084	5	16721080	16729490	0.426916	3.43143	8.03772
CS-PNP-I×9311-Hmp	OD	Chr2_8765980	2	8727353	8769494	0.34297	1.67596	4.88661
CS-PNP-I×9311-Hmp	OD	Chr9_6040629	9	6024033	6060518	0.158532	1.23735	7.80508
CS-PNP-I×9311-Hmp	OD	Chr2_22688523	2	22688523	22852279	0.206234	2.1338	10.3465
CS-PNP-I×9311-Hmp	OD	Chr4_33294202	4	33224317	33308374	0.464819	-2.05896	-4.42959
CS-PNP-I×9311-Hmp	OD	Chr5_6811623	5	6795034	6811623	0.651602	-2.90216	-4.45388
CS-PNP-I×9311-Hmp	OD	Chr9_10378935	9	10365436	10784814	1.89506	3.71184	1.9587
CS-PNP-I×9311-Hmp	OD	Chr5_15322831	5	15109211	15592140	0.156564	2.73752	17.485
CS-PNP-I×9311-Hmp	OD	Chr2_8446494	2	8435867	8479489	0.704496	-3.30947	-4.69764
CS-PNP-I×9311-Hmp	OD	Chr2_10596764	2	10596764	10731968	0.40109	-2.60363	-6.49138
CS-PNP-I×9311-Hmp	OD	Chr2_22138669	2	22138669	22277520	0.261985	2.26437	8.6431
CS-PNP-I×9311-Hmp	OD	Chr2_22306537	2	22306537	22342598	0.177169	1.82289	10.289
CS-PNP-I×9311-Hmp	OD	Chr12_22945587	12	22944058	22948523	0.282334	1.65627	5.86636
CS-PNP-I×9311-Hmp	OD	Chr4_28033289	4	28008703	28098407	0.392068	0.920317	2.34734
CS-PNP-I×Nip-F1	OD	Chr7_17448332	7	17418964	17453112	0.602672	2.39246	3.96975
CS-PNP-I×Nip-F1	OD	Chr10_15974060	10	13277177	16027219	0.658521	-5.14199	-7.80839
CS-PNP-I×Nip-F1	OD	Chr4_20644778	4	20279691	20700885	0.847606	-1.3534	-1.59674
CS-PNP-I×Nip-F1	OD	Chr3_19135574	3	17929078	20639876	0.473189	4.38938	9.27616
CS-PNP-I×Nip-F1	OD	Chr8_10562791	8	9354034	10749603	0.870001	2.51984	2.89637
CS-PNP-I×Nip-F1	OD	Chr7_15918462	7	15713265	16272385	0.222124	2.61616	11.7779
CS-PNP-I×Nip-F1	OD	Chr10_22756952	10	22731544	22767416	0.642209	3.71597	5.78623
CS-PNP-I×Nip-F1	OD	Chr7_22003079	7	21780801	22010743	0.488636	-1.93511	-3.96024
CS-PNP-I×Nip-F1	OD	Chr7_23166164	7	23127684	23169065	0.401509	4.99736	12.4465
CS-PNP-I×Nip-F1	OD	Chr3_35263557	3	35241443	35277126	0.0912197	2.68225	29.4043
CS-PNP-I×Nip-F1	OD	Chr2_6914757	2	6761210	6972766	0.569792	5.26581	9.24164
CS-PNP-I×Nip-F1	OD	Chr9_12397787	9	12282903	12583723	0.480388	-4.78211	-9.95468
CS-PNP-I×Nip-F1	OD	Chr5_25692902	5	25158714	26226027	0.14835	-2.10921	-14.2178
CS-PNP-I×Nip-F1	OD	Chr4_13149326	4	12977108	13952561	0.438788	-3.10132	-7.06792
CS-PNP-I×Nip-F1	OD	Chr2_19040949	2	19014600	19045553	0.939897	-2.28341	-2.42943
CS-PNP-I×Nip-F1	OD	Chr7_16275525	7	16275525	16499096	0.632124	1.8041	2.85402
CS-PNP-I×Nip-F1	OD	Chr6_7033363	6	7014939	7045303	0.379641	3.66532	9.6547
CS-PNP-I×Nip-F1	OD	Chr4_4172916	4	3418920	4256853	0.816062	-3.79133	-4.64589
CS-PNP-I×Nip-F1	OD	Chr12_24576989	12	24443265	24576989	0.194354	-1.34417	-6.91609
CS-PNP-I×Nip-F1	OD	Chr11_21509220	11	21336623	21698830	0.445216	4.67605	10.5029
CS-PNP-I×Nip-F1	OD	Chr6_7006358	6	6992677	7006358	0.24996	2.84786	11.3932
CS-PNP-I×Nip-F1	OD	Chr10_18054607	10	17596830	18083117	0.0801786	-2.88119	-35.9347
CS-PNP-I×Nip-F1	OD	Chr6_641193	6	470605	656778	0.118393	-5.50167	-46.4694
CS-PNP-I×Nip-F1	OD	Chr5_24031101	5	23715498	24377797	0.433503	-2.55491	-5.89363
CS-PNP-I×Nip-F1	OD	Chr4_20835578	4	20793038	20873258	0.459417	-7.95466	-17.3147
CS-PNP-I×Nip-F1	OD	Chr3_15008325	3	14387194	15148319	0.195922	-2.66792	-13.6173
CS-PNP-I×Nip-F1	OD	Chr1_40025900	1	39722168	40094635	1.35142	-2.51327	-1.85973
CS-PNP-I×Nip-F1	OD	Chr2_6193810	2	6122361	6567022	0.341325	1.51628	4.44232
CS-PNP-I×Nip-F1	OD	Chr11_12719071	11	11513177	13270046	0.674007	-6.19142	-9.18599
CS-PNP-I×Nip-F1	OD	Chr12_10752874	12	9862601	10774375	0.192983	-6.06276	-31.416
CS-PNP-I×Nip-F1	OD	Chr7_971236	7	917395	971487	0.321414	-2.19434	-6.82716
CS-PNP-I×Nip-F1	OD	Chr3_5515772	3	5465236	5663747	0.271411	6.98494	25.7357
CS-PNP-I×Nip-F1	A	Chr2_33278267	2	33185060	33279895	1.00582	-0.110951	-0.110308
CS-PNP-I×Nip-F1	OD	Chr1_24964668	1	24458006	24964668	0.517816	-4.20638	-8.12332
CS-PNP-I×Nip-F1	OD	Chr9_20022545	9	19918400	20125405	1.03214	2.17717	2.10938
CS-PNP-I×Nip-F1	D	Chr12_1656077	12	1614278	1864930	0.867415	-0.50139	-0.578029
CS-PNP-I×Nip-F1	OD	Chr2_6118953	2	6110151	6122315	0.746346	2.60589	3.49152
CS-PNP-I×Nip-F1	OD	Chr2_24775398	2	24752320	24787189	0.883715	6.04671	6.84238
CS-PNP-I×Nip-F1	OD	Chr11_1166081	11	1136955	1175218	0.471996	-3.33331	-7.06216
CS-PNP-I×Nip-F1	OD	Chr9_19405354	9	19404307	19421382	0.37575	-2.16124	-5.7518
CS-PNP-I×Nip-F1	OD	Chr2_7059676	2	7048430	7220395	0.218703	-1.26599	-5.78865
CS-PNP-I×Nip-F1	OD	Chr8_559319	8	501856	570400	1.42259	-2.69879	-1.89709
CS-PNP-I×Nip-F1	OD	Chr3_14310182	3	14310182	14350882	0.199371	3.47059	17.4077
CS-PNP-I×Nip-F1	OD	Chr9_12598295	9	12593051	12611992	0.14001	-2.18445	-15.6021
CS-PNP-I×Nip-F1	OD	Chr7_24929573	7	24846226	24930194	0.267652	-2.95189	-11.0288
CS-PNP-I×Nip-F1	OD	Chr12_24590042	12	24590042	24601312	0.367878	-2.3122	-6.28523
CS-PNP-I×Nip-Hmp	OD	Chr10_10782271	10	10693628	11101079	0.55789	-1.92442	-3.44946
CS-PNP-I×Nip-Hmp	OD	Chr7_21894581	7	20823573	22076643	0.303485	-2.39037	-7.87642
CS-PNP-I×Nip-Hmp	OD	Chr6_5263683	6	5212464	5355228	0.220237	3.1598	14.3473
CS-PNP-I×Nip-Hmp	OD	Chr3_20092791	3	18252067	20092791	0.237342	5.65384	23.8215
CS-PNP-I×Nip-Hmp	OD	Chr2_30780153	2	30635350	30797190	0.252265	-1.89411	-7.50842
CS-PNP-I×Nip-Hmp	OD	Chr10_15943312	10	13943753	15943312	0.607614	-5.58459	-9.19103
CS-PNP-I×Nip-Hmp	OD	Chr3_15040263	3	14992098	15457547	0.193794	-1.51078	-7.79582
CS-PNP-I×Nip-Hmp	OD	Chr4_32931319	4	32678395	33005215	1.05529	3.62495	3.43503
CS-PNP-I×Nip-Hmp	A	Chr3_25710867	3	25710867	25850261	0.54425	-0.019483	-0.0357979
CS-PNP-I×Nip-Hmp	OD	Chr4_12281962	4	8111146	12589904	0.260272	-3.73828	-14.363
CS-PNP-I×Nip-Hmp	OD	Chr7_16169352	7	14650124	16281592	0.360395	-2.72318	-7.55608
CS-PNP-I×Nip-Hmp	D	Chr6_25132912	6	25085106	25180554	1.05978	1.24488	1.17465
CS-PNP-I×Nip-Hmp	OD	Chr11_13143597	11	13092515	14373483	0.786989	-3.70762	-4.71115
CS-PNP-I×Nip-Hmp	OD	Chr8_9318762	8	9299717	9376948	0.28315	3.46935	12.2527
CS-PNP-I×Nip-Hmp	D	Chr7_3237197	7	3205364	3237197	0.571504	0.756044	1.3229
CS-PNP-I×Nip-Hmp	OD	Chr4_20825808	4	20825791	22167991	0.373169	-9.45321	-25.3322
CS-PNP-I×Nip-Hmp	OD	Chr2_6914757	2	5816378	6917528	0.59954	3.90134	6.50722
CS-PNP-I×Nip-Hmp	A	Chr2_33266370	2	33266370	33356837	1.23085	-0.0359598	-0.0292155
CS-PNP-I×Nip-Hmp	OD	Chr7_28463149	7	28463149	28480953	1.12381	-4.07834	-3.62904
CS-PNP-I×Nip-Hmp	OD	Chr6_7033363	6	7014939	7045303	0.375149	3.44665	9.18741
CS-PNP-I×Nip-Hmp	OD	Chr2_1236915	2	1192091	1238475	1.44888	-2.40837	-1.66222
CS-PNP-I×Nip-Hmp	OD	Chr3_14866206	3	14865735	14869129	0.341867	1.4617	4.27563
CS-PNP-I×Nip-Hmp	OD	Chr9_3581022	9	2458334	4452316	0.646625	-1.61349	-2.49524
CS-PNP-J×9311-F1	OD	Chr12_19531956	12	19520875	19795710	0.308568	-5.24951	-17.0125
CS-PNP-J×9311-F1	OD	Chr6_3440491	6	3420418	3457230	0.535361	7.05986	13.1871
CS-PNP-J×9311-F1	OD	Chr11_6247411	11	6247248	6301639	0.866074	-2.08341	-2.40558
CS-PNP-J×9311-F1	OD	Chr1_5309055	1	5294055	5332439	0.266539	-2.88731	-10.8326
CS-PNP-J×9311-F1	OD	Chr4_32952452	4	32952452	33030005	0.465739	-3.52622	-7.57124
CS-PNP-J×9311-F1	OD	Chr7_21514251	7	21471123	21514251	1.19274	4.21431	3.5333
CS-PNP-J×9311-F1	OD	Chr8_20509423	8	20493303	20535066	0.331219	-8.49485	-25.6472
CS-PNP-J×9311-F1	OD	Chr2_11565082	2	11540428	11580082	0.770404	-7.84423	-10.182
CS-PNP-J×9311-F1	OD	Chr10_21242427	10	21227427	21257820	0.984923	-3.35488	-3.40623
CS-PNP-J×9311-F1	OD	Chr3_8509007	3	8494004	8524939	0.347157	-7.89566	-22.7438
CS-PNP-J×9311-Hmp	D	Chr1_24822212	1	24822212	24825243	1.47754	-1.5915	-1.07713
CS-PNP-J×9311-Hmp	A	Chr4_1092554	4	1082999	1114213	2.07658	0.991906	0.477663
CS-PNP-J×9311-Hmp	OD	Chr2_30181340	2	29971690	30324154	1.75679	-3.67298	-2.09073
CS-PNP-J×9311-Hmp	OD	Chr11_19695438	11	19677187	19717553	2.45016	-3.96289	-1.6174
CS-PNP-J×9311-Hmp	OD	Chr9_8116571	9	8049257	8186784	1.54438	2.38165	1.54214
CS-PNP-J×9311-Hmp	OD	Chr6_8427072	6	8427072	8431864	2.67191	-6.53765	-2.44681
CS-PNP-J×9311-Hmp	OD	Chr8_20524406	8	20125324	20524406	0.242466	-8.13931	-33.5689
CS-PNP-J×Nip-F1	OD	Chr8_6503265	8	6195586	7656341	0.167803	-3.48079	-20.7433
CS-PNP-J×Nip-F1	D	Chr10_517946	10	221922	761438	1.55711	2.13679	1.37228
CS-PNP-J×Nip-F1	OD	Chr11_24745377	11	23973288	24936935	1.20066	2.89537	2.41148
CS-PNP-J×Nip-F1	OD	Chr12_4702242	12	4001999	5466202	0.336218	2.05205	6.10333
CS-PNP-J×Nip-F1	D	Chr4_11894222	4	11083343	12091846	1.16547	-1.69459	-1.454
CS-PNP-J×Nip-F1	OD	Chr7_11415400	7	9581011	11902496	0.657603	6.41773	9.75927
CS-PNP-J×Nip-F1	D	Chr1_22917856	1	22894764	23272008	2.07807	-2.64977	-1.27511
CS-PNP-J×Nip-F1	OD	Chr2_20026613	2	20017189	20341328	1.48058	2.29655	1.55111
CS-PNP-J×Nip-F1	D	Chr7_8880174	7	8794687	9500698	1.06317	0.759399	0.714277
CS-PNP-J×Nip-F1	OD	Chr3_24305787	3	23698841	25156420	2.10173	3.67733	1.74967
CS-PNP-J×Nip-F1	OD	Chr12_19573120	12	17675122	19574379	1.47108	5.92515	4.02775
CS-PNP-J×Nip-F1	OD	Chr7_8794523	7	8716768	8794523	0.947372	4.16015	4.39125
CS-PNP-J×Nip-F1	D	Chr4_8957048	4	8918345	10900210	1.93798	-1.19264	-0.615402
CS-PNP-J×Nip-F1	D	Chr10_16210860	10	15804136	16702343	1.99874	-1.66703	-0.83404
CS-PNP-J×Nip-F1	A	Chr8_10364800	8	9174866	11102142	2.00057	0.690547	0.345174
CS-PNP-J×Nip-F1	D	Chr1_3529097	1	2565398	3529097	1.60982	2.27284	1.41186
CS-PNP-J×Nip-F1	OD	Chr4_2018873	4	2018873	2397282	0.220178	-1.47422	-6.69561
CS-PNP-J×Nip-F1	OD	Chr7_11902521	7	11902521	13853681	1.86072	7.08717	3.80884
CS-PNP-J×Nip-F1	D	Chr4_14200205	4	12279440	14200205	2.20695	-1.69257	-0.766929
CS-PNP-J×Nip-F1	OD	Chr11_23859203	11	23854928	23970420	1.62927	-3.13385	-1.92347
CS-PNP-J×Nip-F1	OD	Chr9_7825879	9	7801778	7977016	0.910686	-2.95508	-3.24489
CS-PNP-J×Nip-F1	OD	Chr11_26380484	11	26377532	27151876	0.733606	5.05013	6.88398
CS-PNP-J×Nip-F1	OD	Chr1_23293671	1	23273143	24005116	1.77695	5.37945	3.02735
CS-PNP-J×Nip-F1	OD	Chr5_5460032	5	5394084	5460032	0.529038	-2.37961	-4.498
CS-PNP-J×Nip-F1	OD	Chr11_27175428	11	27152114	27212976	0.177432	3.5686	20.1125
CS-PNP-J×Nip-F1	OD	Chr9_9158091	9	9123851	9188488	0.215003	-3.80274	-17.6869
CS-PNP-J×Nip-F1	OD	Chr3_14479109	3	14459766	14489888	1.35804	-2.64447	-1.94726
CS-PNP-J×Nip-F1	OD	Chr9_9188875	9	9188875	9294578	0.709104	-3.9644	-5.59072
CS-PNP-J×Nip-Hmp	OD	Chr3_24356311	3	23433514	25156420	2.12099	3.5766	1.68629
CS-PNP-J×Nip-Hmp	D	Chr6_8457918	6	7221203	9219373	1.63613	-1.01135	-0.618137
CS-PNP-J×Nip-Hmp	D	Chr11_22301100	11	22252415	22922496	1.55207	-2.23438	-1.43961
CS-PNP-J×Nip-Hmp	OD	Chr7_16846836	7	15846336	16855160	0.719108	2.40598	3.34579
CS-PNP-J×Nip-Hmp	A	Chr4_24051230	4	23218793	25157961	1.68969	0.0506477	0.0299746
CS-PNP-J×Nip-Hmp	OD	Chr12_22004869	12	22004869	22130194	2.39973	4.05472	1.68966
CS-PNP-J×Nip-Hmp	D	Chr7_4644699	7	4604739	4686923	2.65367	1.36477	0.514295
CS-PNP-J×Nip-Hmp	D	Chr11_8874287	11	7241466	9237244	1.63077	-1.00011	-0.613274
CS-PNP-J×Nip-Hmp	D	Chr9_1186817	9	39377	2645439	1.66779	-1.31691	-0.789613
CS-PNP-J×Nip-Hmp	D	Chr9_5897843	9	5792805	7792504	1.67985	-1.14935	-0.684201
CS-PNP-J×Nip-Hmp	D	Chr2_29845957	2	29474720	30854786	2.11997	3.15549	1.48846
CS-PNP-J×Nip-Hmp	OD	Chr7_14933670	7	13185959	15211245	0.768814	4.57663	5.95285
CS-PNP-J×Nip-Hmp	OD	Chr11_4141570	11	3576469	4369990	0.791676	-5.34825	-6.75561
CS-PNP-J×Nip-Hmp	A	Chr12_26736453	12	24802250	27345146	1.67755	0.151333	0.090211
CS-PNP-J×Nip-Hmp	OD	Chr1_43171797	1	42314165	43184606	1.38839	-3.54067	-2.5502
CS-PNP-J×Nip-Hmp	OD	Chr1_31459890	1	31459890	31612736	0.820118	-2.95313	-3.60086
CS-PNP-J×Nip-Hmp	D	Chr8_28058177	8	27939205	28387322	2.15983	2.48743	1.15168
CS-PNP-J×Nip-Hmp	A	Chr12_24749204	12	24518307	24796994	1.79013	0.612478	0.342142
CS-PNP-J×Nip-Hmp	A	Chr4_30514735	4	29737816	31723187	1.72877	0.289936	0.167712
CS-PNP-J×Nip-Hmp	D	Chr4_25234943	4	25162001	27600203	1.6624	-1.30495	-0.784981
CS-PNP-J×Nip-Hmp	D	Chr9_10318193	9	9122869	10318193	1.67884	-1.29498	-0.771352
CS-PNP-J×Nip-Hmp	A	Chr2_18013816	2	17296968	19159998	2.47655	1.21153	0.4892
CS-PNP-J×Nip-Hmp	D	Chr7_15593945	7	15219328	15652648	2.00327	1.21275	0.605386
CS-PNP-J×Nip-Hmp	D	Chr6_127097	6	121426	883506	1.66379	-1.34843	-0.810459
CS-PNP-J×Nip-Hmp	OD	Chr8_19350076	8	19349895	19414945	2.48767	4.52687	1.81972
CS-PNP-J×Nip-Hmp	D	Chr6_25860616	6	25662159	27531818	1.71612	-1.35126	-0.787392
CS-PNP-J×Nip-Hmp	D	Chr4_199337	4	66329	273604	1.68054	-1.26299	-0.751537
CS-PNP-J×Nip-Hmp	OD	Chr8_6689304	8	5286483	7612936	0.19917	-3.73526	-18.7541
CS-PNP-J×Nip-Hmp	D	Chr6_24828924	6	23323541	25654748	1.68626	-1.1262	-0.667873
CS-PNP-J×Nip-Hmp	A	Chr9_10815551	9	10322007	11626719	1.73573	0.839642	0.48374
CS-PNP-J×Nip-Hmp	OD	Chr10_18461634	10	18248132	18514885	1.14385	-3.53321	-3.08887
CS-PNP-J×Nip-Hmp	OD	Chr5_17249856	5	16630877	17392989	1.2569	-3.40748	-2.71103
CS-PNP-J×Nip-Hmp	A	Chr1_7155401	1	7155401	7884700	1.40274	-0.526808	-0.375557
CS-PNP-J×Nip-Hmp	D	Chr10_20290220	10	19273146	21141233	1.86328	2.15849	1.15844
CS-PNP-J×Nip-Hmp	OD	Chr10_10110603	10	9838033	10118203	0.943627	3.32344	3.52198
CS-PNP-J×Nip-Hmp	D	Chr9_17287503	9	16577727	18784824	1.67255	-1.35088	-0.807677
CS-PNP-J×Nip-Hmp	D	Chr3_35694927	3	35661610	35752470	2.0791	2.66816	1.28332
CS-PNP-J×Nip-Hmp	D	Chr11_24745111	11	22978773	24904507	1.38352	1.95292	1.41156
CS-PNP-J×Nip-Hmp	OD	Chr7_15699420	7	15680391	15846322	0.922798	2.5686	2.78349
CS-PNP-J×Nip-Hmp	OD	Chr12_8926344	12	8920293	9055984	0.580972	-1.30672	-2.2492
CS-PNP-J×Nip-Hmp	A	Chr4_13693764	4	13511351	14344340	1.67067	0.382626	0.229026
CS-PNP-J×Nip-Hmp	OD	Chr12_15327518	12	15259869	16309484	3.02443	4.78963	1.58365
CS-PNP-J×Nip-Hmp	D	Chr8_9198147	8	9190540	10357826	1.72131	2.12648	1.23538
CS-PNP-J×Nip-Hmp	D	Chr11_24946864	11	24926596	25095973	2.28248	1.89106	0.828511
CS-PNP-J×Nip-Hmp	D	Chr10_18124562	10	18076945	18206164	2.54813	2.55295	1.00189
CS-PNP-J×Nip-Hmp	D	Chr11_21952455	11	21952455	22249839	1.46145	-1.81313	-1.24063
CS-PNP-J×Nip-Hmp	OD	Chr10_11695986	10	10782273	12773631	1.16014	2.47489	2.13326
CS-PNP-J×Nip-Hmp	D	Chr7_11386348	7	11176386	11859436	1.24583	0.965868	0.775279
CS-PNP-J×Nip-Hmp	D	Chr1_4219091	1	4134499	4304982	1.50536	1.28306	0.852328
CS-PNP-J×Nip-Hmp	OD	Chr7_22533991	7	22533990	22812070	1.03243	-2.21211	-2.14263
CS-PNP-J×Nip-Hmp	OD	Chr1_3919027	1	3919022	4078193	2.15368	-6.40411	-2.97356
CS-PNP-J×Nip-Hmp	D	Chr8_16164467	8	16157546	16481082	2.7031	2.40098	0.888232
CS-PNP-J×Nip-Hmp	A	Chr8_18992854	8	18992846	19127916	2.6149	-0.331117	-0.126627
CS-PNP-J×Nip-Hmp	D	Chr8_5154543	8	5154167	5268548	1.60757	1.13448	0.705706
SY-PNP-I×9311-F1	A	Chr11_23255679	11	23254252	23259615	1.43899	-0.279094	-0.193952
SY-PNP-I×9311-F1	OD	Chr12_23056599	12	22943393	23081737	0.287067	-1.01587	-3.5388
SY-PNP-I×9311-F1	OD	Chr6_23307777	6	23306595	23348710	0.24419	-2.93898	-12.0356
SY-PNP-I×9311-F1	OD	Chr4_31164404	4	30975858	31301731	1.19177	5.99027	5.02636
SY-PNP-I×9311-F1	OD	Chr3_35430380	3	35408518	35471798	0.978065	1.55478	1.58964
SY-PNP-I×9311-F1	OD	Chr11_9239663	11	9227741	9309388	0.297669	-1.3621	-4.5759
SY-PNP-I×9311-F1	OD	Chr10_18355166	10	18278964	18414310	0.645021	2.54397	3.94401
SY-PNP-I×9311-F1	OD	Chr10_20887294	10	20881931	20981087	1.3169	3.94197	2.99337
SY-PNP-I×9311-F1	D	Chr11_10901775	11	10640553	10926234	3.40866	2.22749	0.65348
SY-PNP-I×9311-F1	OD	Chr12_23112016	12	23084586	23120749	1.30805	5.30669	4.05694
SY-PNP-I×9311-F1	OD	Chr12_6809955	12	6806513	6884977	0.340409	2.02696	5.95449
SY-PNP-I×9311-F1	D	Chr12_24318974	12	24244965	24361329	0.810397	-1.058	-1.30554
SY-PNP-I×9311-F1	OD	Chr10_20821219	10	20436892	20877075	1.29524	5.78039	4.46279
SY-PNP-I×9311-F1	OD	Chr10_12513618	10	12408020	12763380	1.0303	-3.76844	-3.6576
SY-PNP-I×9311-F1	OD	Chr12_23981429	12	23981239	24005028	0.112725	-1.92957	-17.1175
SY-PNP-I×9311-F1	OD	Chr3_21078709	3	21078709	21098040	0.527035	-1.89421	-3.5941
SY-PNP-I×9311-F1	OD	Chr11_13983738	11	13983318	14042842	0.483349	-2.36799	-4.89913
SY-PNP-I×9311-F1	D	Chr11_26213361	11	26213361	26217654	1.47264	1.46859	0.997251
SY-PNP-I×9311-F1	D	Chr5_2348533	5	2333087	2366872	1.61355	2.22245	1.37737
SY-PNP-I×9311-F1	OD	Chr12_6784279	12	6760354	6790075	0.304258	-2.24188	-7.36835
SY-PNP-I×9311-F1	OD	Chr5_29253829	5	29246934	29334334	0.281562	2.54681	9.04527
SY-PNP-I×9311-F1	OD	Chr3_32096160	3	32035535	32121271	0.761005	4.28229	5.62715
SY-PNP-I×9311-F1	OD	Chr10_18891580	10	18844881	18942174	0.310958	3.0153	9.6968
SY-PNP-I×9311-F1	OD	Chr8_16947849	8	16873192	16974219	0.181022	1.45855	8.05727
SY-PNP-I×9311-F1	OD	Chr2_6949789	2	6945271	6986289	1.12808	2.65905	2.35714
SY-PNP-I×9311-F1	OD	Chr9_21718920	9	21567758	21848642	0.477818	2.23293	4.67317
SY-PNP-I×9311-F1	OD	Chr7_18764956	7	18746335	18764956	1.48713	3.83085	2.576
SY-PNP-I×9311-F1	OD	Chr7_21326696	7	21302138	21367835	0.981134	-2.20006	-2.24236
SY-PNP-I×9311-F1	OD	Chr11_23214300	11	23208805	23222474	0.217845	0.853254	3.9168
SY-PNP-I×9311-Hmp	OD	Chr2_7181012	2	6997465	8590453	1.37045	3.98485	2.90771
SY-PNP-I×9311-Hmp	OD	Chr10_20877075	10	20357753	20892812	1.32507	5.94923	4.48975
SY-PNP-I×9311-Hmp	D	Chr9_22312327	9	22307491	22319094	0.692401	0.375331	0.542072
SY-PNP-I×9311-Hmp	D	Chr1_10029441	1	10027857	10029441	0.890825	0.494604	0.55522
SY-PNP-I×9311-Hmp	OD	Chr12_21855044	12	21855044	21878514	0.208087	-1.4606	-7.01919
SY-PNP-I×9311-Hmp	D	Chr7_21213402	7	21176480	21217997	2.18213	-3.01834	-1.38321
SY-PNP-I×9311-Hmp	A	Chr3_16964211	3	16904476	17020098	0.134644	-0.0644498	-0.478669
SY-PNP-I×9311-Hmp	D	Chr1_41139693	1	41139693	41145535	0.537225	-0.609335	-1.13423
SY-PNP-I×9311-Hmp	OD	Chr12_21599055	12	21583921	21642382	0.771228	-2.43822	-3.16148
SY-PNP-I×9311-Hmp	OD	Chr8_20348999	8	20311388	20585088	0.57289	-1.33745	-2.33456
SY-PNP-I×9311-Hmp	OD	Chr12_15061898	12	14976008	15106184	0.580032	-2.18793	-3.77209
SY-PNP-I×9311-Hmp	A	Chr8_3245219	8	3173407	3246961	1.63492	0.813775	0.497747
SY-PNP-I×9311-Hmp	OD	Chr8_20587709	8	20587656	20590939	0.397669	-1.48857	-3.74324
SY-PNP-I×9311-Hmp	OD	Chr10_451339	10	435170	481737	0.647912	1.51912	2.34464
SY-PNP-I×9311-Hmp	OD	Chr2_30405570	2	30402863	30415718	0.258242	2.11199	8.17833
SY-PNP-I×9311-Hmp	OD	Chr6_23436636	6	23298307	23436636	0.140698	-1.45991	-10.3762
SY-PNP-I×9311-Hmp	OD	Chr3_14153788	3	14152162	14155846	0.216685	-1.22945	-5.6739
SY-PNP-I×9311-Hmp	OD	Chr6_23827205	6	23734668	23850045	0.0945713	-1.82477	-19.2951
SY-PNP-I×9311-Hmp	OD	Chr8_9309174	8	9110808	9337614	0.247305	1.3869	5.60807
SY-PNP-I×9311-Hmp	OD	Chr12_18619650	12	18113454	19069351	1.54032	4.51339	2.93016
SY-PNP-I×9311-Hmp	OD	Chr5_1045271	5	1039334	1055485	0.779173	2.45303	3.14825
SY-PNP-I×9311-Hmp	OD	Chr5_1403281	5	1396983	1440085	0.231636	1.89249	8.17009
SY-PNP-I×9311-Hmp	D	Chr3_5899301	3	5833332	5965425	1.45147	1.73527	1.19553
SY-PNP-I×9311-Hmp	OD	Chr12_21451188	12	21290073	21529325	0.399847	-2.02998	-5.0769
SY-PNP-I×9311-Hmp	OD	Chr3_5792883	3	5787434	5792883	0.801402	1.27019	1.58496
SY-PNP-I×9311-Hmp	OD	Chr11_4489564	11	4489559	4522604	0.842666	-2.98155	-3.53823
SY-PNP-I×9311-Hmp	D	Chr1_9624988	1	9624988	9637319	1.2152	0.712147	0.586031
SY-PNP-I×9311-Hmp	OD	Chr10_20981524	10	20935983	21018708	1.36038	3.5523	2.61126
SY-PNP-I×9311-Hmp	OD	Chr8_16981758	8	16874738	17040829	0.130053	1.44584	11.1173
SY-PNP-I×9311-Hmp	OD	Chr10_9229746	10	7785026	9627475	0.148727	-2.03879	-13.7082
SY-PNP-I×9311-Hmp	OD	Chr8_2692363	8	2659637	2697325	0.235431	2.30144	9.77543
SY-PNP-I×9311-Hmp	D	Chr3_26354273	3	26339367	26354273	0.579263	0.407174	0.702919
SY-PNP-I×9311-Hmp	OD	Chr6_23521508	6	23507731	23546558	0.437442	-1.52835	-3.49383
SY-PNP-I×9311-Hmp	OD	Chr6_9316496	6	9312698	9373946	0.0148958	-1.34072	-90.0066
SY-PNP-I×9311-Hmp	OD	Chr10_368009	10	338827	386154	0.669603	1.10361	1.64816
SY-PNP-I×9311-Hmp	OD	Chr11_26547985	11	26545982	26547985	0.171236	-1.28344	-7.49513
SY-PNP-I×9311-Hmp	OD	Chr2_6948858	2	6756738	6997451	1.22669	2.7287	2.22444
SY-PNP-I×9311-Hmp	D	Chr5_5293315	5	5253220	5353828	0.489388	0.716159	1.46338
SY-PNP-I×9311-Hmp	OD	Chr12_14092820	12	14092480	14163779	0.116606	0.990941	8.49816
SY-PNP-I×9311-Hmp	OD	Chr12_21730551	12	21730165	21777169	0.339678	-1.13294	-3.33534
SY-PNP-I×9311-Hmp	OD	Chr4_4414795	4	4406715	4419276	0.464567	-1.73231	-3.72886
SY-PNP-I×9311-Hmp	D	Chr3_26610160	3	26609403	26686500	0.258674	0.385594	1.49066
SY-PNP-I×Nip-F1	OD	Chr7_7586163	7	7093533	8980492	3.22389	-9.58483	-2.97306
SY-PNP-I×Nip-F1	OD	Chr7_9178336	7	9178336	11136128	4.56712	9.19703	2.01375
SY-PNP-I×Nip-F1	OD	Chr11_13496060	11	12681439	14681352	3.21135	-20.1371	-6.27061
SY-PNP-I×Nip-F1	OD	Chr10_14643524	10	13340111	16048877	0.441462	-11.61	-26.299
SY-PNP-I×Nip-F1	OD	Chr10_20125456	10	20076431	20295110	0.270539	-4.60692	-17.0287
SY-PNP-I×Nip-F1	OD	Chr1_15425034	1	14790612	15509080	0.379109	-3.96045	-10.4467
SY-PNP-I×Nip-F1	OD	Chr11_16195194	11	15932868	16744303	2.54973	-18.3573	-7.19972
SY-PNP-I×Nip-F1	OD	Chr11_27414870	11	27211170	27417468	0.601962	9.11102	15.1355
SY-PNP-I×Nip-F1	OD	Chr5_14370003	5	13737526	14635878	0.891341	9.57927	10.747
SY-PNP-I×Nip-F1	OD	Chr3_27743291	3	27069353	28353108	0.187569	8.79178	46.8721
SY-PNP-I×Nip-F1	OD	Chr8_11503146	8	10389694	12375822	0.368638	11.5125	31.2298
SY-PNP-I×Nip-F1	OD	Chr7_16852870	7	16227268	16884089	0.159703	-4.27891	-26.793
SY-PNP-I×Nip-F1	OD	Chr1_16341945	1	15694273	17693807	0.112906	-9.45844	-83.7723
SY-PNP-I×Nip-F1	OD	Chr3_28468764	3	28354932	28611022	0.060079	16.9439	282.027
SY-PNP-I×Nip-F1	OD	Chr7_16200404	7	16151968	16202488	0.55557	4.1304	7.43453
SY-PNP-I×Nip-F1	OD	Chr12_3613174	12	3570084	3639294	0.556207	16.2273	29.1749
SY-PNP-I×Nip-F1	OD	Chr5_4870282	5	4783503	4963993	0.152186	7.77126	51.0642
SY-PNP-I×Nip-F1	OD	Chr12_24408509	12	24221758	25010452	0.806387	4.87434	6.04466
SY-PNP-I×Nip-F1	OD	Chr4_5157656	4	5044870	5158101	0.374195	-20.0793	-53.66
SY-PNP-I×Nip-F1	OD	Chr1_34023172	1	33220264	35193482	1.38626	14.8626	10.7214
SY-PNP-I×Nip-F1	OD	Chr1_24912086	1	24851335	25006010	0.834108	-8.62413	-10.3393
SY-PNP-I×Nip-F1	OD	Chr2_35280795	2	35094096	35501450	0.281878	16.361	58.0429
SY-PNP-I×Nip-F1	OD	Chr9_834537	9	460439	1104071	0.517341	-6.48437	-12.534
SY-PNP-I×Nip-F1	OD	Chr3_883129	3	710079	1594713	0.289207	10.4607	36.1703
SY-PNP-I×Nip-F1	OD	Chr11_10847234	11	10379039	11017596	3.24807	-8.35738	-2.57303
SY-PNP-I×Nip-F1	OD	Chr8_3444060	8	3432689	3449901	1.2769	9.81723	7.68831
SY-PNP-I×Nip-F1	OD	Chr11_25261181	11	25257448	27101093	0.228691	9.51837	41.621
SY-PNP-I×Nip-F1	OD	Chr4_13015937	4	12967242	13432839	0.316856	-9.16858	-28.9361
SY-PNP-I×Nip-F1	OD	Chr4_6972854	4	6434669	8277758	0.318941	-15.2979	-47.9646
SY-PNP-I×Nip-F1	OD	Chr7_22774359	7	22585278	23007700	0.144775	9.79075	67.6272
SY-PNP-I×Nip-F1	OD	Chr6_20945315	6	20715624	21278041	1.4417	-9.98108	-6.92314
SY-PNP-I×Nip-F1	OD	Chr1_11648042	1	11613448	12078167	0.444939	-7.43172	-16.7028
SY-PNP-I×Nip-F1	OD	Chr3_28810112	3	28793457	29148541	0.173137	9.95643	57.5061
SY-PNP-I×Nip-F1	OD	Chr8_27456833	8	27395631	28171473	1.05401	-11.195	-10.6213
SY-PNP-I×Nip-F1	OD	Chr7_14624692	7	12912710	14691709	0.472861	-6.74448	-14.2631
SY-PNP-I×Nip-F1	OD	Chr4_4452104	4	4438919	4461338	1.03709	10.6111	10.2317
SY-PNP-I×Nip-F1	OD	Chr4_4646197	4	4605274	4709291	1.30409	-17.7579	-13.6171
SY-PNP-I×Nip-F1	OD	Chr4_5258935	4	5258935	5265702	1.2007	-13.5753	-11.3062
SY-PNP-I×Nip-F1	OD	Chr10_23018576	10	22585925	23109585	0.601842	-11.0739	-18.4
SY-PNP-I×Nip-F1	OD	Chr3_8243652	3	8239770	8757873	1.39813	-17.0263	-12.1778
SY-PNP-I×Nip-F1	OD	Chr6_24593573	6	23517158	24705066	2.02677	-11.5906	-5.71878
SY-PNP-I×Nip-F1	OD	Chr5_23617747	5	23611017	25329277	0.518407	5.9483	11.4742
SY-PNP-I×Nip-F1	OD	Chr6_14295629	6	14114692	16113292	0.998788	-7.14629	-7.15496
SY-PNP-I×Nip-F1	OD	Chr7_17257695	7	16924341	17411071	0.464211	5.11931	11.028
SY-PNP-I×Nip-F1	OD	Chr8_19656059	8	19621674	19896118	0.897405	6.09251	6.78903
SY-PNP-I×Nip-F1	OD	Chr1_22341837	1	22186965	22559250	0.503492	-6.88606	-13.6766
SY-PNP-I×Nip-F1	OD	Chr3_29715526	3	29560543	30174272	0.564303	14.4237	25.5602
SY-PNP-I×Nip-F1	OD	Chr11_24162198	11	24158770	24263825	0.293002	10.4158	35.5485
SY-PNP-I×Nip-F1	OD	Chr4_3768840	4	3633690	4322107	0.800055	3.21057	4.01293
SY-PNP-I×Nip-F1	OD	Chr3_25119339	3	25119339	25142133	0.943779	7.95149	8.42516
SY-PNP-I×Nip-F1	OD	Chr8_15505703	8	15493362	16555878	0.323649	9.03872	27.9275
SY-PNP-I×Nip-F1	OD	Chr3_5905877	3	4819054	6026237	0.748834	15.1169	20.1873
SY-PNP-I×Nip-F1	OD	Chr6_24788579	6	24724391	24995591	0.430475	-7.88614	-18.3196
SY-PNP-I×Nip-F1	OD	Chr2_30411995	2	29304386	31189182	0.133221	12.6453	94.9194
SY-PNP-I×Nip-F1	OD	Chr4_17609356	4	17465190	17651657	1.17182	7.75774	6.62025
SY-PNP-I×Nip-F1	OD	Chr10_21130660	10	20851396	21130660	0.596609	-10.5057	-17.6089
SY-PNP-I×Nip-F1	OD	Chr11_5606650	11	5538087	5637980	0.370547	-7.40979	-19.9969
SY-PNP-I×Nip-F1	OD	Chr5_2322061	5	2319874	2327605	0.789979	7.17434	9.08169
SY-PNP-I×Nip-F1	OD	Chr8_19184831	8	19173562	19339662	0.998995	10.0222	10.0323
SY-PNP-I×Nip-F1	OD	Chr4_158128	4	106587	340792	1.16391	-1.74967	-1.50327
SY-PNP-I×Nip-F1	OD	Chr2_12167293	2	12167293	12545649	0.251402	-10.0112	-39.8214
SY-PNP-I×Nip-F1	D	Chr1_38786636	1	38497405	38788214	0.24331	-0.206713	-0.849586
SY-PNP-I×Nip-F1	OD	Chr1_12894129	1	12808966	12907771	0.0428029	-11.3325	-264.759
SY-PNP-I×Nip-F1	OD	Chr2_32581497	2	32581497	32882141	0.0247527	16.8949	682.55
SY-PNP-I×Nip-F1	OD	Chr4_5870537	4	5540203	6025831	0.684207	-12.8894	-18.8385
SY-PNP-I×Nip-F1	OD	Chr7_15391321	7	15383555	15818924	0.674834	4.04898	5.99996
SY-PNP-I×Nip-F1	OD	Chr5_3440974	5	3117099	3440974	0.150093	-6.53695	-43.5525
SY-PNP-I×Nip-F1	OD	Chr8_27327830	8	27221158	27382123	1.71042	-10.3783	-6.0677
SY-PNP-I×Nip-F1	OD	Chr9_18935154	9	17926728	19410543	0.0350929	7.1721	204.375
SY-PNP-I×Nip-F1	OD	Chr2_7003637	2	6972984	7005327	4.41285	8.57598	1.94341
SY-PNP-I×Nip-F1	OD	Chr6_5623015	6	5622893	5689655	1.11893	10.6433	9.5121
SY-PNP-I×Nip-F1	OD	Chr7_5341941	7	5325182	5594246	0.209097	13.7693	65.8512
SY-PNP-I×Nip-F1	OD	Chr8_15360463	8	13441539	15430318	0.632279	15.7114	24.8489
SY-PNP-I×Nip-F1	A	Chr8_19921876	8	19909637	19921876	0.926212	-0.0718168	-0.0775381
SY-PNP-I×Nip-F1	OD	Chr6_13010997	6	12986234	13070135	0.0625153	-6.48257	-103.696
SY-PNP-I×Nip-F1	OD	Chr6_23396858	6	23322916	23418397	3.31209	5.30537	1.60182
SY-PNP-I×Nip-F1	OD	Chr11_11031155	11	11023329	11104628	4.37801	-13.2581	-3.02834
SY-PNP-I×Nip-F1	OD	Chr1_30752770	1	30424102	30752770	0.912141	17.3548	19.0264
SY-PNP-I×Nip-F1	OD	Chr6_29142092	6	28472472	29142092	0.623104	17.5123	28.1049
SY-PNP-I×Nip-F1	OD	Chr7_16120824	7	16078787	16121627	0.543244	-2.83665	-5.22169
SY-PNP-I×Nip-F1	OD	Chr3_13281300	3	13281300	13790272	0.725472	5.1514	7.10076
SY-PNP-I×Nip-Hmp	OD	Chr11_15033814	11	14690845	15320693	0.516409	-4.54617	-8.80344
SY-PNP-I×Nip-Hmp	OD	Chr8_27327830	8	27221158	27382123	0.391717	10.2047	26.0512
SY-PNP-I×Nip-Hmp	OD	Chr7_14658670	7	14624692	15676829	3.17585	-8.38021	-2.63873
SY-PNP-I×Nip-Hmp	OD	Chr1_22476680	1	22015172	22887830	0.190681	-10.0982	-52.9587
SY-PNP-I×Nip-Hmp	OD	Chr7_11058824	7	10988646	11916826	0.283931	11.1764	39.363
SY-PNP-I×Nip-Hmp	OD	Chr4_3781852	4	3632507	4290655	1.10853	2.72669	2.45974
SY-PNP-I×Nip-Hmp	OD	Chr11_16117770	11	15364388	16744303	0.388504	-4.85248	-12.4902
SY-PNP-I×Nip-Hmp	OD	Chr12_3644614	12	3394665	4433410	3.14979	-20.2363	-6.42465
SY-PNP-I×Nip-Hmp	OD	Chr11_12562577	11	11116412	12631537	0.504383	-12.5254	-24.8331
SY-PNP-I×Nip-Hmp	OD	Chr5_14315753	5	13737526	14633353	1.08707	8.40273	7.72974
SY-PNP-I×Nip-Hmp	OD	Chr10_13801684	10	13340111	16027824	0.496611	-2.86649	-5.77211
SY-PNP-I×Nip-Hmp	OD	Chr7_4694062	7	4694062	5354758	1.18698	-10.8644	-9.15297
SY-PNP-I×Nip-Hmp	OD	Chr3_28353108	3	26845039	28707001	1.68724	9.41273	5.57878
SY-PNP-I×Nip-Hmp	OD	Chr2_4366681	2	4364389	4591805	1.36302	13.9863	10.2613
SY-PNP-I×Nip-Hmp	OD	Chr11_12779376	11	12681439	14681352	0.423886	-5.24198	-12.3665
SY-PNP-I×Nip-Hmp	OD	Chr1_17163441	1	15466360	17693807	0.276708	-10.0979	-36.493
SY-PNP-I×Nip-Hmp	OD	Chr9_1118497	9	311701	3115459	0.354469	9.70351	27.3748
SY-PNP-I×Nip-Hmp	OD	Chr3_24473550	3	24440422	24486227	0.841844	3.08176	3.66073
SY-PNP-I×Nip-Hmp	OD	Chr7_16832911	7	16503451	16884089	0.48263	-6.05125	-12.5381
SY-PNP-I×Nip-Hmp	OD	Chr1_34023179	1	33278517	34441413	0.295483	1.68162	5.69108
SY-PNP-I×Nip-Hmp	OD	Chr8_3448219	8	3436436	3520684	0.324333	-3.72836	-11.4955
SY-PNP-I×Nip-Hmp	OD	Chr4_166965	4	6068	352029	0.292176	13.566	46.4308
SY-PNP-I×Nip-Hmp	OD	Chr11_10988943	11	10378389	11104426	0.440393	-11.016	-25.0139
SY-PNP-I×Nip-Hmp	OD	Chr9_3877342	9	3418784	5123089	1.04665	8.07719	7.71718
SY-PNP-I×Nip-Hmp	OD	Chr7_7359015	7	7093533	8177598	0.499493	10.0801	20.1806
SY-PNP-I×Nip-Hmp	OD	Chr4_6972820	4	6422938	8283492	0.337984	-17.1337	-50.6938
SY-PNP-I×Nip-Hmp	OD	Chr2_12365302	2	12097634	12639274	0.231851	7.71041	33.256
SY-PNP-I×Nip-Hmp	OD	Chr3_4318714	3	4249674	5059230	0.389664	9.31449	23.9039
SY-PNP-I×Nip-Hmp	OD	Chr4_1875156	4	1822429	2880853	0.358221	9.00519	25.1387
SY-PNP-I×Nip-Hmp	OD	Chr11_26545982	11	25624417	26570523	3.5021	-13.4988	-3.85448
SY-PNP-I×Nip-Hmp	OD	Chr3_984965	3	533114	2273664	0.11501	15.8207	137.559
SY-PNP-I×Nip-Hmp	OD	Chr4_12975107	4	11419580	13411519	0.365773	-12.8626	-35.1655
SY-PNP-I×Nip-Hmp	OD	Chr7_16299443	7	16191296	16404061	1.073	2.65165	2.47125
SY-PNP-I×Nip-Hmp	D	Chr3_13285701	3	13281300	13857659	0.965293	-1.07087	-1.10938
SY-PNP-I×Nip-Hmp	OD	Chr11_5619488	11	5542818	5629529	0.260218	16.8479	64.7454
SY-PNP-I×Nip-Hmp	OD	Chr8_19834687	8	19811535	21520009	1.10734	10.6372	9.60606
SY-PNP-I×Nip-Hmp	OD	Chr6_24607535	6	24508080	24688298	0.148648	-5.97792	-40.2153
SY-PNP-I×Nip-Hmp	OD	Chr11_18929266	11	18774570	18933044	0.549288	-4.41397	-8.03581
SY-PNP-I×Nip-Hmp	OD	Chr3_23068585	3	22621631	24322244	1.01817	16.8156	16.5155
SY-PNP-I×Nip-Hmp	OD	Chr2_33680630	2	33591626	35581844	0.339501	11.9451	35.1843
SY-PNP-I×Nip-Hmp	OD	Chr12_22704014	12	22701131	23101331	3.14532	-20.1181	-6.3962
SY-PNP-I×Nip-Hmp	OD	Chr7_8605949	7	8467402	8829382	0.766447	18.2047	23.7521
SY-PNP-I×Nip-Hmp	OD	Chr8_9176210	8	9118678	9198924	0.552978	3.1672	5.72754
SY-PNP-I×Nip-Hmp	OD	Chr3_2430950	3	2416369	2550503	0.507102	14.3418	28.2818
SY-PNP-I×Nip-Hmp	OD	Chr10_20076431	10	20076431	20151915	0.378058	-6.48116	-17.1433
SY-PNP-I×Nip-Hmp	OD	Chr6_15986290	6	13453433	16113292	0.469972	6.21013	13.2138
SY-PNP-I×Nip-Hmp	OD	Chr8_15648031	8	15626639	16611552	1.4122	-5.82868	-4.12738
SY-PNP-I×Nip-Hmp	OD	Chr4_10833643	4	10586649	11221919	0.662498	-12.7885	-19.3035
SY-PNP-I×Nip-Hmp	OD	Chr3_5104350	3	5082056	7079291	0.536197	16.369	30.528
SY-PNP-I×Nip-Hmp	OD	Chr10_21130660	10	20409119	21164875	0.470978	1.98537	4.21543
SY-PNP-I×Nip-Hmp	OD	Chr1_24937042	1	24516089	24998174	0.233646	-8.11154	-34.7172
SY-PNP-I×Nip-Hmp	OD	Chr4_4646197	4	4565447	4701878	0.660846	-7.16986	-10.8495
SY-PNP-I×Nip-Hmp	OD	Chr3_25059234	3	25059234	25825031	0.409306	14.0147	34.2402
SY-PNP-I×Nip-Hmp	D	Chr4_4759083	4	4714290	4759083	0.676244	0.888413	1.31375
SY-PNP-I×Nip-Hmp	OD	Chr7_10744495	7	9237529	10956936	0.472987	9.89784	20.9262
SY-PNP-I×Nip-Hmp	OD	Chr6_5689655	6	4710180	5689655	0.90131	8.62049	9.56439
SY-PNP-I×Nip-Hmp	OD	Chr5_4963993	5	4776390	4963993	1.10766	7.4906	6.76256
SY-PNP-I×Nip-Hmp	OD	Chr6_28862569	6	27966704	28862569	1.43139	-10.3372	-7.2218
SY-PNP-I×Nip-Hmp	OD	Chr8_19652053	8	19270630	19758744	0.445413	11.4943	25.806
SY-PNP-I×Nip-Hmp	OD	Chr2_32717266	2	31924602	33052623	0.537032	9.60867	17.8922
SY-PNP-I×Nip-Hmp	OD	Chr11_24879875	11	24848261	24920698	0.61946	4.50935	7.2795
SY-PNP-I×Nip-Hmp	OD	Chr7_19371871	7	19370043	19496730	0.474073	1.11218	2.34601
SY-PNP-I×Nip-Hmp	OD	Chr12_18288817	12	18020693	18288817	2.22658	-9.72975	-4.36982
SY-PNP-I×Nip-Hmp	OD	Chr4_17633323	4	15998186	17651657	0.498907	-10.9817	-22.0116
SY-PNP-I×Nip-Hmp	OD	Chr1_12894129	1	11613448	12894129	0.945384	-8.08683	-8.55401
SY-PNP-I×Nip-Hmp	D	Chr7_22541710	7	22536220	23103737	0.238321	0.202057	0.847837
SY-PNP-I×Nip-Hmp	OD	Chr1_6719562	1	6719562	7141944	1.68768	-7.41841	-4.39562
SY-PNP-I×Nip-Hmp	A	Chr7_17280477	7	16924341	17285304	0.553806	-0.0102621	-0.0185301
SY-PNP-I×Nip-Hmp	OD	Chr2_4261143	2	4219900	4263541	0.909953	16.2106	17.8147
SY-PNP-I×Nip-Hmp	OD	Chr6_24863666	6	24802339	26133686	0.98867	-7.58086	-7.66773
SY-PNP-I×Nip-Hmp	D	Chr7_16476523	7	16409070	16497182	1.14808	1.54006	1.34142
SY-PNP-I×Nip-Hmp	OD	Chr7_5626858	7	5436361	5626858	0.782259	2.24592	2.87107
SY-PNP-I×Nip-Hmp	OD	Chr2_30338500	2	29916815	31916411	0.201161	-10.3186	-51.2951
SY-PNP-I×Nip-Hmp	OD	Chr6_29142092	6	28913375	29160632	1.45812	-10.4815	-7.1884
SY-PNP-I×Nip-Hmp	OD	Chr4_5157656	4	5044870	5158101	1.46334	-10.6627	-7.28657
SY-PNP-I×Nip-Hmp	OD	Chr1_30660375	1	30424102	30864590	0.767848	-8.17476	-10.6463
SY-PNP-I×Nip-Hmp	OD	Chr3_8333798	3	8239770	9339901	0.713902	10.7243	15.0221
SY-PNP-I×Nip-Hmp	OD	Chr9_22015062	9	21872930	22041391	0.397257	4.88548	12.298
SY-PNP-I×Nip-Hmp	OD	Chr10_19850543	10	18026407	20070407	0.205079	-4.32853	-21.1066
SY-PNP-I×Nip-Hmp	OD	Chr2_29488841	2	29020567	29907838	0.540277	-9.05398	-16.758
SY-PNP-I×Nip-Hmp	OD	Chr8_26292587	8	26292584	26322892	0.433001	-2.02453	-4.67558
SY-PNP-I×Nip-Hmp	OD	Chr3_28742777	3	28742777	29148541	1.05734	6.57513	6.21853
SY-PNP-I×Nip-Hmp	OD	Chr6_13010997	6	12970711	13070135	0.920809	9.94063	10.7955
SY-PNP-I×Nip-Hmp	OD	Chr12_24411958	12	24362161	24814469	0.680702	-8.00383	-11.7582
SY-PNP-I×Nip-Hmp	OD	Chr11_24158806	11	24158770	24263825	0.580502	-3.83398	-6.60459
SY-PNP-I×Nip-Hmp	OD	Chr10_10442647	10	10427200	10604466	1.65331	-10.3379	-6.25288
SY-PNP-I×Nip-Hmp	OD	Chr10_23087078	10	22634598	23109592	0.325895	7.60048	23.3218
SY-PNP-I×Nip-Hmp	OD	Chr6_24724355	6	24688299	24802330	0.956449	-8.41427	-8.79741
SY-PNP-I×Nip-Hmp	OD	Chr1_9393713	1	9332872	9524412	1.11801	8.17158	7.30905
SY-PNP-I×Nip-Hmp	OD	Chr11_21466622	11	21450071	21711947	0.601233	-12.0739	-20.0819
SY-PNP-I×Nip-Hmp	OD	Chr7_16185893	7	16151968	16190184	0.501831	8.35804	16.6551
SY-PNP-I×Nip-Hmp	OD	Chr4_5870510	4	5868165	5903332	0.598812	-10.2736	-17.1566
SY-PNP-I×Nip-Hmp	OD	Chr9_18936810	9	17817533	18945713	1.05283	1.99207	1.89211
SY-PNP-I×Nip-Hmp	OD	Chr3_12111334	3	11783011	12111334	0.784841	15.8666	20.2164
SY-PNP-I×Nip-Hmp	OD	Chr5_2324641	5	2162286	2326797	0.293442	-9.17761	-31.2757
SY-PNP-J×9311-F1	OD	Chr11_22709231	11	22650346	22709464	1.30688	5.06511	3.87572
SY-PNP-J×9311-F1	OD	Chr11_3081923	11	2980728	3087815	0.0733716	6.03004	82.185
SY-PNP-J×9311-F1	OD	Chr1_2260672	1	2210850	2279089	0.0869321	1.72621	19.857
SY-PNP-J×9311-F1	OD	Chr4_31494716	4	31466772	31520947	1.30352	9.28122	7.1201
SY-PNP-J×9311-F1	OD	Chr1_2387637	1	2385848	2415453	1.00864	4.56025	4.52121
SY-PNP-J×9311-F1	D	Chr5_3044349	5	3032461	3044897	0.573255	0.590111	1.0294
SY-PNP-J×9311-F1	A	Chr1_1519650	1	1404921	1693197	1.66936	0.136011	0.081475
SY-PNP-J×9311-F1	OD	Chr8_26460467	8	26170240	26460467	1.28159	3.22836	2.51903
SY-PNP-J×9311-F1	A	Chr10_13130146	10	13128049	13171292	1.92308	-0.090571	-0.0470968
SY-PNP-J×9311-F1	D	Chr4_31443217	4	31431869	31451136	1.07814	1.28354	1.19051
SY-PNP-J×9311-F1	OD	Chr4_14677556	4	14677556	14795631	1.24717	4.47784	3.59041
SY-PNP-J×9311-Hmp	OD	Chr11_3081923	11	2980728	3184094	0.0733716	6.03004	82.185
SY-PNP-J×9311-Hmp	OD	Chr1_2334664	1	2147103	2341973	0.491464	1.20231	2.44639
SY-PNP-J×9311-Hmp	OD	Chr5_19893809	5	19758363	19967351	0.681308	6.37107	9.35124
SY-PNP-J×9311-Hmp	D	Chr1_1363315	1	1363315	2059202	1.45251	0.889391	0.612313
SY-PNP-J×9311-Hmp	OD	Chr1_2404713	1	2385848	2415453	1.01465	4.3077	4.2455
SY-PNP-J×9311-Hmp	OD	Chr4_31494716	4	31451136	31510194	1.29994	9.30989	7.16178
SY-PNP-J×9311-Hmp	A	Chr5_2352363	5	2352363	2383657	1.30597	0.329109	0.252005
SY-PNP-J×9311-Hmp	OD	Chr8_7619462	8	7619462	7707421	0.336499	7.18031	21.3383
SY-PNP-J×9311-Hmp	OD	Chr2_18746460	2	18681827	18757396	0.509245	9.96914	19.5763
SY-PNP-J×9311-Hmp	A	Chr10_13128049	10	13128049	13171292	1.98196	0.251007	0.126646
SY-PNP-J×Nip-F1	OD	Chr11_15376688	11	14099306	16098762	0.811469	7.35828	9.06785
SY-PNP-J×Nip-F1	OD	Chr1_39097844	1	39097844	39145119	0.404448	-5.91398	-14.6224
SY-PNP-J×Nip-F1	OD	Chr1_24050037	1	23754348	24904687	1.62826	17.5226	10.7616
SY-PNP-J×Nip-F1	OD	Chr8_16860132	8	16860132	17456299	1.26539	14.3754	11.3605
SY-PNP-J×Nip-F1	OD	Chr8_8867776	8	8799824	10275261	1.18405	8.95341	7.5617
SY-PNP-J×Nip-F1	OD	Chr4_6354021	4	6270504	6853293	0.986687	12.8957	13.0697
SY-PNP-J×Nip-F1	OD	Chr6_17614884	6	17582651	17616595	0.27164	11.0985	40.8574
SY-PNP-J×Nip-F1	OD	Chr4_29856015	4	29813762	29856015	0.808074	3.59125	4.44421
SY-PNP-J×Nip-F1	OD	Chr11_10860920	11	9217769	11962553	0.939969	4.94053	5.25606
SY-PNP-J×Nip-F1	OD	Chr11_2199895	11	1527752	2485276	0.439236	20.6775	47.0761
SY-PNP-J×Nip-F1	OD	Chr1_41146949	1	40390277	42202940	2.04612	24.6008	12.0232
SY-PNP-J×Nip-F1	OD	Chr6_4792016	6	4688645	4792016	0.646601	5.41452	8.37382
SY-PNP-J×Nip-F1	OD	Chr12_27368910	12	26562235	27525997	1.79396	10.5533	5.88269
SY-PNP-J×Nip-F1	OD	Chr11_28671716	11	27817241	28795924	0.655235	6.44084	9.82982
SY-PNP-J×Nip-F1	OD	Chr1_13862338	1	13575768	13935257	1.75078	21.3132	12.1736
SY-PNP-J×Nip-F1	OD	Chr2_35128619	2	34837591	35316669	1.75517	10.2167	5.82093
SY-PNP-J×Nip-F1	OD	Chr8_18213760	8	17457272	18218056	0.212482	6.92231	32.5783
SY-PNP-J×Nip-F1	OD	Chr6_23600200	6	23541629	23694772	0.115686	5.68677	49.1568
SY-PNP-J×Nip-F1	OD	Chr8_8798301	8	7584070	8798301	1.28781	9.26841	7.19701
SY-PNP-J×Nip-F1	OD	Chr12_24364819	12	23260434	25013111	1.91774	14.9916	7.81734
SY-PNP-J×Nip-F1	OD	Chr2_6939205	2	6831231	7089674	1.79291	7.13818	3.98133
SY-PNP-J×Nip-F1	OD	Chr12_17446345	12	16416479	17547144	2.05563	17.478	8.50251
SY-PNP-J×Nip-F1	OD	Chr2_6253196	2	5675937	6437479	0.959322	13.09	13.645
SY-PNP-J×Nip-F1	OD	Chr4_6206626	4	6099928	6223135	0.499989	16.3037	32.6081
SY-PNP-J×Nip-F1	OD	Chr9_21811142	9	21696063	22033277	1.64073	13.8846	8.46245
SY-PNP-J×Nip-F1	OD	Chr10_20241407	10	20162980	20306532	1.76238	12.0058	6.81222
SY-PNP-J×Nip-F1	OD	Chr1_639409	1	495891	1075711	0.605585	9.72156	16.0532
SY-PNP-J×Nip-F1	OD	Chr8_2804563	8	2441936	2831208	0.599719	17.88	29.8139
SY-PNP-J×Nip-F1	OD	Chr9_10181453	9	10161768	10182799	1.16786	12.482	10.6879
SY-PNP-J×Nip-F1	OD	Chr6_30551432	6	30518115	30551432	0.965474	11.0562	11.4515
SY-PNP-J×Nip-F1	OD	Chr7_22492865	7	22344765	22500963	1.39123	-5.79225	-4.1634
SY-PNP-J×Nip-F1	OD	Chr11_6523069	11	6523069	6534528	0.317273	8.03751	25.3331
SY-PNP-J×Nip-F1	OD	Chr6_12813795	6	12813795	13790470	0.263744	9.31376	35.3136
SY-PNP-J×Nip-F1	OD	Chr6_27930722	6	27920915	28261527	0.665521	17.9413	26.9583
SY-PNP-J×Nip-F1	OD	Chr11_26753472	11	26753472	27397438	1.50735	12.4301	8.24634
SY-PNP-J×Nip-F1	OD	Chr4_4660033	4	4588400	4660553	1.55847	5.939	3.8108
SY-PNP-J×Nip-F1	OD	Chr9_12753315	9	12615741	13001601	2.00979	15.311	7.61822
SY-PNP-J×Nip-F1	OD	Chr6_30405600	6	30375656	30417030	1.98942	4.81151	2.41855
SY-PNP-J×Nip-F1	OD	Chr2_4162905	2	4125342	4194605	0.529304	6.96936	13.167
SY-PNP-J×Nip-F1	OD	Chr12_17693838	12	17685707	17693941	1.24711	8.30795	6.66176
SY-PNP-J×Nip-F1	OD	Chr6_8643421	6	8555199	8644662	0.845177	-6.48834	-7.6769
SY-PNP-J×Nip-F1	OD	Chr6_28510590	6	28264569	30264158	1.55339	5.64537	3.63424
SY-PNP-J×Nip-F1	OD	Chr2_5637800	2	5636297	5675108	2.23035	17.9114	8.03077
SY-PNP-J×Nip-F1	OD	Chr12_16294273	12	16288064	16409641	1.03951	9.45099	9.09179
SY-PNP-J×Nip-F1	OD	Chr1_42250911	1	42209176	42250911	1.13461	9.07785	8.00085
SY-PNP-J×Nip-F1	OD	Chr9_18062917	9	18045186	18129854	0.559864	-6.28243	-11.2214
SY-PNP-J×Nip-F1	OD	Chr10_13216600	10	13117288	14524302	1.67862	8.00937	4.77141
SY-PNP-J×Nip-F1	OD	Chr5_22595159	5	22326313	23340518	2.47654	13.1941	5.32763
SY-PNP-J×Nip-F1	OD	Chr1_40291254	1	40277464	40389851	0.0389734	10.907	279.857
SY-PNP-J×Nip-F1	OD	Chr10_9945723	10	9945723	10655436	0.51915	17.7851	34.2582
SY-PNP-J×Nip-Hmp	OD	Chr11_28730606	11	27814920	28793592	0.601588	7.07617	11.7625
SY-PNP-J×Nip-Hmp	OD	Chr11_6555205	11	6514592	6605146	0.229531	5.42044	23.6153
SY-PNP-J×Nip-Hmp	OD	Chr11_2224395	11	1620813	2485276	0.397934	20.7224	52.075
SY-PNP-J×Nip-Hmp	OD	Chr8_2441936	8	876362	2831208	0.603112	17.8955	29.6719
SY-PNP-J×Nip-Hmp	OD	Chr1_659673	1	544755	1103449	0.510131	8.67613	17.0076
SY-PNP-J×Nip-Hmp	OD	Chr6_4752261	6	4683239	5816219	0.3329	5.14716	15.4616
SY-PNP-J×Nip-Hmp	OD	Chr12_23421918	12	23260434	24912805	1.9025	15.0983	7.93603
SY-PNP-J×Nip-Hmp	OD	Chr1_41172976	1	40390277	42135474	2.11784	25.1074	11.8552
SY-PNP-J×Nip-Hmp	OD	Chr7_22483526	7	22344765	22500963	1.42949	-5.91123	-4.13522
SY-PNP-J×Nip-Hmp	OD	Chr12_17485621	12	17043653	17486088	2.0668	16.4973	7.98204
SY-PNP-J×Nip-Hmp	OD	Chr12_27491905	12	26562235	27514251	1.64705	13.8194	8.39037
SY-PNP-J×Nip-Hmp	OD	Chr11_14638618	11	14357429	14953080	0.93384	7.21445	7.72558
SY-PNP-J×Nip-Hmp	OD	Chr2_6776525	2	5675355	6776525	1.0331	12.3518	11.956
SY-PNP-J×Nip-Hmp	OD	Chr2_7103358	2	7011690	7398887	1.01035	11.8669	11.7453
SY-PNP-J×Nip-Hmp	OD	Chr11_14101085	11	13664181	14278290	1.15462	15.0743	13.0556
SY-PNP-J×Nip-Hmp	OD	Chr11_12049855	11	11541468	13538257	0.840269	6.31272	7.51274
SY-PNP-J×Nip-Hmp	OD	Chr8_8838347	8	8520232	8897344	1.28583	9.18048	7.13975
SY-PNP-J×Nip-Hmp	OD	Chr1_23817183	1	23707684	24228984	1.04884	-2.82983	-2.69806
SY-PNP-J×Nip-Hmp	OD	Chr11_26950763	11	26950629	27116119	1.2181	11.9779	9.83327
SY-PNP-J×Nip-Hmp	OD	Chr6_19790883	6	19738243	19831712	1.27698	8.60379	6.73758
SY-PNP-J×Nip-Hmp	OD	Chr6_28349147	6	28009932	28387358	1.58686	5.53932	3.49074
SY-PNP-J×Nip-Hmp	OD	Chr9_21771834	9	19847464	21828718	1.71919	14.4795	8.42228
SY-PNP-J×Nip-Hmp	OD	Chr8_18209347	8	17456299	18218056	0.194874	7.31473	37.5357
SY-PNP-J×Nip-Hmp	OD	Chr11_16148542	11	15165450	17380179	1.45562	10.4649	7.18934
SY-PNP-J×Nip-Hmp	OD	Chr8_17419032	8	16875926	17454799	1.4532	13.5987	9.35773
SY-PNP-J×Nip-Hmp	OD	Chr3_7990836	3	7337230	8131135	1.33719	6.68999	5.00303
SY-PNP-J×Nip-Hmp	OD	Chr2_35155264	2	34837591	35316536	0.604643	17.9822	29.7403
SY-PNP-J×Nip-Hmp	OD	Chr9_18063066	9	18030646	18160617	0.559298	-6.05265	-10.8219
SY-PNP-J×Nip-Hmp	OD	Chr7_9977315	7	9528604	10294353	0.887092	5.08576	5.73307
SY-PNP-J×Nip-Hmp	OD	Chr12_16289131	12	15313682	17000533	1.01514	8.70555	8.5757
SY-PNP-J×Nip-Hmp	OD	Chr9_12723452	9	12615741	13069409	2.02311	15.3917	7.60791
SY-PNP-J×Nip-Hmp	OD	Chr11_19618570	11	19601420	19623367	1.68257	5.52531	3.28384
SY-PNP-J×Nip-Hmp	OD	Chr2_6936404	2	6853862	6961240	1.73445	7.24517	4.17721
SY-PNP-J×Nip-Hmp	OD	Chr4_6277957	4	6190448	6487795	0.489734	15.2351	31.109
SY-PNP-J×Nip-Hmp	OD	Chr11_6969511	11	6899198	7016387	1.38914	-8.666	-6.23841
SY-PNP-J×Nip-Hmp	OD	Chr12_25329046	12	25302768	25332488	0.517591	-6.38084	-12.328
SY-PNP-J×Nip-Hmp	OD	Chr10_20237032	10	20162980	20389462	1.77971	13.6378	7.66293
SY-PNP-J×Nip-Hmp	OD	Chr5_1405306	5	1405208	1444787	0.54397	11.41	20.9754
SY-PNP-J×Nip-Hmp	OD	Chr9_8938082	9	7999817	9984803	0.594402	-6.7151	-11.2972
SY-PNP-J×Nip-Hmp	OD	Chr4_6580569	4	6577549	6853293	0.966436	14.5738	15.08
SY-PNP-J×Nip-Hmp	OD	Chr9_10244794	9	10205451	10281061	2.36543	14.274	6.03442
SY-PNP-J×Nip-Hmp	OD	Chr6_17593939	6	17582683	17616595	0.40404	10.7237	26.5413
SY-PNP-J×Nip-Hmp	OD	Chr6_8640785	6	8529387	8640785	0.778228	-6.53664	-8.3994
SY-PNP-J×Nip-Hmp	OD	Chr12_22344524	12	22329342	22347162	1.38565	7.42726	5.36014
SY-PNP-J×Nip-Hmp	OD	Chr1_39131706	1	39091771	39153714	0.333626	-5.57448	-16.7088
SY-PNP-J×Nip-Hmp	OD	Chr5_1003446	5	1000566	1369424	0.749376	9.21118	12.2918
SY-PNP-J-Parent	D	Chr1_8501858	1	8472561	8517116	2.83946	2.43436	0.868576
SY-PNP-J-Parent	OD	Chr1_12831716	1	12338106	13769765	1.64602	-3.61968	-5.20778
SY-PNP-J-Parent	OD	Chr1_13904600	1	13770374	14029761	1.37987	6.28866	13.3592
SY-PNP-J-Parent	A	Chr1_20186866	1	20186866	21342028	3.03872	-1.44563	-0.486191
SY-PNP-J-Parent	D	Chr1_23310760	1	21345641	23343648	2.57942	1.97274	0.762702
SY-PNP-J-Parent	D	Chr1_30890086	1	30836882	30915346	3.09114	2.76275	0.928163
SY-PNP-J-Parent	OD	Chr1_43061694	1	42925046	43165158	0.0793589	0.652198	22.4537
SY-PNP-J-Parent	D	Chr2_18737931	2	17548609	18745940	1.60103	0.846101	0.534008
SY-PNP-J-Parent	D	Chr2_18791073	2	18757790	18791073	1.59482	1.00931	0.657957
SY-PNP-J-Parent	A	Chr4_15920108	4	15888845	15942167	2.53275	-1.09766	-0.438786
SY-PNP-J-Parent	D	Chr4_19183720	4	19105302	19239193	2.73303	1.9973	0.735324
SY-PNP-J-Parent	A	Chr4_19826414	4	19324858	19827610	2.09749	-0.264648	-0.141322
SY-PNP-J-Parent	A	Chr5_13601200	5	11683891	14678331	2.34198	-1.08916	-0.463487
SY-PNP-J-Parent	D	Chr5_20618501	5	20609424	22495777	2.02711	1.57267	0.778788
SY-PNP-J-Parent	D	Chr6_15546212	6	13955471	16271922	2.73612	1.76138	0.626059
SY-PNP-J-Parent	A	Chr6_17103133	6	16457593	17149623	2.02046	0.54695	0.245478
SY-PNP-J-Parent	A	Chr7_15294394	7	14646039	15297505	3.05281	0.937046	0.333027
SY-PNP-J-Parent	D	Chr7_21051858	7	20708523	21161536	2.84445	1.65143	0.647433
SY-PNP-J-Parent	D	Chr8_2811472	8	1293489	3098207	1.6745	1.29308	0.786111
SY-PNP-J-Parent	D	Chr8_3109281	8	3099388	3266549	1.46315	-1.57403	-1.05056
SY-PNP-J-Parent	A	Chr8_3325360	8	3309982	3330082	1.73586	-0.289569	-0.172038
SY-PNP-J-Parent	A	Chr8_3671334	8	3644412	3874961	0.463969	-0.014535	0.0164464
SY-PNP-J-Parent	OD	Chr8_5428353	8	5395137	5636201	0.135706	1.62434	21.0047
SY-PNP-J-Parent	A	Chr8_6028100	8	5694237	7504291	1.80824	0.00125084	0.315951
SY-PNP-J-Parent	OD	Chr8_24111577	8	24089258	24154989	0.718981	2.87341	4.33265
SY-PNP-J-Parent	OD	Chr9_6786019	9	6748013	6796942	0.202022	-0.839583	-14.7884
SY-PNP-J-Parent	D	Chr9_7633675	9	7525107	7640794	1.81617	-1.06433	-0.613381
SY-PNP-J-Parent	D	Chr10_2283168	10	2206912	2337040	1.73431	-0.940271	-0.543698
SY-PNP-J-Parent	D	Chr10_2490089	10	2467921	2546941	0.775686	0.633862	0.877082
SY-PNP-J-Parent	OD	Chr10_2785500	10	2734339	2835959	0.290635	2.18948	7.97278
SY-PNP-J-Parent	OD	Chr10_10132063	10	10021754	10154027	0.0447365	-1.9474	-140.446
SY-PNP-J-Parent	OD	Chr11_3056358	11	2980728	3346315	0.0659243	0.595446	19.8482
SY-PNP-J-Parent	OD	Chr11_4374875	11	4364894	4425925	0.0644832	-0.657505	-15.4352
SY-PNP-J-Parent	A	Chr11_22895420	11	22304840	22897071	1.78589	0.727585	0.413249
SY-PNP-J-Parent	D	Chr11_22975653	11	22934958	22990700	1.07769	-0.582146	-0.544731
SY-PNP-J-Parent	OD	Chr11_23216407	11	23107541	23268545	0.584128	1.65512	2.78092
SY-PNP-J-Parent	OD	Chr11_23608784	11	23271779	23702829	0.70443	3.02314	4.40391
SY-PNP-J-Parent	OD	Chr11_23979826	11	23704262	24344904	1.12189	2.20828	1.98592
SY-PNP-J-Parent	D	Chr11_28907042	11	27121043	28952091	2.08402	-1.41693	-0.771417
SY-PNP-J-Parent	A	Chr12_3957727	12	3878860	4121229	2.58867	-1.23536	-0.212047
SY-PNP-J-Parent	OD	Chr12_20404956	12	19598626	20851891	0.787446	-1.90563	-2.5122
SY-PNP-J-Parent	A	Chr12_25474294	12	25474294	25697871	2.19126	0.310177	0.139645
CS-SPP-I-Parent	A	Chr9_10498264	9	10289848	11315391	24.6882	-2.17276	-0.088008
CS-SPP-I-Parent	D	Chr1_14355700	1	13304007	15019422	21.0758	12.1046	0.574338
CS-SPP-I-Parent	A	Chr5_2844559	5	1911053	3069087	17.0845	-1.36603	-0.079957
CS-SPP-I-Parent	A	Chr2_26845187	2	26534153	27925481	15.6052	-4.18646	-0.268274
CS-SPP-I-Parent	D	Chr7_13545613	7	13412863	14503951	14.961	-18.8161	-1.25768
CS-SPP-I-Parent	OD	Chr1_34624499	1	33031284	35329660	23.4412	-89.601	-3.82237
CS-SPP-I-Parent	A	Chr6_28686140	6	28683800	29214408	14.4489	-4.30441	-0.297907
CS-SPP-I-Parent	A	Chr3_3819028	3	3812227	3833686	17.7609	7.26318	0.408942
CS-SPP-I-Parent	D	Chr7_22292648	7	22278941	22330883	11.6922	-5.87284	-0.502288
CS-SPP-I-Parent	OD	Chr9_20019588	9	19809048	20106654	13.8633	21.701	1.56536
CS-SPP-I-Parent	D	Chr2_2451198	2	2391859	2727451	17.6894	-10.5713	-0.597608
CS-SPP-I-Parent	A	Chr5_4957369	5	4729794	4957369	13.8818	2.65499	0.191257
CS-SPP-I-Parent	A	Chr9_20487084	9	20461543	20520023	22.1595	-2.25849	-0.10192
CS-SPP-I-Parent	A	Chr4_5026651	4	4799715	5141003	13.1697	-3.22704	-0.245034
CS-SPP-I-Parent	D	Chr8_21066293	8	20941582	21066293	21.1115	-25.6669	-1.21578
CS-SPP-I-Parent	A	Chr3_3329931	3	2018418	3811390	20.911	-0.666086	-0.0318533
CS-SPP-I-Parent	A	Chr4_6256321	4	5501406	6456558	17.2775	0.163709	0.00947526
CS-SPP-I-Parent	A	Chr2_20564239	2	20548920	20662145	14.5936	-4.37395	-0.299717
CS-SPP-I-Parent	D	Chr8_19665947	8	19653365	19754399	31.629	-17.426	-0.550951
CS-SPP-I-Parent	D	Chr9_15610659	9	14581386	16489294	19.4241	-18.5243	-0.953678
CS-SPP-I-Parent	OD	Chr6_5848707	6	5716190	5858969	7.25125	15.9455	2.199
CS-SPP-I-Parent	A	Chr3_1675507	3	1652552	1675507	21.0367	10.4571	0.497089
CS-SPP-I-Parent	OD	Chr9_16686107	9	16686107	18328145	12.0894	18.3122	1.51473
CS-SPP-I-Parent	D	Chr1_15507860	1	15025359	17023166	22.0582	14.6427	0.663824
CS-SPP-I-Parent	D	Chr12_2882743	12	2842267	3002868	25.0121	19.374	0.774587
CS-SPP-I-Parent	A	Chr2_35100541	2	35093715	35120668	15.4047	7.26551	0.471641
CS-SPP-I-Parent	A	Chr1_6389898	1	6363612	7525078	17.8532	-0.271421	-0.0152029
CS-SPP-I-Parent	D	Chr12_4616187	12	4563431	4616187	5.77481	3.20356	0.554747
CS-SPP-I-Parent	D	Chr8_25129693	8	25102120	25148739	8.78183	-9.26209	-1.05469
CS-SPP-I-Parent	D	Chr10_2200583	10	2102016	2200583	18.9032	-16.9321	-0.895727
CS-SPP-I-Parent	A	Chr7_1535231	7	1301806	2253163	9.77873	-3.0294	-0.309794
CS-SPP-I-Parent	A	Chr2_24640419	2	24586993	24705112	22.2034	-0.903972	-0.0407132
CS-SPP-I-Parent	D	Chr2_23094600	2	21910404	23406387	14.49	-8.08335	-0.557857
CS-SPP-I-Parent	D	Chr6_29591405	6	29227055	29687001	14.179	-8.02073	-0.565675
CS-SPP-I-Parent	OD	Chr2_21443298	2	21049641	21613216	8.29864	-45.3919	-5.4698
CS-SPP-I-Parent	D	Chr7_22570063	7	22526553	22600989	28.1839	-34.887	-1.23783
CS-SPP-I-Parent	A	Chr3_9698442	3	9670776	9705300	13.2492	-4.15106	-0.313308
CS-SPP-I-Parent	D	Chr5_25304845	5	25304845	25612889	24.9109	-31.0363	-1.24589
CS-SPP-I-Parent	D	Chr8_27376696	8	27359423	27382022	12.2226	-16.7078	-1.36696
CS-SPP-I-Parent	D	Chr4_4573583	4	4522088	4670480	14.4726	-7.93978	-0.548608
CS-SPP-I-Parent	A	Chr11_1423367	11	1147224	1922595	37.3658	-12.2051	-0.326637
CS-SPP-I-Parent	D	Chr6_21102677	6	21102677	21270505	21.2082	-25.1162	-1.18427
CS-SPP-I-Parent	A	Chr5_21328484	5	21304603	21328484	18.9105	-2.72509	-0.144105
CS-SPP-I-Parent	A	Chr2_21649367	2	21648838	21694748	21.5031	-2.57444	-0.119724
CS-SPP-I-Parent	D	Chr12_3169099	12	3159413	3182372	14.5443	-8.74012	-0.600932
CS-SPP-J-Parent	D	Chr7_11402178	7	11027689	13027661	29.8101	17.6813	0.593133
CS-SPP-J-Parent	OD	Chr8_17592339	8	15625137	17625117	2.32801	66.4013	28.5228
CS-SPP-J-Parent	OD	Chr2_1683645	2	1651464	1698892	14.785	35.7247	2.41629
CS-SPP-J-Parent	A	Chr1_12573077	1	12516690	12573604	43.6943	8.46621	0.19376
CS-SPP-J-Parent	D	Chr3_3759486	3	3724316	3759531	26.4331	33.297	1.25967
CS-SPP-J-Parent	OD	Chr6_7519990	6	6535952	7670648	3.03687	71.3157	23.4833
CS-SPP-J-Parent	A	Chr1_13407980	1	13339600	13432045	37.684	10.0757	0.267372
CS-SPP-J-Parent	OD	Chr4_8990981	4	8335828	10333957	5.78067	32.8708	5.68633
CS-SPP-J-Parent	OD	Chr4_7240619	4	7105034	8215111	6.88091	34.9761	5.08306
CS-SPP-J-Parent	D	Chr7_13080463	7	13029149	14561130	23.9102	15.4543	0.646347
CS-SPP-J-Parent	A	Chr10_11227687	10	10492812	11248387	30.9366	4.95957	0.160314
CS-SPP-J-Parent	D	Chr11_8518941	11	8061389	8973565	33.5311	30.3854	0.906188
CS-SPP-J-Parent	D	Chr7_10819407	7	10048309	11025753	31.1853	19.1088	0.61275
CS-SPP-J-Parent	A	Chr12_10479670	12	10445866	10582101	24.3235	-8.64273	-0.355324
CS-SPP-J-Parent	OD	Chr4_10785557	4	10495551	12024076	3.55159	34.4528	9.70064
CS-SPP-J-Parent	D	Chr4_5619975	4	5354135	5677711	24.5856	19.0936	0.776617
CS-SPP-J-Parent	A	Chr1_3423968	1	2589415	4441539	30.26	-6.93922	-0.22932
CS-SPP-J-Parent	A	Chr7_10039011	7	8057725	10039011	32.2156	13.3091	0.413125
CS-SPP-J-Parent	D	Chr10_19766219	10	18634173	19889830	32.1713	22.6163	0.702997
CS-SPP-J-Parent	A	Chr10_13133392	10	11401428	13390643	36.1266	5.99228	0.165869
CS-SPP-J-Parent	D	Chr11_10130951	11	9292759	10704944	35.8749	21.7736	0.606931
CS-SPP-J-Parent	A	Chr5_28135089	5	28014988	29754410	33.0319	0.12681	0.00383902
CS-SPP-J-Parent	A	Chr6_4615386	6	3771239	5633667	37.7279	15.8983	0.421394
CS-SPP-J-Parent	OD	Chr8_18054684	8	17626444	18814230	2.51865	53.8026	21.3616
CS-SPP-J-Parent	A	Chr8_6140350	8	6140350	7392630	28.8854	4.57716	0.158459
CS-SPP-J-Parent	OD	Chr8_15127891	8	14978284	15624550	2.22261	52.161	23.4684
CS-SPP-J-Parent	D	Chr3_14097446	3	14076681	14221141	42.2153	40.4238	0.957562
CS-SPP-J-Parent	OD	Chr12_20879492	12	20822731	21053837	2.15421	17.3723	8.06436
CS-SPP-J-Parent	D	Chr1_36863273	1	36798192	37137309	23.9883	24.7811	1.03305
CS-SPP-J-Parent	A	Chr5_17806917	5	17806868	19802711	31.178	4.44432	0.142546
CS-SPP-J-Parent	D	Chr5_20629260	5	19832568	20803051	30.7288	34.5521	1.12442
CS-SPP-J-Parent	A	Chr4_20323090	4	20264665	20398024	34.904	13.0908	0.375051
CS-SPP-J-Parent	D	Chr4_2751708	4	2751708	3530809	23.2922	13.7831	0.591747
CS-SPP-J-Parent	A	Chr11_21286703	11	21160730	21328742	37.6644	1.41233	0.0374978
CS-SPP-J-Parent	OD	Chr6_24262928	6	22524093	24262928	1.73261	46.8812	27.0581
CS-SPP-J-Parent	D	Chr4_2740608	4	2516449	2750181	22.5277	14.1525	0.628228
CS-SPP-J-Parent	D	Chr1_28438563	1	28261427	28439807	44.6866	32.3868	0.724754
CS-SPP-J-Parent	OD	Chr11_3565328	11	3552054	3599513	0.703217	8.4188	11.9718
CS-SPP-J-Parent	OD	Chr4_31557879	4	31535306	31642974	4.6792	39.8433	8.51499
[truncated: 2,213 more rows]

## Sheet: Table S6
Tablse S6 The expression pattern of rice genes in combination of PA64S and 9311											Note: P1POD means the positive overdominant expression with 9311 as the parent of high expression; NoDiff means no different expression among parents and hybrid; MP means middle-parent expression; NOD and POD mean comlementary negative overdominant expression and comlementary positive overdominant expression.
Gene ID	Transcription factor										Expression pattern between parents and their hybrid			Reported/Cloned	Cloned and related to grain number	Tissue number for different expression patterns
		9311_1mm	PA64S_1mm	LYP9_1mm	9311_2mm	PA64S_2mm	LYP9_2mm	9311_3mm	PA64S_3mm	LYP9_3mm	1mm	2mm	3mm			NOD	ND	NPD	MP	PPD	PD	POD
LOC_Os01g01010		19.4434	14.1803	19.2098	20.5774	18.1583	22.5371	27.9694	20.8858	33.8911	NoDiff	NoDiff	P1POD			0	0	0	0	0	0	1
LOC_Os01g01019		0	0	0.100116	0	0.099435	0.19541	0	0	0	POD	P2POD	NoDiff			0	0	0	0	0	0	2
LOC_Os01g01110		0.066461	0.631582	0.011872	0.1215	0.062886	0.27549	0.1463	0	0	P2ND	NoDiff	NoDiff			0	1	0	0	0	0	0
LOC_Os01g01150		24.6904	46.5765	28.7204	51.4509	39.7138	56.6673	12.6111	49.0051	61.4016	NoDiff	NoDiff	P2PD			0	0	0	0	0	1	0
LOC_Os01g01180		0.270396	0	0.257604	0.242013	0.250522	0.748965	0	0	0	NoDiff	P2POD	NoDiff			0	0	0	0	0	0	1
LOC_Os01g01450		14.4132	10.3303	15.7355	14.6515	15.9782	12.2937	18.2229	21.3647	9.59619	NoDiff	NoDiff	P2NOD			1	0	0	0	0	0	0
LOC_Os01g01500		0.171006	0	0.535293	0	0.157955	0	0	0	0	P1PD	NoDiff	NoDiff			0	0	0	0	0	1	0
LOC_Os01g01520		3.70323	14.6713	9.33154	1.98523	15.3449	8.8324	5.49034	20.1662	8.62611		P2MP				0	0	0	1	0	0	0
LOC_Os01g01560	1	0.105744	6.41542	3.70481	0	7.71781	4.8695	0.203677	8.58425	4.23158	P2MP	P2MP	P2MP			0	0	0	3	0	0	0
LOC_Os01g01570		8.85288	35.6988	24.5373	8.37959	33.7224	31.1318	10.2822	37.4078	25.0281	P2MP		P2MP			0	0	0	2	0	0	0
LOC_Os01g01660		0	3.23331	0.09348	0	2.05049	0.272824	0	3.00127	0.927815	P2ND	P2ND	P2NPD			0	2	1	0	0	0	0
LOC_Os01g01720		7.8362	11.1704	9.1121	10.0185	18.0609	15.9091	15.1211	16.867	1.67687	NoDiff	NoDiff	P2NOD			1	0	0	0	0	0	0
LOC_Os01g01740		30.2893	23.7139	30.647	30.7215	27.9289	31.7084	37.0262	28.6456	38.3711			P1PD			0	0	0	0	0	1	0
LOC_Os01g01770		0	1.02934	0.392941	0	0.836292	0.712178	0	0	0.653262			POD			0	0	0	0	0	0	1
LOC_Os01g01830		30.7215	18.9811	28.3959	36.1513	20.8368	33.1769	53.9024	23.1926	42.2326			P1MP			0	0	0	1	0	0	0
LOC_Os01g01870	1	20.6119	71.0732	46.782	23.1569	52.4004	41.6445	31.9314	74.6729	44.3215	P2MP	NoDiff				0	0	0	1	0	0	0
LOC_Os01g01880		0.092773	0	0.361057	0	0.089651	0	0	0	0.179826	P1POD	NoDiff	POD			0	0	0	0	0	0	2
LOC_Os01g01910		2.56915	5.08736	4.11847	2.82847	4.33046	4.71979	3.9673	5.57148	1.76668	NoDiff	NoDiff	P2ND			0	1	0	0	0	0	0
LOC_Os01g02010		0	0	0	0.269104	0	0	0.092581	0	0	NoDiff	P1ND	NoDiff			0	1	0	0	0	0	0
LOC_Os01g02040		22.5271	33.5385	50.57	42.3477	31.6335	45.9721	42.9736	26.4719	29.6368	P2POD					0	0	0	0	0	0	1
LOC_Os01g02050		0.62744	1.77746	1.14704	0.975575	2.10315	2.87692	2.60974	2.73816	0.674223	NoDiff	P2PD	P2NOD			1	0	0	0	0	1	0
LOC_Os01g02160		0.072127	0.280007	0.824582	0.13186	0.614232	0.268242	0.555708	0.787915	0.136895	P2POD	NoDiff	P2ND			0	1	0	0	0	0	1
LOC_Os01g02170		6.09492	9.3155	9.9633	4.7877	6.97777	8.65248	6.15651	7.87815	8.80455	P2PD	P2PD				0	0	0	0	0	2	0
LOC_Os01g02180		3.50895	28.9863	28.6383	28.5276	25.7163	31.1656	25.1967	27.9187	23.9453	P2PD	NoDiff	NoDiff			0	0	0	0	0	1	0
LOC_Os01g02190		0	0	0	0	0	0	0.37422	0	0	NoDiff	NoDiff	P1ND			0	1	0	0	0	0	0
LOC_Os01g02210		0.091809	0.237607	0.204085	0.083921	0.183314	0.310262	0	0	0.116166	NoDiff	P2PD	NoDiff			0	0	0	0	0	1	0
LOC_Os01g02250		0	0	0	0	0	0.068225	0.048459	0	0	NoDiff	POD				0	0	0	0	0	0	1
LOC_Os01g02300		13.6512	9.37753	11.6211	12.4869	11.1425	15.0174	13.0144	12.763	13.5395	NoDiff	P1PD	NoDiff			0	0	0	0	0	1	0
LOC_Os01g02320		1.07246	20.7716	13.2685	0.518987	23.4515	16.0003	0.786933	27.2708	11.0925			P2MP			0	0	0	1	0	0	0
LOC_Os01g02334		47.5871	38.6932	48.2014	47.3026	33.8794	82.0749	59.6682	33.2488	41.1757	NoDiff	P1POD	NoDiff			0	0	0	0	0	0	1
LOC_Os01g02430		29.857	0.32919	18.6059	33.8836	0	21.5562	42.0835	0.555791	22.118	P1MP	P1MP	P1MP			0	0	0	3	0	0	0
LOC_Os01g02440		5.7676	0	3.82748	8.64399	0	4.44868	6.96691	0	3.89904	P1MP	P1MP	P1MP			0	0	0	3	0	0	0
LOC_Os01g02470		0.315035	1.22308	0.821605	0.68	1.14548	0	0	0	2.05209	NoDiff	NoDiff	POD			0	0	0	0	0	0	1
LOC_Os01g02500		0.669411	0.483433	0.382809	0	0.887275	1.61358	0	0	1.56108	NoDiff		POD			0	0	0	0	0	0	1
LOC_Os01g02520		0.161605	3.011	1.58427	0.084411	1.99355	1.76849	0.12705	3.01482	1.18307	P2MP					0	0	0	1	0	0	0
LOC_Os01g02540		0	0	0.194793	0.066932	0	0.125961	0.121178	0	0.202328	POD	NoDiff				0	0	0	0	0	0	1
LOC_Os01g02560		10.9275	0.669891	5.92096	9.74972	0.646705	6.13931	10.8389	1.30336	6.27754	P1MP	P1MP	P1MP			0	0	0	3	0	0	0
LOC_Os01g02570		2.25076	0	1.78401	3.79708	0.103795	1.86492	3.17522	0	1.91265		P1MP	P1MP			0	0	0	2	0	0	0
LOC_Os01g02590		0.299614	3.48747	1.98854	0.294643	3.73561	2.00794	0	4.01316	2.00737	P2MP	P2MP	P2MP			0	0	0	3	0	0	0
LOC_Os01g02610		0	0	0	0	0.041783	0.164226	0	0.144715	0.167623	NoDiff	P2PD				0	0	0	0	0	1	0
LOC_Os01g02629		0.927795	0.659451	0.856197	0.984169	0.522377	1.65036	0.411327	0.796204	1.15061	NoDiff	P1PD	NoDiff			0	0	0	0	0	1	0
LOC_Os01g02660		0.115208	1.32563	0.993352	0.156671	0.918765	0.995786	0.063402	0.869535	0.281534		P2PD				0	0	0	0	0	1	0
LOC_Os01g02700		6.92242	0	3.84703	5.93785	0.094928	4.3607	7.78005	0.219187	3.52265	P1MP		P1MP			0	0	0	2	0	0	0
LOC_Os01g02730		5.92018	0	2.47912	4.07158	0.149179	2.51078	5.73075	0.27556	2.90906	P1MP	NoDiff	P1MP			0	0	0	2	0	0	0
LOC_Os01g02840		1.42542	4.00475	3.89764	1.55786	3.18575	3.9286	1.73941	4.41445	3.88166		P2PD				0	0	0	0	0	1	0
LOC_Os01g02980		2.38707	8.14384	8.35411	4.29603	10.5399	14.8321	4.96068	17.353	12.8303		P2PD				0	0	0	0	0	1	0
LOC_Os01g03060		136.291	88.7151	126.93	0.43147	119.794	169.302	210.753	124.187	26.954		P2POD	P1NOD			1	0	0	0	0	0	1
LOC_Os01g03090		25.3443	29.0967	1.56128	13.101	31.6852	39.516	48.4565	38.9033	0	P2ND		NOD			1	1	0	0	0	0	0
LOC_Os01g03100		24.3413	24.9262	23.1467	24.2173	26.7746	36.9923	34.8192	33.5794	32.8021	NoDiff	P2POD	NoDiff			0	0	0	0	0	0	1
LOC_Os01g03290		0	0	0	0	0.304682	0	0	0	0	NoDiff	P2ND	NoDiff			0	1	0	0	0	0	0
LOC_Os01g03320		0	0	0	0.282213	0	0	0.067963	0	0	NoDiff	P1ND	NoDiff			0	1	0	0	0	0	0
LOC_Os01g03464		0	0	0	0	0.023642	0.162615	0.082501	0	0	NoDiff	P2POD				0	0	0	0	0	0	1
LOC_Os01g03549		6.25922	9.56652	6.42784	7.88406	10.8286	9.01203	10.0229	13.5635	7.57061	NoDiff	NoDiff	P2ND			0	1	0	0	0	0	0
LOC_Os01g03690		4.4865	6.06427	6.82709	2.83936	4.85595	4.47945	2.09482	2.62832	3.71937	P2PD					0	0	0	0	0	1	0
LOC_Os01g03730		0.84546	2.36759	3.15533	1.59329	3.24476	2.16345	2.34488	2.86886	5.86017	NoDiff	NoDiff	P2POD			0	0	0	0	0	0	1
LOC_Os01g04000		0	0	0	0	0	0	0	0	0.285983	NoDiff	NoDiff	POD			0	0	0	0	0	0	1
LOC_Os01g04020	1	31.118	28.5218	262.359	42.4568	36.4401	45.334	37.443	25.6566	16.8695	P1POD	NoDiff	NoDiff			0	0	0	0	0	0	1
LOC_Os01g04130		0	0.737482	0.660094	0	0.540004	2.50176	0.397516	0	1.97307	NoDiff	P2POD				0	0	0	0	0	0	1
LOC_Os01g04140		0.437933	0	0.319653	0.309748	0.167181	0.236296	0.26623	0	0.84945	NoDiff	NoDiff	P1POD			0	0	0	0	0	0	1
LOC_Os01g04210		0.14373	0.264612	0	0.218966	0	0.336917	0.560276	0.307885	0	P2ND	P1PD	NOD			1	1	0	0	0	1	0
LOC_Os01g04220		0	0.28381	0.417891	0	0	0	0.153859	0	0	P2PD	NoDiff	NoDiff			0	0	0	0	0	1	0
LOC_Os01g04270		0	0.478927	0.235063	0	0	0	0	0	0	P2MP	NoDiff	NoDiff			0	0	0	1	0	0	0
LOC_Os01g04280		13.0069	8.1757	11.2147	9.07643	7.29824	9.02998	5.31643	4.03716	6.65427	P1MP		P1PD			0	0	0	1	0	1	0
LOC_Os01g04340		0	0.493316	0.245908	0.107686	0.06012	0.118147	0	0	0.120591	P2MP	NoDiff	NoDiff			0	0	0	1	0	0	0
LOC_Os01g04360		4.20297	3.93339	4.99025	3.01857	4.04791	12.1185	3.46948	1.80372	3.27631	NoDiff	P2POD	NoDiff			0	0	0	0	0	0	1
LOC_Os01g04370		0.974189	0.405203	1.59103	0.318028	0.98763	6.79314	1.37859	0.456085	3.56589	P1PD	P2POD	P1POD			0	0	0	0	0	1	2
LOC_Os01g04380		1.82421	2.58757	1.73791	0.833731	1.19499	4.56632	0.926681	0.459867	1.06532	NoDiff	P2POD	NoDiff	OsHSP17.0		0	0	0	0	0	0	1
LOC_Os01g04440		0.219322	0	0	0	0	0	0	0.239585	0	P1ND	NoDiff	P2ND			0	2	0	0	0	0	0
LOC_Os01g04590		0	0.155223	0	0	0	0.111527	0.15886	0	0	P2ND	POD	P1ND			0	2	0	0	0	0	1
LOC_Os01g04600		9.91246	16.0543	17.3205	18.4042	13.0839	16.743	16.7029	17.2774	22.3836		NoDiff	P2POD			0	0	0	0	0	0	1
LOC_Os01g04620		0	0	0	0	0	0.06504	0	0.152836	0	NoDiff	NoDiff	P2ND			0	1	0	0	0	0	0
LOC_Os01g04660		0	0.539951	0	0	0.361918	0.129317	0	0	0.131992	P2ND		NoDiff			0	1	0	0	0	0	0
LOC_Os01g04699		0.623404	0	0	0.371986	0	0.569575	0	0	0	P1ND	P1PD	NoDiff			0	1	0	0	0	1	0
LOC_Os01g04990		2.72669	13.5508	19.396	18.118	16.5376	2.7888	23.3902	18.5563	0.670113	NoDiff	NoDiff	P1NOD			1	0	0	0	0	0	0
LOC_Os01g05070		124.104	119.831	135.163	151.628	128.345	149.312	176.166	151.944	109.594	NoDiff	NoDiff	P1NOD			1	0	0	0	0	0	0
LOC_Os01g05160		0.117494	0.199552	0	0.098448	0	0	0	0	0	NOD		NoDiff			1	0	0	0	0	0	0
LOC_Os01g05310		0.061049	0	0.11632	0	0.115529	0.05676	0.134385	0.133378	0		NoDiff	NOD			1	0	0	0	0	0	0
LOC_Os01g05460		0	0	0	6.24014	8.21681	0	8.15729	8.16406	12.5476	NoDiff	P2ND	NoDiff			0	1	0	0	0	0	0
LOC_Os01g05470		91.5326	68.5558	108.976	100.81	81.8954	106.758	128.362	92.6501	106.644	P1PD					0	0	0	0	0	1	0
LOC_Os01g05530		11.4627	8.71194	11.9326	13.7297	11.7884	17.7216	18.2325	13.0863	17.2367		P1POD				0	0	0	0	0	0	1
LOC_Os01g05540		10.3435	9.88043	10.9392	8.57123	6.12728	10.7314	10.3511	6.86023	6.64856	NoDiff	P1PD				0	0	0	0	0	1	0
LOC_Os01g05570		0	0	0	0	0	0	0	0.101075	0	NoDiff	NoDiff	P2ND			0	1	0	0	0	0	0
LOC_Os01g05660		2.05765	2.30422	2.46922	1.32021	3.12639	1.36037	1.48079	2.20453	1.99023	NoDiff	P2ND	NoDiff			0	1	0	0	0	0	0
LOC_Os01g05680		2.29731	4.82535	4.49139	9.0237	2.49336	0	2.07783	0	8.59409	NoDiff	P1ND	P1POD			0	1	0	0	0	0	1
LOC_Os01g05820		0	0	0	0.063982	0.368071	0	0	0	0	NoDiff	NOD	NoDiff			1	0	0	0	0	0	0
LOC_Os01g05830		11.0626	11.5121	26.1457	15.3996	15.1384	17.3809	16.5157	17.6813	23.4689	P2PD	NoDiff	NoDiff			0	0	0	0	0	1	0
LOC_Os01g05860		18.0508	9.87862	14.1874	15.0102	14.2333	15.3609	14.8731	11.8859	16.0831	P1MP	NoDiff				0	0	0	1	0	0	0
LOC_Os01g05970		1108.82	923.753	1014.67	1160.17	792.644	1092.69	2267.44	1160.09	1159.34	NoDiff	NoDiff	P1ND			0	1	0	0	0	0	0
LOC_Os01g06040		0	0	0.182574	0	0	0	0	0	0	POD	NoDiff	NoDiff			0	0	0	0	0	0	1
LOC_Os01g06130		10.3619	9.33079	8.92082	3.46532	3.72964	4.32136	4.77141	12.5175	15.1686	NoDiff	NoDiff	P2PD			0	0	0	0	0	1	0
LOC_Os01g06170		0	0	0	0	0	0.08193	0	0	0	NoDiff	POD	NoDiff			0	0	0	0	0	0	1
LOC_Os01g06210		0.250654	0	0.477589	0.171836	0	0.407829	0.20691	0	0	P1PD	P1PD	NoDiff			0	0	0	0	0	2	0
LOC_Os01g06420		0	0	0	0	0.088517	0	0	0.204384	0	NoDiff	NoDiff	P2ND			0	1	0	0	0	0	0
LOC_Os01g06440		0	0.234736	0.038403	0.036847	0.038142	0	0	0	0	P2ND	NoDiff	NoDiff			0	1	0	0	0	0	0
LOC_Os01g06460		92.948	106.447	107.692	79.153	75.0798	76.0825	99.1506	106.894	67.9822	NoDiff	NoDiff	P2NOD			1	0	0	0	0	0	0
LOC_Os01g06470		44.7881	36.0423	36.6616	35.0331	30.9154	37.0939	55.406	21.9415	24.2374	NoDiff	NoDiff	P1ND	α2		0	1	0	0	0	0	0
LOC_Os01g06500		0	0	0	0	0	0.171339	0.673283	0	0	NoDiff	NoDiff	P1ND			0	1	0	0	0	0	0
LOC_Os01g06550	1	13.326	13.6796	21.0593	18.7414	14.7602	20.3147	18.0065	13.9614	19.37	P2PD	NoDiff	NoDiff			0	0	0	0	0	1	0
LOC_Os01g06590		11.1132	15.2868	18.3598	15.3719	17.6261	14.5384	12.0941	16.4534	19.0647	P2PD	NoDiff	P2PD			0	0	0	0	0	2	0
LOC_Os01g06770		0.153524	0.425713	0.478709	0	0.383005	0.377241	0.253465	0.167709	0.515535			P1POD			0	0	0	0	0	0	1
LOC_Os01g06800		0	0	0.322834	0	0.08016	0	0	0.185088	0	POD	NoDiff	NoDiff			0	0	0	0	0	0	1
LOC_Os01g06890		1.52554	1.29304	2.01447	1.25829	1.10574	1.70756	1.27972	1.42154	1.73064	P1POD	P1POD				0	0	0	0	0	0	2
LOC_Os01g07090		0	0	0	0	0	0.742689	0	0	0	NoDiff	POD	NoDiff	OsPP2C01		0	0	0	0	0	0	1
LOC_Os01g07130		0	0.098702	2.05214	0.209362	0.212223	1.09351	1.63072	0.877266	1.67679	P2POD	NoDiff	NoDiff			0	0	0	0	0	0	1
LOC_Os01g07140		13.0812	16.6984	19.2655	17.4811	20.4831	5.79392	17.7822	22.1308	27.4698	NoDiff	P2NOD				1	0	0	0	0	0	0
LOC_Os01g07150		0.382381	0.089847	1.20408	0.441504	0.548434	0.572572	0.318972	0	0.550039	P1PD	NoDiff	NoDiff			0	0	0	0	0	1	0
LOC_Os01g07160		0	0	0.211769	0.040637	0.042066	0.041334	0.048931	0.097129	0	POD	NoDiff	NOD			1	0	0	0	0	0	1
LOC_Os01g07190		0	0	0	0	0.408245	0	0	0	0	NoDiff	P2ND	NoDiff			0	1	0	0	0	0	0
LOC_Os01g07280		6.41079	6.52545	6.28149	6.15049	6.7521	7.97627	8.14211	6.03566	9.30304	NoDiff	P2POD	P1POD			0	0	0	0	0	0	2
LOC_Os01g07320		6.67259	5.72334	7.73034	5.80835	3.48832	7.13729	10.3145	0	0	NoDiff	NoDiff	P1ND			0	1	0	0	0	0	0
LOC_Os01g07330		4.75617	4.85358	5.49588	9.10882	5.77039	6.89634	9.58061	6.93762	11.082	NoDiff	NoDiff	P1PD			0	0	0	0	0	1	0
LOC_Os01g07340		0.997015	1.89337	0.755516	0.975287	1.37085	1.56765	2.16306	1.20983	0.693636	P2ND		P1ND			0	2	0	0	0	0	0
LOC_Os01g07370		13.4999	191.974	18.9807	61.1059	59.5938	57.281	78.1549	63.0271	71.1033	P2ND	NoDiff	NoDiff			0	1	0	0	0	0	0
LOC_Os01g07420		0	0	0	0	0.110661	0.217472	0	0	0	NoDiff	P2POD	NoDiff			0	0	0	0	0	0	1
LOC_Os01g07480		24.1166	17.1406	26.5998	13.9943	17.3663	24.8711	17.3548	16.1317	15.9389	P1PD	P2POD	NoDiff	OsCrll4		0	0	0	0	0	1	1
LOC_Os01g07530		0.322597	0.39136	0.307335	0.129008	0.248012	0.487394	0.355065	0.220252	0.114803	NoDiff	P2PD	NoDiff			0	0	0	0	0	1	0
LOC_Os01g07570		34.3776	49.7664	41.7754	37.643	52.9071	36.8952	51.0554	61.4549	45.3169	P2MP	P2ND	P2ND			0	2	0	1	0	0	0
LOC_Os01g07620		5.89222	8.57779	8.25178	5.92451	5.86296	5.63237	9.28875	8.49633	4.92063	NoDiff	NoDiff	P1NOD			1	0	0	0	0	0	0
LOC_Os01g07650		0	0	0	0.243822	0.757184	0	0	0	0	NoDiff	P2ND	NoDiff			0	1	0	0	0	0	0
LOC_Os01g07720		10.5797	10.8854	17.2941	15.7459	9.66882	13.2191	14.2439	12.9233	10.418	P2POD	NoDiff	NoDiff			0	0	0	0	0	0	1
LOC_Os01g07740		58.0576	106.335	75.0412	66.7197	31.2801	81.0653	67.6889	54.4395	59.0116		P1PD	NoDiff			0	0	0	0	0	1	0
LOC_Os01g07800		1.52213	1.196	2.15549	1.62231	1.59216	1.40453	1.37421	1.73588	2.55258	P1POD	NoDiff	P2POD			0	0	0	0	0	0	2
LOC_Os01g07810		50.4143	38.2634	50.6844	32.5621	29.119	37.785	50.9313	36.5044	14.3101	NoDiff	NoDiff	P1NOD			1	0	0	0	0	0	0
LOC_Os01g07900		0.082705	0.160534	0.211754	0.100797	0.319547	0.820213	0.091029	0.180692	0.156971	NoDiff	P2POD	NoDiff			0	0	0	0	0	0	1
LOC_Os01g07910		0	0	0	0	0	1.14016	1.58149	1.56579	0	NoDiff	POD	NOD			1	0	0	0	0	0	1
LOC_Os01g07940		11.1809	11.3546	11.3237	9.77088	10.7899	15.3151	19.652	10.2798	6.87828	NoDiff	P2POD	P1NOD			1	0	0	0	0	0	1
LOC_Os01g07960		91.5687	66.9325	88.955	13.9172	8.5577	83.0995	8.90165	6.0857	6.27586	NoDiff	P1POD	NoDiff			0	0	0	0	0	0	1
LOC_Os01g07990		0.428506	0.399664	0.994245	0.699138	0.575487	0.925325	0.517274	1.20799	1.8381	NoDiff	NoDiff	P2PD			0	0	0	0	0	1	0
LOC_Os01g08120		5.39104	4.25832	5.9007	5.44423	4.35264	6.71734	4.84965	3.46022	6.39515	NoDiff		P1PD			0	0	0	0	0	1	0
LOC_Os01g08250		0.071217	0	0.21485	0.184443	0.101079	0.132267	0.039192	0.155593	0.090112	P1PD	NoDiff	NoDiff			0	0	0	0	0	1	0
LOC_Os01g08260		82.4601	83.5123	95.5575	121.985	100.014	109.422	101.463	119.573	162.79	NoDiff	NoDiff	P2POD	OsABCG31		0	0	0	0	0	0	1
LOC_Os01g08270		10.1846	8.07565	11.3023	10.8491	10.0733	14.7034	13.0693	14.4096	16.2791		P1POD				0	0	0	0	0	0	1
LOC_Os01g08280		15.999	14.1344	14.3416	17.5591	17.2482	14.2108	22.114	22.3352	15.9908	NoDiff	NoDiff	P2ND			0	1	0	0	0	0	0
LOC_Os01g08450		0	0	0	0	0	0	0	0	10.6462	NoDiff	NoDiff	POD			0	0	0	0	0	0	1
LOC_Os01g08490		0	0	0	0	0.256731	0	0	0	0	NoDiff	P2ND	NoDiff			0	1	0	0	0	0	0
LOC_Os01g08530		0.081063	0.078673	0.308913	0.037049	0	0	0.07528	0	0.076927	P1POD	NoDiff	NoDiff			0	0	0	0	0	0	1
LOC_Os01g08560		170.939	167.164	175.129	192.708	183.311	150.017	215.981	152.293	88.364	NoDiff	NoDiff	P1ND			0	1	0	0	0	0	0
LOC_Os01g08680		4.81155	5.22	4.50478	10.5172	4.43429	7.11022	10.0167	5.76271	11.8763	NoDiff		P1PD			0	0	0	0	0	1	0
LOC_Os01g08700		73.5429	69.244	123.451	82.655	72.8952	136.829	99.2925	102.684	126.487	P1POD	P1POD	NoDiff	OsGI		0	0	0	0	0	0	2
LOC_Os01g08710	1	4.95174	6.75355	6.8173	3.82284	8.05384	6.16723	10.53	13.0482	5.55328	NoDiff	NoDiff	P2NOD			1	0	0	0	0	0	0
LOC_Os01g08750		39.1182	24.5333	37.0399	39.8804	22.2265	37.0757	38.648	25.3528	48.8327	NoDiff		P1PD			0	0	0	0	0	1	0
LOC_Os01g08814		11.5332	10.1167	15.1946	3.55474	5.10361	14.5296	14.5588	15.1353	19.3491	NoDiff	P2PD	NoDiff			0	0	0	0	0	1	0
LOC_Os01g08860		3.99451	14.0107	9.07984	2.49824	12.5325	14.8556	3.62521	5.51187	3.05918	NoDiff	P2PD	NoDiff	Oshsp18.0-CII		0	0	0	0	0	1	0
LOC_Os01g08930		3.661	3.88711	2.92954	4.72748	4.34996	5.39373	7.42146	4.00563	3.16815	NoDiff	NoDiff	P1ND			0	1	0	0	0	0	0
LOC_Os01g08970		82.5781	61.6611	71.9338	70.4505	63.3266	101.191	85.5191	51.3285	114.086	NoDiff	P1POD	P1PD			0	0	0	0	0	1	1
LOC_Os01g09000		10.7778	9.43845	17.0482	21.0274	13.9483	18.4382	25.6037	16.4266	47.1563	NoDiff	NoDiff	P1POD			0	0	0	0	0	0	1
LOC_Os01g09010		26.905	28.5975	25.054	22.1804	33.8129	30.5738	36.1541	39.154	17.6884	NoDiff	NoDiff	P2NOD			1	0	0	0	0	0	0
LOC_Os01g09030		21.0644	16.0357	32.7366	26.2867	13.698	25.7124	31.3201	14.7251	30.3546	P1POD					0	0	0	0	0	0	1
LOC_Os01g09170		3.00431	4.59021	4.47469	2.69503	5.23496	6.69016	2.63037	6.25657	5.99604	NoDiff	P2PD				0	0	0	0	0	1	0
LOC_Os01g09252		10.0618	9.94183	11.1645	12.8823	11.1564	16.6991	14.0828	10.6795	14.7771	NoDiff	P1POD				0	0	0	0	0	0	1
LOC_Os01g09360		0	0	0.383777	0	0	0	0	0	0	POD	NoDiff	NoDiff			0	0	0	0	0	0	1
LOC_Os01g09460		0.771454	1.31774	1.94551	1.60493	2.80952	2.50001	2.55376	1.60916	3.68977	NoDiff	NoDiff	P1PD			0	0	0	0	0	1	0
LOC_Os01g09580		21.0459	18.167	25.3185	42.5625	7.86007	8.39318	0.123392	53.5581	61.5083	NoDiff	NoDiff	P2PD			0	0	0	0	0	1	0
LOC_Os01g09620		174.613	26.3493	235.358	119.75	39.1935	129.331	121.235	108.104	23.2645	P1PD	NoDiff	NoDiff	OsDOS		0	0	0	0	0	1	0
LOC_Os01g09730		0	0.454018	0.091435	0	0.249698	0.090365	0	0	0.431612		NoDiff	POD			0	0	0	0	0	0	1
LOC_Os01g10130		57.474	36.8639	48.7893	69.2844	61.8508	94.9077	61.4421	53.3796	90.8134	NoDiff	P1POD	P1POD			0	0	0	0	0	0	2
LOC_Os01g10140		179.587	115.607	289.014	162.075	137.809	192.677	134.271	123.783	173.06	P1POD	NoDiff	NoDiff			0	0	0	0	0	0	1
LOC_Os01g10150		69.054	5.57361	54.1317	28.1527	8.58412	45.9341	13.2734	6.37213	21.5321		P1PD	NoDiff			0	0	0	0	0	1	0
LOC_Os01g10280		8.12389	11.4305	9.76866	8.44928	7.44349	16.5848	10.5192	9.31904	9.87308	NoDiff	P1POD	NoDiff			0	0	0	0	0	0	1
LOC_Os01g10380		3.32053	0.78264	0.956483	11.6716	1.71146	5.62975	8.18547	2.92922	4.73363	NoDiff	P1MP				0	0	0	1	0	0	0
LOC_Os01g10430		60.6296	56.6432	57.8941	78.0708	60.8578	81.3246	111.027	80.8248	124.894	NoDiff		P1PD			0	0	0	0	0	1	0
LOC_Os01g10640		0.073288	0.142256	0	0.133981	0.277384	0.06814	0	0.800594	0	NoDiff	NoDiff	P2ND			0	1	0	0	0	0	0
LOC_Os01g10660		0.543273	0.351506	0	0	0	0	0	0	0	NOD	NoDiff	NoDiff			1	0	0	0	0	0	0
LOC_Os01g10790		23.7427	23.3147	29.3611	24.5176	21.7694	30.265	29.1549	30.7893	33.1999	NoDiff	P1PD	NoDiff			0	0	0	0	0	1	0
LOC_Os01g10880		0	0	41.0208	22.8061	0	0	0	0	0	POD		NoDiff			0	0	0	0	0	0	1
LOC_Os01g10950		0.732881	1.2803	1.09386	0.513596	1.71054	1.26815	1.04863	2.13491	0.324563	NoDiff	NoDiff	P2ND			0	1	0	0	0	0	0
LOC_Os01g11010		0.372975	0.05569	0.081998	0.183575	0	0.106699	0.568401	0	0.272266		NoDiff	P1MP			0	0	0	1	0	0	0
LOC_Os01g11160		0.161574	0	0.15393	0.073845	0	0.275409	0	0	0	NoDiff	P1PD	NoDiff			0	0	0	0	0	1	0
LOC_Os01g11310		0.17856	0	0	0.187946	0	0.120738	0	0	0	P1ND		NoDiff			0	1	0	0	0	0	0
LOC_Os01g11490		0	0	0	0	0	0	0	0	0.161483	NoDiff	NoDiff	POD			0	0	0	0	0	0	1
LOC_Os01g11770		0.123368	1.19732	0.117532	0	0.350197	0.114702	0.678923	0.269533	0.234149	P2ND	NoDiff				0	1	0	0	0	0	0
LOC_Os01g11920		2.21782	4.14073	4.92062	4.4729	5.52007	6.56148	4.17308	4.10738	4.50639	P2PD		NoDiff			0	0	0	0	0	1	0
LOC_Os01g12000		0.048183	0	0.045903	0	0	0.044798	0	0	0		POD	NoDiff			0	0	0	0	0	0	1
LOC_Os01g12190		9.27784	7.82986	12.067	3.3185	6.71768	5.85072	2.75269	1.93888	1.83746	P1PD	NoDiff	NoDiff			0	0	0	0	0	1	0
LOC_Os01g12220		0.147857	0	0.211293	0	0	0.943651	0	0	0	NoDiff	POD	NoDiff			0	0	0	0	0	0	1
LOC_Os01g12240		0	0	0	0	0	0	0	0	13.8682	NoDiff	NoDiff	POD			0	0	0	0	0	0	1
LOC_Os01g12260		15.4831	19.0167	16.8033	7.49928	16.2806	7.79882	22.6227	19.6861	9.85518	NoDiff	NoDiff	P1NOD			1	0	0	0	0	0	0
LOC_Os01g12290		0	2.85134	1.77913	0	4.06508	2.1339	0	2.89563	2.66536		P2MP				0	0	0	1	0	0	0
LOC_Os01g12420		7.56182	3.24452	5.21527	7.69977	4.33277	6.3019	8.75267	3.99278	5.85945	P1MP		P1MP			0	0	0	2	0	0	0
LOC_Os01g12430		18.2415	11.8788	15.1419	25.7764	13.3309	21.2364	31.7403	19.6909	26.1133	NoDiff		P1MP			0	0	0	1	0	0	0
LOC_Os01g12440	1	33.578	27.4031	36.4592	14.7533	19.0039	26.8688	16.8134	13.9751	11.466	P1PD	P2POD	NoDiff			0	0	0	0	0	1	1
LOC_Os01g12560		10.0502	5.24747	8.273	10.9101	8.79285	16.5509	26.7437	15.0437	21.1981	NoDiff	P1POD	P1MP			0	0	0	1	0	0	1
LOC_Os01g12660		21.1408	21.093	28.2548	17.754	22.788	23.8455	14.4244	17.3942	21.5879	P1POD	P2PD	P2POD			0	0	0	0	0	1	2
LOC_Os01g12690		9.76896	11.2367	8.1578	13.3392	14.3479	13.269	20.6636	17.3028	7.93532	NoDiff	NoDiff	P1NOD			1	0	0	0	0	0	0
LOC_Os01g12780		0	0.226712	0	0	0	0	0	0	0.221681		NoDiff	POD			0	0	0	0	0	0	1
LOC_Os01g12930		0.085021	0	0.095462	0.059642	0.093855	0.054938	0.144463	0.154793	0	NoDiff	NoDiff	P2ND			0	1	0	0	0	0	0
LOC_Os01g13030		63.9006	55.0007	69.1358	80.4769	76.9603	101.287	140.213	116.224	130.924	NoDiff	P1PD	NoDiff			0	0	0	0	0	1	0
LOC_Os01g13040		0.133672	0.908122	0.700415	0.061093	0.379446	0.124282	0	0.146022	0	P2PPD					0	0	0	0	1	0	0
LOC_Os01g13140		3.77571	6.04708	3.73992	1.41471	3.81437	3.14043	1.81005	2.22104	1.00238	P2ND					0	1	0	0	0	0	0
LOC_Os01g13229		0	10.8181	0	0	0	0	0	0	6.94466	P2ND	NoDiff	POD			0	1	0	0	0	0	1
LOC_Os01g13350		17.7617	18.9111	22.7683	23.6926	21.0442	28.0435	31.4748	24.9848	22.6825	NoDiff	P1PD	P1ND			0	1	0	0	0	1	0
LOC_Os01g13440		0	0.418479	0	0	0	0.066816	0	0.31402	0	P2ND	POD	P2ND			0	2	0	0	0	0	1
LOC_Os01g13570		0.480265	0.466108	0.915089	0.395098	0.636206	0.669791	0.654729	0	1.00268	NoDiff	NoDiff	P1PD			0	0	0	0	0	1	0
LOC_Os01g13640		1.12794	1.68857	1.14614	0.257754	0.442421	1.81065	0.937863	1.32371	0.356799	NoDiff	P2POD	NoDiff			0	0	0	0	0	0	1
LOC_Os01g13660		65.0609	89.9855	86.926	84.7012	97.4446	103.059	140.022	141.216	73.6361	NoDiff	NoDiff	P2NOD			1	0	0	0	0	0	0
LOC_Os01g13740	1	0.410121	1.10564	0.672902	0.770586	1.96186	0.673646	1.17001	1.64271	0.908126	NoDiff	P2ND				0	1	0	0	0	0	0
LOC_Os01g13780		0.047335	0.459403	0.225481	0	0.940578	0.132031	0.1042	0.620508	0.179684	NoDiff	P2ND				0	1	0	0	0	0	0
LOC_Os01g13800		38.9936	40.8695	41.6876	53.5191	45.4847	58.8347	59.6284	49.8525	47.8421	NoDiff	P1PD				0	0	0	0	0	1	0
LOC_Os01g13950		0.171394	0	0	0.156667	0.081088	0.478062	0	0	0	NoDiff	P1POD	NoDiff	OsGRX3		0	0	0	0	0	0	1
LOC_Os01g14100		7.54846	10.5281	9.55004	9.55846	13.8956	20.8611	13.7689	12.3463	23.2609	NoDiff	P2PD	P1POD			0	0	0	0	0	1	1
LOC_Os01g14290		0.519771	0.440258	1.1199	0.313399	0.69518	0.379193	0.107818	0.749076	0	P1POD	NoDiff				0	0	0	0	0	0	1
LOC_Os01g14340		0	0	0.065485	0	0.06504	0	0	0	0	POD		NoDiff			0	0	0	0	0	0	1
LOC_Os01g14360		0	0	0	0	0	0	0	0	0.44075	NoDiff	NoDiff	POD			0	0	0	0	0	0	1
LOC_Os01g14430		0	0	0	0	0.078696	0	0	0	0	NoDiff	P2ND	NoDiff			0	1	0	0	0	0	0
LOC_Os01g14580		1.12456	0.147109	0	1.98696	2.0571	0.697254	12.4664	0	12.2668	NoDiff	NoDiff	P1PD			0	0	0	0	0	1	0
LOC_Os01g14620		0	0	0	0	0	0.142266	0	0	0	NoDiff	POD	NoDiff			0	0	0	0	0	0	1
LOC_Os01g14640		0.185342	0.179878	0	0	0	0	0.407991	0.404933	0	NoDiff	NoDiff	NOD			1	0	0	0	0	0	0
LOC_Os01g14720		40.4687	5.23492	28.4652	46.0314	6.58105	23.7505	46.9024	7.08946	24.116	P1MP	P1MP	P1MP			0	0	0	3	0	0	0
LOC_Os01g14810		16.0342	18.1336	19.427	14.3034	19.2461	24.5466	21.4425	17.9662	23.7614	NoDiff	P2PD	NoDiff			0	0	0	0	0	1	0
LOC_Os01g14850		1626.48	1708.33	1797.66	2585.26	2925.19	2558.82	1523.32	2338.18	1373.31		P2ND	P2ND			0	2	0	0	0	0	0
LOC_Os01g14870		12.2473	3.59138	7.90522	11.2549	2.59946	6.73067	13.147	4.4979	5.914	P1MP	P1MP	P1ND			0	1	0	2	0	0	0
LOC_Os01g14880		0.487381	0	0	0.167063	0	0.906284	1.07286	0	0	NoDiff	P1POD				0	0	0	0	0	0	1
LOC_Os01g14940		0	0.094171	0	0	0	0.045108	0	0	0.092081		NoDiff	POD			0	0	0	0	0	0	1
LOC_Os01g15000		5.17346	4.54703	7.74333	6.18703	6.37719	7.79013	7.23476	6.56421	6.8354	P1PD	NoDiff	NoDiff			0	0	0	0	0	1	0
LOC_Os01g15070		0	0.440392	0	0.103694	0	0	0	0	0	P2ND	NoDiff	NoDiff			0	1	0	0	0	0	0
LOC_Os01g15170		5.50953	0	0	6.45655	0	4.25995	2.03116	0	0	P1ND	P1PPD	P1ND			0	2	0	0	1	0	0
LOC_Os01g15200		0	1.39	1.27493	0	3.97074	1.92038	0	1.40439	0	NoDiff	P2MP				0	0	0	1	0	0	0
LOC_Os01g15240		0	0	0	0.229358	0.158281	0.155527	0	0	0.158746	NoDiff	NoDiff	POD			0	0	0	0	0	0	1
LOC_Os01g15260		97.515	211.432	167.819	118.834	177.106	162.583	145.032	170.027	91.2005	P2MP		P2NOD			1	0	0	1	0	0	0
LOC_Os01g15280	1	2.16601	6.45555	5.47855	2.67305	5.07249	5.09438	3.01005	8.04142	6.19081			P2MP			0	0	0	1	0	0	0
LOC_Os01g15320		164.053	177.362	163.476	146.78	409.081	204.777	135.842	227.289	262.183	NoDiff	P2ND	P2PD			0	1	0	0	0	1	0
LOC_Os01g15340		0.132625	0.128714	0	0	0	0.061653	0	0	0	NOD	NoDiff	NoDiff	OsRAA1		1	0	0	0	0	0	0
LOC_Os01g15460		32.7184	45.5332	48.0848	26.8258	44.0199	19.5662	52.1599	44.5488	31.1412		P2ND	P1NOD			1	1	0	0	0	0	0
LOC_Os01g15470		11.6712	8.65472	11.0843	10.8741	11.2639	10.7746	14.916	13.189	9.7197	NoDiff	NoDiff	P1ND			0	1	0	0	0	0	0
LOC_Os01g15510		0	0.199653	0.137619	0	0	0.367815	0	0	0	NoDiff	POD	NoDiff			0	0	0	0	0	0	1
LOC_Os01g15520		0	32.0356	23.8241	2.14563	41.663	23.5864	3.70989	34.607	21.2134	P2PPD	P2MP	P2MP			0	0	0	2	1	0	0
LOC_Os01g15780		22.0833	17.6152	18.6101	24.6417	19.6611	31.0779	22.9133	16.877	26.666	NoDiff	P1POD	P1PD	OsGT1		0	0	0	0	0	1	1
LOC_Os01g15830		5.51915	7.53415	5.76542	5.48993	19.0126	8.19398	9.97025	32.8369	14.4049	NoDiff		P2ND	OsPOX1; ddOs319		0	1	0	0	0	0	0
LOC_Os01g15890		1.9379	2.59983	2.74301	1.87824	2.52852	3.11587	1.46807	1.82266	2.71752	NoDiff		P2PD			0	0	0	0	0	1	0
LOC_Os01g15990		0	0	0.133876	0.051379	0	0	0.030933	0.061402	0	POD					0	0	0	0	0	0	1
LOC_Os01g16050		0.966125	0.623481	0.944858	0.865028	0.342506	1.18003	0.986915	0.509498	0.31615	NoDiff	P1PD				0	0	0	0	0	1	0
LOC_Os01g16180		13.208	45.5346	14.2097	12.2804	41.3451	12.4367	13.9288	46.0618	61.3191			P2PD			0	0	0	0	0	1	0
LOC_Os01g16240		464.881	481.659	420.508	510.809	480.463	492.5	670.837	611.806	543.187	NoDiff	NoDiff	P1ND	OsCam1-3		0	1	0	0	0	0	0
LOC_Os01g16350		11.8305	9.21468	11.1957	13.0286	9.32584	6.10838	15.0578	9.81099	12.8343	NoDiff	P1ND	NoDiff			0	1	0	0	0	0	0
LOC_Os01g16380		0.218508	1.11729	0.265767	0.155849	0.313994	0.169405	0.60163	0.265388	0	P2ND	NoDiff	NOD			1	1	0	0	0	0	0
LOC_Os01g16450		36.15	68.8247	55.6832	23.8635	50.1299	38.5274	41.9342	39.3792	34.9092	P2MP		NoDiff			0	0	0	1	0	0	0
LOC_Os01g16470		0	0	0	0	0	0.026766	0	0	0	NoDiff	POD	NoDiff			0	0	0	0	0	0	1
LOC_Os01g16640		92.1609	0	90.4007	0	0	0	0	0	0	P1PD	NoDiff	NoDiff			0	0	0	0	0	1	0
LOC_Os01g16660		1.52992	11.822	6.44564	2.01274	11.1638	9.1746	3.20004	11.5971	10.3225	P2MP					0	0	0	1	0	0	0
LOC_Os01g16780		0.53908	0.739709	0.32018	0.087163	0.260278	0.375343	0.11693	0	0	P2ND	NoDiff	NoDiff			0	1	0	0	0	0	0
LOC_Os01g16930		14.9172	19.2615	17.5311	13.1288	14.5839	18.7225	16.4371	15.4364	14.9943	NoDiff	P2PD	NoDiff			0	0	0	0	0	1	0
LOC_Os01g16960		24.2746	74.297	28.8444	32.7996	38.289	34.2415	87.3986	66.9131	45.4553		NoDiff	P1ND			0	1	0	0	0	0	0
LOC_Os01g17000	1	30.0911	32.8076	34.7647	44.6141	41.4358	50.343	51.4846	44.3611	60.8141	NoDiff	NoDiff	P1PD			0	0	0	0	0	1	0
LOC_Os01g17070		7.87998	6.96125	8.06537	6.57737	6.27699	7.83354	9.23123	4.94521	6.64966	NoDiff	NoDiff	P1MP			0	0	0	1	0	0	0
LOC_Os01g17090		0.173149	0.672178	0.164957	0	0	0.160985	0.7623	0	1.31452	NoDiff	NoDiff	P1PD			0	0	0	0	0	1	0
LOC_Os01g17214		23.1777	18.3142	23.1039	16.9775	19.0647	18.6661	19.317	18.6531	25.2203	NoDiff	NoDiff	P1POD			0	0	0	0	0	0	1
LOC_Os01g17300		0	0	0	0.07497	0	0	0	0	0.2335	NoDiff	NoDiff	POD			0	0	0	0	0	0	1
LOC_Os01g17330		0	0	0	0	0	0	0.351761	0	0	NoDiff	NoDiff	P1ND	Os-eIF6;2		0	1	0	0	0	0	0
LOC_Os01g17396		8.19395	7.32607	8.90094	16.7531	14.6854	12.1239	18.1806	23.233	11.7354	NoDiff	NoDiff	P2ND			0	1	0	0	0	0	0
LOC_Os01g17470		3.48493	4.11479	2.45505	2.95613	8.09474	2.4598	2.92193	4.17804	2.27502	NoDiff	P2ND	NoDiff			0	1	0	0	0	0	0
LOC_Os01g17970		0	0	0	0	0	0	4.16955	0	0	NoDiff	NoDiff	P1ND			0	1	0	0	0	0	0
LOC_Os01g18000		0.378516	3.45398	2.59999	0.62791	5.02839	4.33306	0.632633	8.30215	5.82806			P2MP			0	0	0	1	0	0	0
LOC_Os01g18090		0.103166	0	0.098285	0	0.010169	0	0	0	0.391607	NoDiff	NoDiff	POD			0	0	0	0	0	0	1
LOC_Os01g18100		11.4807	14.974	13.2385	9.90134	15.6407	10.8903	14.935	19.7871	13.2732	NoDiff		P2ND			0	1	0	0	0	0	0
LOC_Os01g18190		0.869675	0	0.550873	0.520465	0.258607	0.778094	0.703123	0.299397	1.30115	NoDiff	NoDiff	P1PD			0	0	0	0	0	1	0
LOC_Os01g18310		6.38303	0	4.25643	0	3.64614	0.855001	1.03455	0.490553	0	P1MP		NoDiff			0	0	0	1	0	0	0
LOC_Os01g19020		0	0	0.158804	0	0.078862	0	0	0	0	POD	NoDiff	NoDiff			0	0	0	0	0	0	1
LOC_Os01g19130		13.2322	22.2651	27.0774	10.9153	18.2781	15.4192	10.441	15.6083	19.1161	P2PD	NoDiff				0	0	0	0	0	1	0
LOC_Os01g19150		33.0669	39.1611	35.6537	30.9655	44.2736	33.6231	71.9987	47.0251	17.8037	NoDiff	NoDiff	P1ND			0	1	0	0	0	0	0
LOC_Os01g19260		0.430221	0	0.146381	0	0	0.45714	0	0	0	P1MP	POD	NoDiff			0	0	0	1	0	0	1
LOC_Os01g19290		0	0.199437	0	0	0	0	0	0	0	P2ND	NoDiff	NoDiff			0	1	0	0	0	0	0
LOC_Os01g19300		0	0	0	0	0	0	0	0	0.456876	NoDiff	NoDiff	POD			0	0	0	0	0	0	1
LOC_Os01g19310		0	0	0.244258	0	0	0	0	0.280026	0	POD	NoDiff				0	0	0	0	0	0	1
LOC_Os01g19460		0	0.806857	0.336883	0.175328	0.449204	0.340457	0.255054	0.266676	0.231667	P2MP	NoDiff	NoDiff			0	0	0	1	0	0	0
LOC_Os01g19480		87.4504	103.195	102.13	55.9147	87.799	88.5144	98.9962	70.148	62.5891	NoDiff		P1ND			0	1	0	0	0	0	0
LOC_Os01g19548		28.4628	23.2375	0.141814	26.5483	25.674	30.3059	36.0465	27.4769	0.483745	NoDiff	NoDiff	P1ND			0	1	0	0	0	0	0
LOC_Os01g19650		0.646784	0.314875	0.77277	0.536456	0.404371	0.635431	0.412057	0.419995	0.519396	P1PD	NoDiff	NoDiff			0	0	0	0	0	1	0
LOC_Os01g19660		0	0	0.048156	0	0	0.164489	0	0	0	NoDiff	POD	NoDiff			0	0	0	0	0	0	1
LOC_Os01g19694	1	85.9967	96.5533	85.1335	70.7054	89.6628	103.579	93.2534	70.0069	71.599	NoDiff	P2PD		OSH6		0	0	0	0	0	1	0
LOC_Os01g19750		0	0	0	0	0	0.044151	0	0	0.090129	NoDiff	NoDiff	POD			0	0	0	0	0	0	1
LOC_Os01g19770		0	0.508594	0.968852	0	1.19005	0.389783	0	0.457969	0	P2PD		NoDiff			0	0	0	0	0	1	0
LOC_Os01g19800		0	0	0	0	0	0.553692	0.527435	0	0.540259	NoDiff	POD				0	0	0	0	0	0	1
LOC_Os01g19840		325.153	165.593	216.532	360.396	170.291	260.375	469.962	205.109	334.631	NoDiff	NoDiff	P1MP			0	0	0	1	0	0	0
LOC_Os01g19850		4.07484	3.36277	5.1693	4.57186	3.18011	7.03033	6.2191	3.33065	4.95583	NoDiff	P1PD	NoDiff			0	0	0	0	0	1	0
LOC_Os01g19910		4.74422	285.124	150.547	0.959905	129.289	67.9116	1.64169	121.625	51.8567	P2MP	P2MP	P2MP			0	0	0	3	0	0	0
LOC_Os01g19930		0	0	0.109331	0	0.054295	0	0.189467	0	0	POD		P1ND			0	1	0	0	0	0	1
LOC_Os01g20150		0	0	0	0	0	0	0	0	0.083156	NoDiff	NoDiff	POD			0	0	0	0	0	0	1
LOC_Os01g20200		2.86303	0.724863	0.948724	11.6394	1.57326	5.68755	8.16176	4.11827	5.40019	NoDiff	P1MP	NoDiff			0	0	0	1	0	0	0
LOC_Os01g20880		4.35392	0	3.30229	4.51769	0.094393	2.7736	5.66037	0.130772	2.61807			P1MP			0	0	0	1	0	0	0
LOC_Os01g20940		64.3305	51.1425	71.6979	79.1084	65.9326	85.7685	89.2656	67.5085	91.2704	P1PD	P1PD	P1PD			0	0	0	0	0	3	0
LOC_Os01g21050		2.12621	0.171813	0.505966	1.77327	0.659564	1.48135	1.31928	0.386775	2.51999		NoDiff	P1POD			0	0	0	0	0	0	1
LOC_Os01g21090		0	0	0	0	0	0.073784	0	0	0	NoDiff	POD	NoDiff			0	0	0	0	0	0	1
LOC_Os01g21135		0.301273	0.129952	0.350801	0.275385	0.190045	0.217862	0.736875	0.073135	0	NoDiff	NoDiff	P1ND			0	1	0	0	0	0	0
LOC_Os01g21160		25.3746	23.847	25.4656	43.5553	38.6317	34.8199	52.2487	46.7207	31.5157	NoDiff	NoDiff	P1NOD			1	0	0	0	0	0	0
LOC_Os01g21180		69.5474	20.7615	1.37801	3.42214	23.8142	96.8678	111.672	109.7	105.908	NoDiff	P2POD	NoDiff			0	0	0	0	0	0	1
LOC_Os01g21410		24.6833	26.5635	26.7014	20.6549	19.3587	23.9573	29.9092	30.4885	19.1252	NoDiff	NoDiff	P2NOD			1	0	0	0	0	0	0
LOC_Os01g21500		0.843172	1.53834	1.88566	0.744034	1.96513	2.77731	0.430417	1.73353	2.13777	NoDiff	P2PD				0	0	0	0	0	1	0
LOC_Os01g21542		0.64816	2.28362	0.363233	0.477955	0.742141	0.486153	0.569516	0.571197	0.496211	P2ND	NoDiff	NoDiff			0	1	0	0	0	0	0
LOC_Os01g21585		0	0	0	0	0	0.106907	0	0	0	NoDiff	POD	NoDiff			0	0	0	0	0	0	1
LOC_Os01g21870		0.117975	0	0.15414	0.147892	0	0.366669	0	0	0.307082	NoDiff	P1POD	POD			0	0	0	0	0	0	2
LOC_Os01g21900		0	0	0	0.98849	0.81541	2.89386	0	0.941102	3.47961	NoDiff	P1PD	P2POD			0	0	0	0	0	1	1
LOC_Os01g22000		0.12107	5.93601	2.59811	0.19962	3.37944	2.86042	0.45121	4.38954	3.26645	P2MP					0	0	0	1	0	0	0
LOC_Os01g22010		75.6468	94.9323	94.7643	79.4686	98.6303	1.89654	78.6093	87.9985	83.6107	NoDiff	P2ND	NoDiff			0	1	0	0	0	0	0
LOC_Os01g22050		0	0.135029	0	0	0	0	0	0	0	P2ND	NoDiff	NoDiff			0	1	0	0	0	0	0
LOC_Os01g22090		1.38392	9.56556	6.85856	0.99587	10.4711	7.38905	1.34021	10.5142	6.36523		P2MP	P2MP			0	0	0	2	0	0	0
LOC_Os01g22220		0.593716	0	2.61874	0	2.29121	0	10.3428	6.42565	3.07015	NoDiff	NoDiff	P1ND			0	1	0	0	0	0	0
LOC_Os01g22380		74.8002	432.593	221.032	78.1442	421.686	244.804	115.581	644.298	312.775		NoDiff	P2MP			0	0	0	1	0	0	0
LOC_Os01g22390		7.92096	16.2711	18.3655	14.616	16.3786	16.9931	7.41193	19.5211	22.3794		NoDiff	P2PD			0	0	0	0	0	1	0
LOC_Os01g22420		3.80639	4.97697	5.03236	3.17492	5.44774	7.73693	3.50643	7.16481	6.1575	NoDiff	P2PD	NoDiff			0	0	0	0	0	1	0
LOC_Os01g22480		4.05129	11.3622	8.81175	4.1475	12.3095	10.1871	1.71441	14.7114	11.6478			P2PD			0	0	0	0	0	1	0
LOC_Os01g22550		12.6653	13.3945	16.9606	14.4701	12.706	17.6503	19.8598	14.9978	17.567	P2POD	P1POD	NoDiff			0	0	0	0	0	0	2
LOC_Os01g22640		12.7322	31.3777	20.7781	10.94	25.0377	17.4795	13.1896	24.476	19.3313	P2MP	NoDiff	NoDiff			0	0	0	1	0	0	0
LOC_Os01g22750		4.30784	5.01465	5.50665	3.34762	5.38521	7.47653	4.03643	7.07757	6.03391	NoDiff	P2PD	NoDiff			0	0	0	0	0	1	0
LOC_Os01g22794		0.073305	0	0	2.26128	0	0.068347	0	0	0		P1NPD	NoDiff			0	0	1	0	0	0	0
LOC_Os01g22850		0.822456	0	0.522362	0.501189	0.389108	0.955847	0	1.04818	0	P1MP	P1POD	P2ND			0	1	0	1	0	0	1
LOC_Os01g22990		96.2306	52.5894	89.1881	28.438	60.1331	108.872	146.258	102.731	111.037	NoDiff	P2POD	NoDiff			0	0	0	0	0	0	1
LOC_Os01g23040		1.68222	1.67984	2.01795	1.50595	1.76973	2.51174	0.737991	1.60852	2.47781	NoDiff	NoDiff	P2PD			0	0	0	0	0	1	0
LOC_Os01g23080		0	0	0.066923	0	0	0	0	0	0.133324	POD	NoDiff	POD			0	0	0	0	0	0	2
LOC_Os01g23120		0	0	0.158618	0	0.105027	0.0344	0	0	0.070224	POD		POD			0	0	0	0	0	0	2
LOC_Os01g23300		3.65857	1.00177	0	0	0.95832	0	0	0	1.76699	P1ND	NoDiff	POD			0	1	0	0	0	0	1
LOC_Os01g23410		0	0	0	0	0.116513	0	0.296932	0	0	NoDiff		P1ND			0	1	0	0	0	0	0
LOC_Os01g23580		0	0	0	0	0	0	0	0	0.164757	NoDiff	NoDiff	POD			0	0	0	0	0	0	1
LOC_Os01g23590		32.7325	30.3037	30.3502	35.1782	28.3263	51.2065	45.7954	40.2618	47.8568	NoDiff	P1POD	NoDiff			0	0	0	0	0	0	1
LOC_Os01g23640		24.3744	22.8555	30.521	26.2392	25.5277	24.7907	32.5099	32.1315	35.0789	P1PD	NoDiff	NoDiff			0	0	0	0	0	1	0
LOC_Os01g24020		0.552336	0	3.12012	1.46393	3.22207	2.61215	1.75363	0	1.40817	P1POD	NoDiff	NoDiff			0	0	0	0	0	0	1
LOC_Os01g24060		7.41768	12.5604	17.905	11.8743	6.08593	8.0968	9.0537	14.7353	11.882	P2PD	NoDiff	NoDiff			0	0	0	0	0	1	0
LOC_Os01g24080		0	0.280608	0	0	0	0.229665	0	0	0	P2ND	POD	NoDiff			0	1	0	0	0	0	1
LOC_Os01g24170		0	0	2.41961	0	2.54277	1.10307	0	3.05132	1.3498	POD	NoDiff	NoDiff			0	0	0	0	0	0	1
LOC_Os01g24370		0	0	0.530973	0	0	0.300997	0	0	0.420431	POD	POD	POD			0	0	0	0	0	0	3
LOC_Os01g24380		1.1173	1.30839	1.79347	0.664904	1.11593	2.26428	0.409916	1.57016	1.78005	NoDiff	P2POD				0	0	0	0	0	0	1
LOC_Os01g24400		0	0	0	0.047233	0	0	0	0	0	NoDiff	P1ND	NoDiff			0	1	0	0	0	0	0
LOC_Os01g24420		0	0	0	0	0	0	0.411296	0	0	NoDiff	NoDiff	P1ND			0	1	0	0	0	0	0
LOC_Os01g24440		3.51828	14.9275	8.85309	3.79976	11.7384	8.30383	4.22776	13.5055	8.23279	P2MP	NoDiff				0	0	0	1	0	0	0
LOC_Os01g24740		0.737904	0	0.702993	0.505873	0.349106	0.686066	0.609127	1.61216	0	NoDiff	NoDiff	P2ND			0	1	0	0	0	0	0
LOC_Os01g24780		0	0.318048	0	0	0	0.091406	0	0	0	P2ND	POD	NoDiff			0	1	0	0	0	0	1
LOC_Os01g24810		0.036031	0.56863	0.107458	0	0.177878	0.034956	0	0	0.071359	P2NPD		POD			0	0	1	0	0	0	1
LOC_Os01g24820		0.248672	0.840959	0.882689	0	0.833467	0.615056	0.076679	0.558093	0.467235	P2PD					0	0	0	0	0	1	0
LOC_Os01g24870		0.159185	0	0	0	0	0.245415	0.083353	0	0		POD	NoDiff			0	0	0	0	0	0	1
LOC_Os01g24880		34.8374	23.067	56.4778	36.3704	27.1988	29.622	54.9546	31.1879	52.3017	P1PD	NoDiff	NoDiff			0	0	0	0	0	1	0
LOC_Os01g24890		0	0.187584	0.161121	0	0	0.157241	0	0.263924	0		POD	P2ND			0	1	0	0	0	0	1
LOC_Os01g24910		0	0	0	0	0.180104	0	0	0	0	NoDiff	P2ND	NoDiff			0	1	0	0	0	0	0
LOC_Os01g24920		1.80447	1.03387	1.29789	1.70483	1.37795	2.70338	1.45998	1.89658	4.31723	NoDiff	NoDiff	P2POD			0	0	0	0	0	0	1
LOC_Os01g25070		0	0.137327	0	0	0	0	0	0	0	P2ND	NoDiff	NoDiff			0	1	0	0	0	0	0
LOC_Os01g25140		2.59723	0.903962	0.904418	6.20529	1.25419	3.19749	5.14552	2.38715	3.09366	NoDiff	P1MP				0	0	0	1	0	0	0
LOC_Os01g25230		0	2.79866	1.17461	0	0	1.61173	0	3.59147	0	NoDiff	NoDiff	P2ND			0	1	0	0	0	0	0
LOC_Os01g25270		6.3737	11.4049	9.37963	6.98431	9.91424	12.3226	7.32742	10.9501	8.6944	NoDiff	P2PD	NoDiff			0	0	0	0	0	1	0
LOC_Os01g25320		10.7821	8.44464	11.05	12.5928	8.44136	11.9603	12.6629	8.59925	14.8525	NoDiff		P1PD			0	0	0	0	0	1	0
LOC_Os01g25484		5.65028	19.0717	10.8274	4.06348	14.0359	12.9785	6.50767	16.5724	7.76735	P2MP	P2PD	P2ND	PSR1		0	1	0	1	0	1	0
LOC_Os01g25650		0.139663	0	0	0.137238	0.022025	0.11903	0	0	0.176717	NoDiff	NoDiff	POD			0	0	0	0	0	0	1
LOC_Os01g25700		1.31564	0.122409	0.804937	0.98827	0.511847	0.700985	0.646122	0	0.536749	P1MP	NoDiff				0	0	0	1	0	0	0
LOC_Os01g25720		0.02201	0.875792	0.283071	0.010059	1.44739	0.429732	0.012112	2.16388	0.793695		P2MP	P2MP			0	0	0	2	0	0	0
LOC_Os01g25820		23.8425	44.0379	61.803	35.2324	58.211	52.9445	40.9222	53.7714	56.2804	P2PD	NoDiff	NoDiff	Osrboh1		0	0	0	0	0	1	0
LOC_Os01g25839		0.467898	1.59071	1.17398	0.809127	1.60266	2.58732	0.976661	2.74592	2.93825	NoDiff	P2POD	P2PD			0	0	0	0	0	1	1
LOC_Os01g25880		37.6687	30.549	32.421	37.0391	31.5271	33.7314	35.8595	33.1576	26.4608	NoDiff	NoDiff	P1ND			0	1	0	0	0	0	0
LOC_Os01g25950		0	1.45352	0	0	0	0.084184	0	0	0	P2ND	NoDiff	NoDiff			0	1	0	0	0	0	0
LOC_Os01g25980		0	0	0	0	0	0	0.113747	0	0.196147	NoDiff	NoDiff	P1PD			0	0	0	0	0	1	0
LOC_Os01g26070		0.193203	12.7505	6.53422	0.0883	8.55213	5.47874	0	6.33161	3.48359	P2MP		NoDiff			0	0	0	1	0	0	0
LOC_Os01g26130		40.893	36.2872	44.198	39.7963	42.6309	57.6523	49.2224	40.1083	53.0068	NoDiff	P2POD				0	0	0	0	0	0	1
LOC_Os01g26150		0	0	0	0.158967	0	0	0	0	0	NoDiff	P1ND	NoDiff			0	1	0	0	0	0	0
LOC_Os01g26280		0	0	0	0	0	0.20404	0.201287	0	0.138841	NoDiff	POD				0	0	0	0	0	0	1
LOC_Os01g26370		0.306572	6.16993	4.32946	0.368722	6.87036	5.37066	0.372945	7.58512	4.8999	P2MP	P2PPD	P2MP			0	0	0	2	1	0	0
LOC_Os01g26390		0	0	0	0	0	0	0	0.099444	0	NoDiff	NoDiff	P2ND			0	1	0	0	0	0	0
LOC_Os01g27020		34.4971	44.4006	69.6198	38.4576	37.2381	31.1471	45.4477	41.4254	46.1486	P2POD	NoDiff	NoDiff			0	0	0	0	0	0	1
LOC_Os01g27120		0	0	0	0	0	0	0	0.121594	0	NoDiff	NoDiff	P2ND			0	1	0	0	0	0	0
LOC_Os01g27230		0.148042	1.75995	0.706424	0.193316	0.611319	0.613778	0.069833	0.184822	0.280979	P2MP	NoDiff	NoDiff			0	0	0	1	0	0	0
LOC_Os01g27260		1.82607	0.379765	1.17604	4.15452	0	1.9684	8.63163	0.569939	2.0011	NoDiff		P1ND			0	1	0	0	0	0	0
LOC_Os01g27350		0	0	0	0	0	0.243077	0	0	0	NoDiff	POD	NoDiff			0	0	0	0	0	0	1
LOC_Os01g27530		0	0.84981	0.396502	0	1.13545	0.419002	0	0.587916	0		P2MP				0	0	0	1	0	0	0
LOC_Os01g27600		0	0	0	0.123309	0.048054	0.047218	0.275412	0.221915	0.09639	NoDiff	NoDiff	P1NOD			1	0	0	0	0	0	0
LOC_Os01g27680		0.087534	0	0	0	0	0	0	0	0	P1ND	NoDiff	NoDiff			0	1	0	0	0	0	0
LOC_Os01g27690		0	0	0	0	0	0	0	0.304772	0	NoDiff	NoDiff	P2ND			0	1	0	0	0	0	0
LOC_Os01g27720		59.593	47.0711	62.0175	61.9935	63.6165	55.8359	71.5543	72.026	86.0045		NoDiff	P2POD			0	0	0	0	0	0	1
LOC_Os01g27880		36.3349	29.0407	38.4056	27.9329	30.8957	34.6964	37.7277	37.2071	43.7059	P1PD	P2PD	P1POD	OsSPP		0	0	0	0	0	2	1
LOC_Os01g28050	1	0	0	0	0	0.210645	0	0	0	0	NoDiff	P2ND	NoDiff			0	1	0	0	0	0	0
LOC_Os01g28134		2.01972	7.88734	6.74294	1.90501	10.6042	6.40386	3.32211	7.85048	6.40097	P2PD	P2MP				0	0	0	1	0	1	0
LOC_Os01g28270		0.509298	1.62714	1.8191	0.186972	2.17443	2.63759	0.417315	2.64785	2.6917	NoDiff	P2PD				0	0	0	0	0	1	0
LOC_Os01g28300		31.6496	0.261678	17.114	29.7344	0.223233	18.3627	34.3874	0.220904	18.5507	P1MP	P1MP	P1MP			0	0	0	3	0	0	0
LOC_Os01g28400		0	0	0	0	0.134127	0	0	0.232273	0	NoDiff	P2ND	P2ND			0	2	0	0	0	0	0
LOC_Os01g28550		0.907441	1.95089	1.42882	1.03786	1.5803	2.12838	1.24734	2.53678	3.12885	NoDiff		P2PD			0	0	0	0	0	1	0
LOC_Os01g28560		0.495941	0.960353	1.45551	0	1.80969	2.4445	0.389441	2.17724	2.03832	NoDiff	P2PD				0	0	0	0	0	1	0
LOC_Os01g28580		1.78504	5.92172	4.32541	1.48977	5.64221	6.8321	2.51993	7.65871	3.46169		P2PD				0	0	0	0	0	1	0
LOC_Os01g28660		0.259993	0.331151	0.325311	0.173767	0	0.597527	0.209235	0	0	NoDiff	P1POD	NoDiff			0	0	0	0	0	0	1
LOC_Os01g28910		0.572143	0	0	0.174326	0.360912	0.443291	0	0	0.452463		NoDiff	POD			0	0	0	0	0	0	1
LOC_Os01g28940		0.042674	0	0.354813	0	0	0	0	0	0	P1POD	NoDiff	NoDiff			0	0	0	0	0	0	1
LOC_Os01g28970		0	0	0	0.156215	0.161707	0	0	0	0	NoDiff	NOD	NoDiff			1	0	0	0	0	0	0
LOC_Os01g28989		54.9643	80.2709	85.6598	52.8472	82.0465	97.0792	73.6126	97.6478	89.645		P2PD	NoDiff			0	0	0	0	0	1	0
LOC_Os01g29070		0.720399	2.70343	1.64716	0.658497	2.26716	3.57222	0.264301	1.8887	3.34484	NoDiff	P2PD	P2PD			0	0	0	0	0	2	0
LOC_Os01g29090		0	0	0	0	0	0	0	0	0.283817	NoDiff	NoDiff	POD			0	0	0	0	0	0	1
LOC_Os01g29110		4.30317	1.61865	3.71801	6.66395	1.68978	6.03079	9.7034	2.23438	6.44432	NoDiff		P1MP			0	0	0	1	0	0	0
LOC_Os01g29140		0.88652	1.81804	5.01893	0.644493	0	1.06977	0	0	0	P2POD	P1POD	NoDiff			0	0	0	0	0	0	2
LOC_Os01g29180		13.3937	23.8548	23.9421	7.40904	28.9353	20.2843	11.4019	28.6901	23.889		P2MP				0	0	0	1	0	0	0
LOC_Os01g29210		0	0.911069	0	0	0	0	0	0.512738	0	P2ND	NoDiff	P2ND			0	2	0	0	0	0	0
LOC_Os01g29450		1.09821	0	0.569048	1.14164	0	0.834309	1.07317	0	0.839951	P1MP	P1MP				0	0	0	2	0	0	0
LOC_Os01g29469		17.1838	16.4274	19.6656	13.3467	17.2876	19.4317	27.5301	13.6208	32.6751	NoDiff	NoDiff	P1PD			0	0	0	0	0	1	0
LOC_Os01g29540		0.088914	0	0.084707	0	0.084131	0.248003	0	0	0	NoDiff	P2POD	NoDiff			0	0	0	0	0	0	1
LOC_Os01g29560		2.22872	0	1.26455	2.16489	0	0.951976	2.06073	0	1.19904	P1MP	P1MP	P1MP			0	0	0	3	0	0	0
LOC_Os01g29580		0	0	0	0	0	0.083993	0	0	0	NoDiff	POD	NoDiff			0	0	0	0	0	0	1
LOC_Os01g29590		0.447759	0.726877	0.662041	0.330702	0.447358	0.789701	0.401652	0.822513	0.91977	NoDiff	P2POD				0	0	0	0	0	0	1
LOC_Os01g29610		1.36729	0	1.54152	1.63237	1.0613	1.77333	1.44417	0	5.33361	NoDiff	NoDiff	P1PD			0	0	0	0	0	1	0
LOC_Os01g29660		0.674013	1.08245	0.68799	0.792124	1.6855	1.29809	0.28592	1.51421	1.97218	NoDiff	NoDiff	P2PD			0	0	0	0	0	1	0
LOC_Os01g29820		11.2688	16.7498	18.6698	14.5589	21.0052	24.386	19.7023	24.803	23.803		P2PD	NoDiff			0	0	0	0	0	1	0
LOC_Os01g29830		17.3033	11.2614	27.0735	19.1077	15.563	28.8242	30.5944	9.46567	37.3518	NoDiff	NoDiff	P1PD			0	0	0	0	0	1	0
LOC_Os01g29880		0.19164	0.123994	0.852009	0.087587	0.181332	0.23757	0.281237	0.209346	0.242485	P1POD	NoDiff	NoDiff			0	0	0	0	0	0	1
LOC_Os01g29910		3.80059	0	3.33057	3.95226	0	2.23975	3.71455	0	1.71706	P1PD	P1MP	P1MP			0	0	0	2	0	1	0
LOC_Os01g30940		9.93731	0	3.05023	8.22418	0.450253	17.1986	21.1402	0	1.53287	NoDiff	P1PD				0	0	0	0	0	1	0
LOC_Os01g30956		8.08598	0.173302	5.69596	7.51316	0.14784	4.14278	7.78354	0.146297	4.17984	P1PPD	P1MP	P1MP			0	0	0	2	1	0	0
LOC_Os01g30980		0	0.471719	0	0	0.281052	0.100422	0	0.117991	0.410002		NoDiff	P2PD			0	0	0	0	0	1	0
LOC_Os01g31040		5.22399	1.37831	4.02677	6.54506	1.69598	8.48081	9.92463	2.21245	6.36437	NoDiff	P1PD	P1MP			0	0	0	1	0	1	0
LOC_Os01g31090		0.113809	0	0	0	0	0	0	0	0	P1ND	NoDiff	NoDiff			0	1	0	0	0	0	0
LOC_Os01g31170		0	0.255428	0.535423	0	0.495464	0.114702	0	0	0	P2POD		NoDiff			0	0	0	0	0	0	1
LOC_Os01g31210		0	0	0	0	0	0.362215	0	0	0	NoDiff	POD	NoDiff			0	0	0	0	0	0	1
LOC_Os01g31250		0.564197	1.2031	0.766511	0.740889	1.05172	0.310304	0	0.601132	1.26689	NoDiff	P2ND	P2POD			0	1	0	0	0	0	1
LOC_Os01g31290		0	0	0	0	0	0	0	0	0.210472	NoDiff	NoDiff	POD			0	0	0	0	0	0	1
LOC_Os01g31300		0	0	0	0	0	14.3113	8.73331	0	0	NoDiff	POD	NoDiff			0	0	0	0	0	0	1
LOC_Os01g31380		0	0.274652	0	0	0	0.065779	0	0	0.13428	P2ND	NoDiff	POD			0	1	0	0	0	0	1
LOC_Os01g31430		0	0	0	0.086329	0	0	0.051976	0	0.134439	NoDiff		P1POD			0	0	0	0	0	0	1
LOC_Os01g31580		47.2633	45.381	52.846	62.9221	54.1942	76.5057	75.1082	54.755	88.5662	NoDiff		P1PD			0	0	0	0	0	1	0
LOC_Os01g31650		0	0	0	0	0	0.432406	0	1.48218	0	NoDiff	NoDiff	P2ND			0	1	0	0	0	0	0
LOC_Os01g31690		0.724756	0.993023	0.324926	0.896295	1.52236	1.03058	2.29925	2.51486	0.728239	NoDiff	NoDiff	P2ND			0	1	0	0	0	0	0
LOC_Os01g31700		0	0	0.354813	0	0	0	0	0	0	POD	NoDiff	NoDiff			0	0	0	0	0	0	1
LOC_Os01g31780		0	0	1.60043	1.76506	0	1.12742	0	0	0	POD	P1MP	NoDiff			0	0	0	1	0	0	1
LOC_Os01g31850		0	0	0	0	0	0	0	0.176744	0	NoDiff	NoDiff	P2ND			0	1	0	0	0	0	0
LOC_Os01g32010		6.51271	0	5.25331	6.92757	0.143196	3.24967	6.34354	0.267654	3.61359	P1PPD	P1MP	P1MP			0	0	0	2	1	0	0
LOC_Os01g32030		0	0	0	0	0	0.457536	0	0	0	NoDiff	POD	NoDiff			0	0	0	0	0	0	1
LOC_Os01g32080		0	31.5249	31.5376	26.7595	0	30.0692	24.9017	27.1526	0			NOD			1	0	0	0	0	0	0
LOC_Os01g32090		14.8302	2.35732	1.93721	1.64814	17.7715	2.08378	1.61394	1.94184	16.3508	P1ND	P2ND	P2POD			0	2	0	0	0	0	1
LOC_Os01g32110		2.76274	0.670423	1.18916	9.15917	1.85633	5.20222	6.68051	3.48914	4.13693	NoDiff	P1MP	NoDiff			0	0	0	1	0	0	0
LOC_Os01g32250		0.038797	0.122215	0.374901	0.028776	0.208517	0.291231	0.051976	0.206341	0.209128	P2POD	P2PD	NoDiff			0	0	0	0	0	1	1
LOC_Os01g32320		0.332162	0.533934	0.794525	0.957176	0.361161	1.20369	0.147153	0.483138	0.224301		P1PD	NoDiff			0	0	0	0	0	1	0
LOC_Os01g32380		0.202106	1.37303	0.770173	0.369477	0.956171	0.563722	0.111223	0.441557	0.38359	P2MP	NoDiff	NoDiff	RH3		0	0	0	1	0	0	0
LOC_Os01g32460		0.076705	0.595557	0.073076	0.140229	0.07258	0.071317	0.084425	0	0	P2ND	NoDiff	NoDiff	RH2		0	1	0	0	0	0	0
LOC_Os01g32530		0	0	0	0	0.072585	0.04987	0	0	0.100799	NoDiff	NoDiff	POD			0	0	0	0	0	0	1
LOC_Os01g32550		0.124144	0	0.236542	0	0.0881	0.375125	0	0	0	NoDiff	P2PD	NoDiff			0	0	0	0	0	1	0
LOC_Os01g32560		14.3054	13.5339	18.6893	11.2548	11.1959	15.7994	11.7991	11.6149	7.09957	P1POD	P1POD	P1NOD			1	0	0	0	0	0	2
LOC_Os01g32610		0	0	0.056106	0	0	0.246401	0	0	0.167665	NoDiff	POD	POD			0	0	0	0	0	0	2
LOC_Os01g32650		0	0.39499	0	0.093004	0	0	0	0	0	P2ND		NoDiff			0	1	0	0	0	0	0
LOC_Os01g32750		66.0024	51.0775	61.4737	58.7134	48.4282	69.695	101.781	43.4448	71.5757	NoDiff	NoDiff	P1MP			0	0	0	1	0	0	0
LOC_Os01g32849		11.9675	15.873	17.3408	11.803	14.9937	20.004	16.6973	17.02	23.1045		P2POD	P2POD			0	0	0	0	0	0	2
LOC_Os01g32864		171.866	65.8821	141.676	127.717	34.154	87.3247	159.814	36.5588	90.9338			P1MP			0	0	0	1	0	0	0
LOC_Os01g32870		23.5686	18.0395	19.359	32.0287	22.5311	5.0098	15.9076	3.81831	26.5746	NoDiff	P1NOD				1	0	0	0	0	0	0
LOC_Os01g33020		11.3699	15.1638	3.24325	1.38568	13.8012	1.73787	4.77006	0	17.458	P2ND		P1POD			0	1	0	0	0	0	1
LOC_Os01g33050		10.5109	91.3181	1.92899	9.94655	201.336	14.6439	17.1924	6.66324	193.93		P2ND	P1POD			0	1	0	0	0	0	1
LOC_Os01g33110		1.02126	3.5542	2.35496	0.607518	3.49718	1.94891	1.0346	4.17739	2.61395	P2MP	P2MP	P2MP			0	0	0	3	0	0	0
LOC_Os01g33136		1.51023	0.874283	1.23684	1.59427	2.34117	1.33023	0	0	2.06177	NoDiff	NoDiff	POD			0	0	0	0	0	0	1
LOC_Os01g33230		11.5233	11.0913	11.2773	11.2059	13.8096	12.9828	12.4248	13.3624	16.6813	NoDiff	NoDiff	P2PD			0	0	0	0	0	1	0
LOC_Os01g33270		0.232104	0.705169	0.692211	0.184487	1.03126	1.25492	1.19957	0.457489	0.612906		P2PD				0	0	0	0	0	1	0
LOC_Os01g33324		0.083693	0.143498	0.108559	0.067576	0.128191	0.160382	0.054246	0	0.187085	NoDiff	NoDiff	P1PD			0	0	0	0	0	1	0
LOC_Os01g33450		0.174518	13.0041	10.3438	0	24.6915	15.5105	0.189509	30.9414	8.57558		P2MP	P2MP			0	0	0	2	0	0	0
LOC_Os01g33514		6.66886	16.702	19.7615	25.0451	15.6602	18.2642	9.16903	20.2665	20.5768	P2PD	NoDiff				0	0	0	0	0	1	0
LOC_Os01g33590		0.067291	0	0.106847	0.061509	0.042351	0	0	0	0	P1PD		NoDiff			0	0	0	0	0	1	0
LOC_Os01g33609		0	0	0	0	0.155384	0.061073	0	0	0.498686	NoDiff	NoDiff	POD			0	0	0	0	0	0	1
LOC_Os01g33640		2.74052	0.903962	1.0068	7.28589	1.38977	3.51391	5.32295	2.85676	3.6036	NoDiff	P1MP	NoDiff			0	0	0	1	0	0	0
LOC_Os01g33740		0	0	0.254451	0.192159	0.230655	0.19998	0	0	0	POD	NoDiff	NoDiff			0	0	0	0	0	0	1
LOC_Os01g33760		22.1623	0	0	0	0	23.823	0	14.5548	0	P1ND	POD				0	1	0	0	0	0	1
LOC_Os01g33960		14.6501	40.6451	12.904	13.3808	29.3756	9.71873	1.55182	41.5082	12.4616	P2ND	P2ND	P2MP			0	2	0	1	0	0	0
LOC_Os01g33970		2.09681	0	1.18053	2.17083	0	1.5565	2.85343	0	0.873493	P1MP	P1MP	P1NPD			0	0	1	2	0	0	0
LOC_Os01g34050		0	0	0	0	0	0	0	0.108174	0	NoDiff	NoDiff	P2ND			0	1	0	0	0	0	0
LOC_Os01g34140		1.39696	0.648974	0.771816	5.11253	0.787539	2.42425	3.48192	1.54032	1.99775	NoDiff	P1MP				0	0	0	1	0	0	0
LOC_Os01g34200		34.4023	24.7348	35.0625	28.5413	18.3626	24.6291	41.9201	30.1539	22.5007		NoDiff	P1ND			0	1	0	0	0	0	0
LOC_Os01g34430		8.0328	4.38918	6.97916	8.03616	8.80264	14.2914	13.3475	7.7495	11.1571	NoDiff	P2POD				0	0	0	0	0	0	1
LOC_Os01g34460		0	0	0.096436	0	0	0	0	0	0.384246	NoDiff	NoDiff	POD			0	0	0	0	0	0	1
LOC_Os01g34480		82.6913	37.3568	37.5778	72.2428	58.8443	62.1265	108.019	59.4766	53.77	P1ND	NoDiff	P1ND			0	2	0	0	0	0	0
LOC_Os01g34590		0	12.4782	8.1548	0.064133	11.7051	7.24088	0	7.51116	4.66078	P2MP	P2MP				0	0	0	2	0	0	0
LOC_Os01g34660		4.15118	12.9116	8.00486	6.30889	14.2974	12.9354	6.80495	15.689	14.4796	P2MP					0	0	0	1	0	0	0
LOC_Os01g34750		0	0	0	0.52062	0.339813	0.184483	0	0	0.364586	NoDiff		POD			0	0	0	0	0	0	1
LOC_Os01g34760		0	0	0	0	0	0.116399	0	0	0	NoDiff	POD	NoDiff			0	0	0	0	0	0	1
LOC_Os01g34770		1.90665	1.8079	1.30229	1.28605	1.87044	3.03159	1.60061	1.59169	3.55134	NoDiff		P1POD			0	0	0	0	0	0	1
LOC_Os01g34780		29.5824	16.367	19.91	32.7245	19.6301	44.6932	45.9644	21.9131	39.4145	NoDiff	P1POD				0	0	0	0	0	0	1
LOC_Os01g34830		0	5.64181	3.2094	0	5.55607	4.52537	0.23174	5.55931	2.19788	P2MP		P2MP			0	0	0	2	0	0	0
LOC_Os01g34980		0.036776	0	0.152886	0	0.093323	0.074603	0	0	0	P1POD	NoDiff	NoDiff			0	0	0	0	0	0	1
LOC_Os01g35300		0.342789	0	0	0.078334	0	0.079678	0.188644	0	0.325301	P1ND	NoDiff	P1PD			0	1	0	0	0	1	0
LOC_Os01g35400		1.38298	3.05975	2.85605	1.32936	3.07267	5.25385	0.599644	3.10794	4.60176	NoDiff	P2PD	P2PD			0	0	0	0	0	2	0
LOC_Os01g35410		0	0	0.128216	0	0	0.400187	0	0	0.246585	NoDiff	POD	NoDiff			0	0	0	0	0	0	1
LOC_Os01g35440		0.934447	0	0	0.447675	0	0.619529	0	0	0	P1ND		NoDiff			0	1	0	0	0	0	0
LOC_Os01g35450		1.3181	0.437435	0.849866	0.652808	0.284921	0.850441	0.460205	0.492364	0.625475	P1MP	P1PD	NoDiff			0	0	0	1	0	1	0
LOC_Os01g35520		0	0	0.940968	0	0	0.723734	0	0	0.988853	POD	NoDiff	POD			0	0	0	0	0	0	2
LOC_Os01g35530		0.796639	1.08747	1.68031	1.641	1.8478	3.66453	0.813412	1.40945	3.59308	NoDiff	P2POD	P2POD			0	0	0	0	0	0	2
LOC_Os01g35550		0.38515	0.747593	0.733856	0.70411	0	1.68654	0.317934	1.26221	0.548251	NoDiff	P1PD	NoDiff			0	0	0	0	0	1	0
LOC_Os01g35560		0	0	0	0.081828	0	0.040685	0	0	0	NoDiff	P1MP	NoDiff			0	0	0	1	0	0	0
LOC_Os01g35600		5.02144	1.37625	4.80406	7.97289	4.57795	12.1133	3.43559	5.59575	5.04404	NoDiff	P1PD	NoDiff			0	0	0	0	0	1	0
LOC_Os01g35650		0.608791	0	0.403178	0.389726	0	0.753779	1.16149	0.400222	0.501189	NoDiff	P1PD				0	0	0	0	0	1	0
LOC_Os01g35670		1.20706	1.27341	1.46915	1.12362	0.817407	1.79273	0.279221	1.19739	1.49221	NoDiff	P1PD				0	0	0	0	0	1	0
LOC_Os01g35680		0	0	0.624425	0	0	0.353973	0	0	0.494427	POD	POD	POD			0	0	0	0	0	0	3
LOC_Os01g35720		0	0.083247	0.081716	0	0.111596	0.099686	0	0	0.101749	NoDiff		POD			0	0	0	0	0	0	1
LOC_Os01g35789		2.25305	34.6461	27.5738	2.27162	43.4495	33.2039	2.65859	45.0765	30.0283			P2MP			0	0	0	1	0	0	0
LOC_Os01g35830		0	69.2164	49.8404	7.98634	55.2627	45.7817	14.4606	56.7416	43.2487	P2PPD	P2PD	P2MP			0	0	0	1	1	1	0
LOC_Os01g35930		0	53.0462	28.4597	0	54.0811	40.5842	0	44.9908	38.2288	P2MP					0	0	0	1	0	0	0
LOC_Os01g36070		6.1601	4.26015	11.3153	6.58279	7.28142	5.21195	8.2913	8.89779	6.95971	P1POD	NoDiff	NoDiff			0	0	0	0	0	0	1
LOC_Os01g36240		0.242361	8.09824	3.276	0.29538	12.9292	6.02348	1.87353	11.4923	7.05299		P2MP	P2MP			0	0	0	2	0	0	0
LOC_Os01g36294		1.00823	0	0.224123	1.59743	0	0.562442	0.813783	0	0.574077		P1MP				0	0	0	1	0	0	0
LOC_Os01g36390		23.9222	33.8079	27.873	37.3932	22.7436	43.3836	35.6207	28.3913	55.8477	NoDiff	NoDiff	P1PD			0	0	0	0	0	1	0
LOC_Os01g36420		0.541617	0.233623	0.171997	1.9253	0.300405	0.988486	1.50136	0.745052	2.09063	NoDiff		P1PD			0	0	0	0	0	1	0
LOC_Os01g36590		0.246476	0	0.208433	0.260774	0	0	0	0	0.372903	NoDiff	NoDiff	POD			0	0	0	0	0	0	1
LOC_Os01g36600		29.7082	19.8352	26.0909	25.2286	24.7358	35.693	27.737	17.4651	30.7349		P1POD	P1PD			0	0	0	0	0	1	1
LOC_Os01g36610		6.86688	9.04907	7.5408	7.94473	7.59967	9.37082	8.19257	6.90011	10.4066	NoDiff	NoDiff	P1PD			0	0	0	0	0	1	0
LOC_Os01g36670		17.3965	25.4055	22.9653	19.0047	21.615	25.5467	23.511	23.0915	30.3741			P1POD			0	0	0	0	0	0	1
LOC_Os01g36720		0	1.16129	0	0.068866	0	0.140093	0	0	0	P2ND	P1POD	NoDiff	OsNRT2.4		0	1	0	0	0	0	1
LOC_Os01g36750		1.30123	0	0.945506	2.01596	0.417368	1.10891	1.18799	0	1.04648	P1MP	P1MP	P1PD			0	0	0	2	0	1	0
LOC_Os01g36772		0	0	0.235927	0.62486	0	0.354976	0	0	0	POD	P1MP	NoDiff			0	0	0	1	0	0	1
LOC_Os01g36800		0.958395	0	1.45562	1.52867	0.408844	0.866538	1.52152	0.496709	0.374432	P1PD		P1ND			0	1	0	0	0	1	0
LOC_Os01g36820		52.7377	0.961862	27.6207	50.8932	0	24.2502	76.6781	0.27066	34.2775	P1MP	P1MP	P1NPD			0	0	1	2	0	0	0
LOC_Os01g36920		140.014	80.4245	133.869	185.189	115.899	119.672	221.793	167.662	98.412			P1NOD	OsAIP2		1	0	0	0	0	0	0
LOC_Os01g36930		30.7315	18.9797	41.1042	25.6054	35.6761	66.6042	45.5014	27.1126	37.6084	P1PD	P2POD	NoDiff			0	0	0	0	0	1	1
LOC_Os01g37040		0	0	0.206045	0	0.081857	0.12065	0	0	0	POD		NoDiff			0	0	0	0	0	0	1
LOC_Os01g37100		0.133974	3.06714	0.795052	0	2.67634	1.2597	0.098305	1.66363	0.478818	P2NPD	P2MP				0	0	1	1	0	0	0
LOC_Os01g37180		0	0	0.843306	0	0.237422	0.174968	0	0.121824	0	POD	NoDiff	NoDiff			0	0	0	0	0	0	1
LOC_Os01g37200		0	0	0.444915	0.256128	0	0.347361	0	0	0	POD	NoDiff	NoDiff			0	0	0	0	0	0	1
LOC_Os01g37240		0.735671	0.890164	1.00124	0.751056	0.742432	1.26509	0.588882	0.70971	1.29655	NoDiff	P1POD	P2POD			0	0	0	0	0	0	2
LOC_Os01g37250		0.106696	0	0.050824	0.097528	0.100957	0.124002	0	0	0.253134	NoDiff	NoDiff	POD			0	0	0	0	0	0	1
LOC_Os01g37260		0	22.0143	15.6169	0.089173	27.6795	14.3752	0.107374	36.1078	16.2482		P2MP	P2MP			0	0	0	2	0	0	0
LOC_Os01g37280		0.10806	9.0847	7.12068	0.148162	17.5461	17.0327	0.317162	14.8791	15.7973	NoDiff	P2PD	P2PD			0	0	0	0	0	2	0
LOC_Os01g37390		0	0.878454	0.337466	0.743076	0.910002	0.31179	0.558238	0	0		P2ND				0	1	0	0	0	0	0
LOC_Os01g37430		0.060272	0	0	0	0	0	0	0	0.108039	NoDiff	NoDiff	POD			0	0	0	0	0	0	1
LOC_Os01g37570		0.735881	2.66139	1.81849	0.884553	2.53314	4.10532	0.238219	2.10619	3.92652	NoDiff	P2PD	P2PD			0	0	0	0	0	2	0
LOC_Os01g37610		0.380136	3.96259	2.76532	0.566251	5.68842	4.7386	0.588852	8.81059	6.10449	NoDiff		P2MP			0	0	0	1	0	0	0
LOC_Os01g37690		65.05	85.249	72.9369	53.3509	70.3183	75.5797	71.7613	54.5104	55.6443	NoDiff	P2PD		OsCAX1a		0	0	0	0	0	1	0
LOC_Os01g37750		0.112259	0	0.26737	0.102613	0.106221	0.104373	0.185337	0.122632	0	P1PD	NoDiff	NoDiff			0	0	0	0	0	1	0
LOC_Os01g37760		14.8428	12.1678	12.1811	19.542	11.2568	18.3248	14.0644	17.4094	20.333	NoDiff		P2PD			0	0	0	0	0	1	0
LOC_Os01g37770		17.6313	11.5808	15.695	13.9709	17.8905	20.9923	22.4619	14.59	22.0968	NoDiff	P2PD				0	0	0	0	0	1	0
LOC_Os01g37810		0.178632	0.267275	0.085091	0.081641	0.253537	0	0	0	0.339038	NoDiff		POD			0	0	0	0	0	0	1
LOC_Os01g37825		30.9432	23.907	36.3835	33.3529	26.2954	26.4749	34.7373	22.2933	27.9238	P1PD	NoDiff	NoDiff			0	0	0	0	0	1	0
LOC_Os01g37832		53.8703	44.0299	73.9144	81.9307	55.8471	71.6523	78.65	56.1234	69.6405	P1POD	NoDiff	NoDiff			0	0	0	0	0	0	1
LOC_Os01g37837		40.0286	21.746	29.5332	32.581	33.3454	48.0669	47.7568	35.6935	53.3134	NoDiff	P2POD				0	0	0	0	0	0	1
LOC_Os01g37880		0.470871	0.972628	0.632936	0.241029	1.0366	0.936133	0.248766	1.8319	0.279335	NoDiff	NoDiff	P2ND			0	1	0	0	0	0	0
LOC_Os01g38110		0	0	0	0	0	0	0	0	0.057994	NoDiff	NoDiff	POD			0	0	0	0	0	0	1
LOC_Os01g38244		7.07628	10.4307	17.2708	8.99869	8.41113	19.7782	13.2055	17.8848	21.6835	P2PD	P1POD				0	0	0	0	0	1	1
LOC_Os01g38440	1	4.93934	2.45576	4.99891	3.30132	2.87708	5.33945	4.29433	4.41484	3.50329		P1PD	NoDiff			0	0	0	0	0	1	0
LOC_Os01g38580		0	0	0.370831	0	0	0.097662	0	0	0	POD	NoDiff	NoDiff			0	0	0	0	0	0	1
LOC_Os01g38960		0	0.071178	0.054898	0	0	0.075493	0.017298	0	0		POD	NoDiff			0	0	0	0	0	0	1
LOC_Os01g38990		43.7453	47.6856	37.0609	42.2644	45.7191	47.3556	43.6681	42.4807	57.95	NoDiff	NoDiff	P1POD			0	0	0	0	0	0	1
LOC_Os01g39030		0	0	0	0	0.120498	0.118402	0	0	0.241703	NoDiff	NoDiff	POD			0	0	0	0	0	0	1
LOC_Os01g39110	1	36.5128	38.2537	38.9001	32.0746	28.4289	33.5559	42.6296	35.8556	28.4352	NoDiff	NoDiff	P1ND			0	1	0	0	0	0	0
LOC_Os01g39120		139.739	0	102.583	150.417	120.456	200.329	0	88.8419	192.379	NoDiff	NoDiff	P2PD			0	0	0	0	0	1	0
LOC_Os01g39134		52.5995	23.1365	48.1233	33.9648	35.355	46.4652	57.5012	41.1034	53.2375		P2POD				0	0	0	0	0	0	1
LOC_Os01g39310		26.9226	21.7368	46.0336	37.3844	39.9875	47.6313	31.9762	41.1409	40.9532	P1POD	NoDiff	NoDiff			0	0	0	0	0	0	1
LOC_Os01g39360		1.16741	0.85667	1.21591	1.0937	0.826832	1.49913	0.759917	0.605266	1.74645	NoDiff	NoDiff	P1PD			0	0	0	0	0	1	0
LOC_Os01g39385		0.009456	0	0.054055	0.025932	0	0.017585	0	0.041322	0	P1POD		P2ND			0	1	0	0	0	0	1
LOC_Os01g39500		16.811	12.6224	22.587	26.8888	17.8471	26.2488	14.6828	19.1069	26.1623	P1POD		P2POD			0	0	0	0	0	0	2
LOC_Os01g39630		8.97129	8.65444	8.81645	5.62695	8.76278	12.2841	14.1044	9.55311	11.6664	NoDiff	P2PD	NoDiff	OsRAD51C		0	0	0	0	0	1	0
LOC_Os01g39650		1.12897	1.11792	2.81293	2.28399	0	3.25915	2.39603	3.16755	2.80707	NoDiff	P1PD	NoDiff			0	0	0	0	0	1	0
LOC_Os01g39770		1.42235	1.9055	6.32606	4.18067	5.57202	1.69089	6.57413	2.1616	3.67101	P2POD	P2ND				0	1	0	0	0	0	1
LOC_Os01g39800		13.2359	9.98723	1.51957	10.283	11.0635	5.98146	2.26164	14.8703	17.267	P1NOD	NoDiff	P2PD			1	0	0	0	0	1	0
LOC_Os01g39820		0	0.284322	0.110578	0	0.07401	0	0	0	0	P2MP	NoDiff	NoDiff			0	0	0	1	0	0	0
LOC_Os01g39830		38.9092	34.8434	38.8085	37.6433	30.9638	33.182	55.5531	35.3367	31.9788	NoDiff	NoDiff	P1ND			0	1	0	0	0	0	0
LOC_Os01g39860		31.4772	34.2684	47.9719	20.4742	34.3347	27.7415	24.705	6.7626	17.475	P2POD	NoDiff		OsACO7		0	0	0	0	0	0	1
LOC_Os01g39920		0.60375	8.11066	4.11874	0.254819	5.44897	5.81098	0.406845	5.44114	3.0606	P2MP		NoDiff			0	0	0	1	0	0	0
LOC_Os01g40010		0	0.15124	0.272179	0.154313	0.307191	0.21733	0.057172	0.170232	0.246472	P2PD	NoDiff				0	0	0	0	0	1	0
LOC_Os01g40094		57.5533	60.3865	76.8173	69.539	64.2108	71.7205	93.0734	84.6739	80.4581	P2POD	NoDiff	NoDiff			0	0	0	0	0	0	1
LOC_Os01g40120		10.2083	7.65141	8.31246	14.7344	6.54233	15.6653	18.7651	7.17838	9.2833	NoDiff	P1PD				0	0	0	0	0	1	0
LOC_Os01g40290		0	0	0	0.200972	0	0	0	0	0	NoDiff	P1ND	NoDiff			0	1	0	0	0	0	0
LOC_Os01g40340		12.769	62.6771	70.5655	80.8983	55.7392	73.1457	16.4097	61.1082	87.7994	P2PD	NoDiff	P2POD			0	0	0	0	0	1	1
LOC_Os01g40560		0.31338	0.26607	0.423423	0	0.350071	0	0	0.287692	0		P2ND	P2ND			0	2	0	0	0	0	0
LOC_Os01g40590		124.706	90.1032	113.033	118.502	97.2934	132.35	139.312	98.9379	107.38		P1PD				0	0	0	0	0	1	0
LOC_Os01g40630		20.6912	21.8322	28.7549	16.1228	15.6697	23.8073	13.8841	7.60994	11.4604	P2PD	P1POD	NoDiff	LOG	LOG	0	0	0	0	0	1	1
LOC_Os01g40690		93.8677	86.0089	105.139	105.619	92.7157	4.67274	158.86	127.46	125.376	NoDiff	P1NOD	NoDiff			1	0	0	0	0	0	0
LOC_Os01g40750		7.81783	85.0193	55.6712	6.82047	84.7177	50.974	9.94088	97.7789	64.0871	P2MP	P2MP	P2MP			0	0	0	3	0	0	0
LOC_Os01g40790		8.37142	0	0	12.3418	0	20.259	9.15178	0	39.1165	NoDiff	NoDiff	P1POD			0	0	0	0	0	0	1
LOC_Os01g40820		0.105971	29.9075	21.3323	0	33.8917	18.227	0.277317	30.0694	18.4668	P2PPD	P2MP	P2MP			0	0	0	2	1	0	0
LOC_Os01g40860		3.65152	5.22465	5.69804	2.87656	5.21462	8.65152	6.58425	3.13258	2.85137	NoDiff	P2POD		OsALDH2C4; ALDH1a,OsALDH2-1		0	0	0	0	0	0	1
LOC_Os01g40980		12.9777	4.69645	8.39628	11.4365	4.8511	10.6705	16.3331	6.8509	14.6683	P1MP		P1PD			0	0	0	1	0	1	0
LOC_Os01g41310		38.7261	39.6692	37.9781	29.6396	24.1001	32.132	43.5319	28.2922	37.3303	NoDiff		P1MP			0	0	0	1	0	0	0
LOC_Os01g41516		1.12228	2.05025	2.73192	1.21065	1.59092	1.68216	0.236147	2.30771	1.75025	P2PD	NoDiff				0	0	0	0	0	1	0
LOC_Os01g41610		65.9205	70.7348	71.1381	11.4919	62.3309	13.0434	99.2519	78.714	7.06708	NoDiff	NoDiff	P1NOD			1	0	0	0	0	0	0
LOC_Os01g41630		24.8391	19.8752	23.6759	26.1327	27.4899	25.7609	24.3619	18.2219	32.0883	NoDiff	NoDiff	P1PD			0	0	0	0	0	1	0
LOC_Os01g41690		4.60414	5.65724	5.98666	3.93985	6.35554	8.65846	4.54525	7.57676	6.30745	NoDiff	P2PD	NoDiff			0	0	0	0	0	1	0
LOC_Os01g41710		4.16817	3.25484	3.37761	1.57656	2.03999	1.6036	2.90025	2.19813	1.45491	NoDiff	NoDiff	P1ND			0	1	0	0	0	0	0
LOC_Os01g41730		0.59765	0	1.25131	0.547265	0.646543	0	0.517045	0	0	P1PD	NoDiff	NoDiff			0	0	0	0	0	1	0
LOC_Os01g41810		0.460583	0	1.46479	0.605609	0.801447	0	0.405327	0	0	P1POD	NOD				1	0	0	0	0	0	1
LOC_Os01g41870		38.5324	37.7891	47.4321	38.3226	28.4861	13.1161	35.2382	32.2601	43.8374	NoDiff	P1ND	NoDiff			0	1	0	0	0	0	0
LOC_Os01g41880		129.347	50.699	96.2004	59.244	40.7237	60.1886	77.7556	35.4111	47.7453	P1MP	NoDiff				0	0	0	1	0	0	0
LOC_Os01g41900	1	4.21393	8.39467	6.11804	2.94997	5.10581	3.81218	5.09741	4.82331	1.96439	NoDiff	NoDiff	P1NOD			1	0	0	0	0	0	0
LOC_Os01g42020		0	0	0	0	0	0	0	0	0.465128	NoDiff	NoDiff	POD			0	0	0	0	0	0	1
LOC_Os01g42340		0.084235	0	0.02675	0.025666	0.026568	0.078317	0.061808	0.061346	0.053292		P2POD	NoDiff			0	0	0	0	0	0	1
LOC_Os01g42350		0	0.085931	0	0	0.075719	0.081735	0.038533	0	0.050628	P2ND	P2PD				0	1	0	0	0	1	0
LOC_Os01g42480		32.7978	25.7232	32.2248	29.7358	24.0541	9.78141	36.3753	20.4444	22.1431	NoDiff	P1NOD				1	0	0	0	0	0	0
LOC_Os01g42520		5.57817	8.19706	6.39512	5.07004	7.54443	7.9406	9.08796	7.91816	4.1272	NoDiff	NoDiff	P1NOD			1	0	0	0	0	0	0
LOC_Os01g42700		126.571	121.279	123.593	11.2582	8.76345	147.965	15.9354	123.851	142.104	NoDiff	P1POD				0	0	0	0	0	0	1
LOC_Os01g42780		0	0	0.220344	0	0	0.552651	0	0	0	NoDiff	POD	NoDiff			0	0	0	0	0	0	1
LOC_Os01g42820		23.8905	23.8847	26.9325	18.9042	15.3389	46.0727	42.8438	36.7475	38.5983	NoDiff	P1POD	NoDiff			0	0	0	0	0	0	1
LOC_Os01g42840		0.114761	0	0	0	0	0.106699	0.334199	0	0		POD	P1ND			0	1	0	0	0	0	1
LOC_Os01g42900		0.356728	0.115405	0.283209	0.675361	0.562566	0.352973	1.17789	0.324739	0.169264	NoDiff	NoDiff	P1ND			0	1	0	0	0	0	0
LOC_Os01g42950		3.69047	44.8008	53.6881	51.3984	43.0717	3.52638	55.6859	51.4276	63.4116	P2PD	P1NOD	NoDiff			1	0	0	0	0	1	0
LOC_Os01g42990		7.35597	8.28399	7.33085	4.99268	4.67882	7.537	8.60988	5.49017	2.90126	NoDiff	NoDiff	P1ND			0	1	0	0	0	0	0
LOC_Os01g43010	1	1.47461	1.53927	1.08527	1.15263	0.795511	1.25622	1.26666	0.412946	0.309877	NoDiff	NoDiff	P1ND			0	1	0	0	0	0	0
LOC_Os01g43230	1	8.56356	8.68751	8.64383	7.7563	7.1627	1.56766	9.80531	10.9096	1.00274	NoDiff	NoDiff	P2NOD			1	0	0	0	0	0	0
LOC_Os01g43250		24.0239	15.3757	16.4524	21.5848	21.791	19.1339	26.5669	16.7671	13.8634		NoDiff	P1ND			0	1	0	0	0	0	0
LOC_Os01g43260		0.297572	0	0	0	1.59554	0	0	0	0	NoDiff	P2ND	NoDiff			0	1	0	0	0	0	0
LOC_Os01g43270		0	0	0.117287	0	0	0	0	0.089658	0	POD	NoDiff	P2ND			0	1	0	0	0	0	1
LOC_Os01g43280		0.059306	0.518019	0.621499	0.05421	0.196405	0.165418	0.097912	0.25914	0.05628	P2PD	NoDiff	NoDiff			0	0	0	0	0	1	0
LOC_Os01g43290		0.522501	2.16926	1.42651	0.910985	0.984215	1.08629	1.87969	2.37295	0.642762	NoDiff	NoDiff	P2ND			0	1	0	0	0	0	0
LOC_Os01g43310		0	0	0	0	0.168263	0	0	0	0	NoDiff	P2ND	NoDiff			0	1	0	0	0	0	0
LOC_Os01g43420		13.195	12.2936	13.8297	13.3959	14.1732	13.406	24.8352	13.6787	12.5624	NoDiff	NoDiff	P1ND			0	1	0	0	0	0	0
LOC_Os01g43480		11.086	22.8903	13.7192	35.4069	28.5797	13.7654	37.3537	18.8236	30.5014	NoDiff	P1NOD	NoDiff			1	0	0	0	0	0	0
LOC_Os01g43500		0	1.57285	0.650695	0	0.859243	0.27976	0	0	0	P2MP		NoDiff			0	0	0	1	0	0	0
LOC_Os01g43520		26.6285	23.5543	29.2573	35.4632	25.9479	22.777	33.2285	34.0516	62.2821	NoDiff		P2POD			0	0	0	0	0	0	1
LOC_Os01g43720		1.15188	0.746752	1.12774	0.162304	0.196012	0.082544	0.130288	0	0	P1PD	NoDiff				0	0	0	0	0	1	0
LOC_Os01g43870		10.9807	15.7245	15.9233	13.0635	15.3209	17.6964	17.0464	17.9981	24.4021			P2POD			0	0	0	0	0	0	1
LOC_Os01g43930		0	0	0.059074	0.18893	0.078229	0.038434	0	0.090315	0.353062	NoDiff	NoDiff	P2POD			0	0	0	0	0	0	1
LOC_Os01g43950		10.9718	4.03488	11.1681	11.9965	6.11085	13.7766	15.1355	9.316	16.7171		P1PD	P1PD			0	0	0	0	0	2	0
LOC_Os01g43980		0	0.106355	0	0	0.038884	0.089151	0	0.059855	0	P2ND	P2POD				0	1	0	0	0	0	1
LOC_Os01g44050		7.80315	8.86166	8.77159	8.38937	8.82808	7.96809	10.7534	10.7886	7.23995	NoDiff	NoDiff	P2NOD			1	0	0	0	0	0	0
LOC_Os01g44120		0.339157	0.131664	0.5816	0	0.320914	0.252264	0	0.148197	0	P1POD					0	0	0	0	0	0	1
LOC_Os01g44130		0.105181	0	0	0.160238	0.099524	0	0.461035	0.382996	0.131812	NoDiff	NoDiff	P1NOD			1	0	0	0	0	0	0
LOC_Os01g44150		0.053277	0	0.087078	0	0	0.071256	0	0	0	P1PD	POD	NoDiff			0	0	0	0	0	1	1
LOC_Os01g44200		0.797036	0	0.295574	0.724978	0	0.547544	0.555503	0	0.692561	P1MP		P1PD			0	0	0	1	0	1	0
LOC_Os01g44970		41.8187	40.9848	48.9354	42.8501	38.8423	32.944	46.7165	34.9172	51.8261	NoDiff		P1PD			0	0	0	0	0	1	0
LOC_Os01g44990		4.68207	3.00317	5.28823	10.4095	12.399	9.87467	14.8034	3.90579	8.4267	NoDiff	NoDiff	P1MP			0	0	0	1	0	0	0
LOC_Os01g45030		4.55957	4.28015	5.26828	4.20139	3.16939	4.95047	1.55212	4.75503	5.5729	NoDiff	NoDiff	P2PD			0	0	0	0	0	1	0
LOC_Os01g45050		0.469636	3.34213	2.59055	0.650425	4.96891	4.31351	0.59522	8.25239	5.62214			P2MP			0	0	0	1	0	0	0
LOC_Os01g45060		28.1251	31.336	29.8163	29.9258	26.5336	26.683	29.7087	26.4153	50.0476	NoDiff	NoDiff	P1POD			0	0	0	0	0	0	1
LOC_Os01g45310		0.147838	0	0.369108	0	0.117376	0.186429	0.491892	0	0.290267	P1PD	NoDiff				0	0	0	0	0	1	0
LOC_Os01g45450		0.499233	0.298165	0.219514	0.105308	0.254359	0.738616	0.464943	0	0	NoDiff	P2POD				0	0	0	0	0	0	1
LOC_Os01g45520		2.78606	2.01756	3.06239	3.01024	1.99575	2.99582	1.03112	2.59206	3.83627	NoDiff	NoDiff	P2PD			0	0	0	0	0	1	0
LOC_Os01g45540		0.230865	0.224059	0.219943	0	0.109223	0.64394	0	0	0	NoDiff	P2POD	NoDiff			0	0	0	0	0	0	1
LOC_Os01g45650		0	0	0	0	0	0	0	0.113786	0	NoDiff	NoDiff	P2ND			0	1	0	0	0	0	0
LOC_Os01g45659		0.406988	0	0.096933	0	0	0.283798	0	0	0		POD	NoDiff			0	0	0	0	0	0	1
LOC_Os01g45810		6.31993	4.97362	6.49649	5.46487	5.02579	8.18573	5.96011	5.4634	6.1123	NoDiff	P1PD	NoDiff			0	0	0	0	0	1	0
LOC_Os01g45830		0.397873	0.514861	0.473812	0.272763	0.156863	0.462404	0.255452	0.217316	0.125857	NoDiff	P1POD	NoDiff			0	0	0	0	0	0	1
LOC_Os01g45914		0.775089	2.70807	3.02752	1.77122	7.554	4.54002	1.62088	5.08021	2.20664		P2MP				0	0	0	1	0	0	0
LOC_Os01g45970		20.8879	15.1541	19.1049	18.5786	13.5027	21.3775	19.9598	12.6577	19.376	NoDiff	P1PD				0	0	0	0	0	1	0
LOC_Os01g45990		2.78136	5.13458	6.76758	7.23253	6.76593	6.75873	5.93844	5.77643	8.92125	P2PD	NoDiff	P1POD	OsAKT1	OsAKT1	0	0	0	0	0	1	1
LOC_Os01g46000		0	0.146516	0.263679	0.034499	0.214269	0.269026	0.027074	0.247372	0.358164	P2PD		P2PD			0	0	0	0	0	2	0
LOC_Os01g46030		0	0.369485	0	0	0.244239	0.14199	0	0	0.289855		NoDiff	POD			0	0	0	0	0	0	1
LOC_Os01g46340		5.79438	8.32027	7.98077	2.87101	3.73601	3.90471	5.52796	3.41	2.82722		NoDiff	P1ND			0	1	0	0	0	0	0
LOC_Os01g46350		6.78795	8.68632	8.42761	5.35399	0	4.84699	6.43961	4.41462	0	NoDiff		P1ND			0	1	0	0	0	0	0
LOC_Os01g46470		3.07942	2.63787	3.66603	2.80826	2.79129	5.0931	2.73267	2.78956	2.65365	NoDiff	P1POD	NoDiff			0	0	0	0	0	0	1
LOC_Os01g46500		30.9797	26.9192	7.08285	36.4252	28.9654	34.2314	31.5414	37.3851	30.075	P1NOD	NoDiff	NoDiff			1	0	0	0	0	0	0
LOC_Os01g46590		20.6864	17.7514	14.8875	21.576	17.2091	28.2034	31.3788	21.3651	24.514	NoDiff	P1PD				0	0	0	0	0	1	0
LOC_Os01g46610		243.269	146.985	234.77	292.186	174.771	272.251	209.512	207.882	294.798			P1POD			0	0	0	0	0	0	1
LOC_Os01g46760		83.7095	123.713	154.745	73.9095	129.73	147.753	62.8743	75.488	71.9216	P2PD	P2PD	NoDiff			0	0	0	0	0	2	0
LOC_Os01g46770		3.84518	5.25425	5.26744	3.19547	5.79639	7.82958	3.29495	6.85173	5.47648	NoDiff	P2PD	NoDiff			0	0	0	0	0	1	0
LOC_Os01g46910		0	0	0.148461	0	0	0	0	0	0	POD	NoDiff	NoDiff			0	0	0	0	0	0	1
LOC_Os01g46940		0	0.269818	0	0	0	0	0	0	0	P2ND	NoDiff	NoDiff			0	1	0	0	0	0	0
LOC_Os01g46984		9.36187	12.8285	11.9457	3.34974	11.346	6.84479	6.53873	7.60607	6.32601		P2MP	NoDiff	Osa-miR319a		0	0	0	1	0	0	0
LOC_Os01g47030		3.75836	4.73196	4.93997	3.0241	5.44774	7.3271	3.26097	6.90989	5.89943	NoDiff	P2PD	NoDiff			0	0	0	0	0	1	0
LOC_Os01g47090		0	0	0	0	0	0.065544	0	0	0.1338	NoDiff	NoDiff	POD			0	0	0	0	0	0	1
LOC_Os01g47180		49.0072	55.7309	54.1033	31.6748	34.7969	38.735	54.9935	41.1631	35.6066	NoDiff	NoDiff	P1ND			0	1	0	0	0	0	0
LOC_Os01g47230		0	1.08326	0	0	0.529535	0	0	0	0.639838	P2ND		POD			0	1	0	0	0	0	1
LOC_Os01g47250		3.12946	3.80624	3.92347	2.83794	3.33194	5.04509	3.35502	4.31041	3.81832	NoDiff	P2PD	NoDiff			0	0	0	0	0	1	0
LOC_Os01g47256		0.451014	16.3689	0.67469	0.429398	0.580172	1.21375	0.521277	0.498108	23.6766		NoDiff	P1POD			0	0	0	0	0	0	1
LOC_Os01g47340		20.1729	20.2695	80.802	22.4212	23.309	27.422	28.0957	29.423	23.2417	P2POD	NoDiff	NoDiff			0	0	0	0	0	0	1
LOC_Os01g47350		4.24087	5.77446	4.74523	19.6233	6.99684	18.3623	10.3772	23.9531	6.08919	NoDiff		P2ND			0	1	0	0	0	0	0
LOC_Os01g47400		10.6404	21.8733	33.1106	20.9411	18.0032	34.8485	23.3453	32.8413	31.8852	P2POD	P1POD	NoDiff			0	0	0	0	0	0	2
LOC_Os01g47420		10.62	7.55047	10.7909	8.66886	8.3568	18.6388	12.0373	7.61735	13.4423	NoDiff	P1POD	NoDiff			0	0	0	0	0	0	1
LOC_Os01g47430		137.851	42.8612	137.412	161.078	94.1627	109.259	144.443	119.579	139.669	P1PD		NoDiff			0	0	0	0	0	1	0
LOC_Os01g47490		52.7183	15.1455	31.7948	37.3941	39.2315	70.8108	48.9463	20.5928	7.88376		P2POD	P1ND			0	1	0	0	0	0	1
LOC_Os01g47510		0.038143	0	0.090846	0.052298	0	0	0.125946	0	0	P1POD		P1ND			0	1	0	0	0	0	1
LOC_Os01g47530		47.0908	29.0001	46.4185	44.7997	41.5168	42.6148	26.4943	48.9001	50.2157		NoDiff	P2PD	OsWJUMK1; OsMPK20-4; OsMPK8		0	0	0	0	0	1	0
LOC_Os01g47550		20.9249	9.63725	23.5301	31.9492	22.6931	10.7932	24.7633	10.2544	12.1778	NoDiff	P1ND	NoDiff			0	1	0	0	0	0	0
LOC_Os01g47570		0	0.165862	0	0	0.080854	0	0.131278	0	0.324362	NoDiff	NoDiff	P1PD			0	0	0	0	0	1	0
LOC_Os01g47730		8.82582	11.389	10.0523	9.05897	13.4113	12.7442	11.0165	9.49482	3.5561	NoDiff	NoDiff	P1NOD			1	0	0	0	0	0	0
LOC_Os01g47780		95.4111	85.2234	84.8373	87.1744	98.4931	64.9863	113.148	87.6153	69.5503	NoDiff	P2NOD	P1NOD			2	0	0	0	0	0	0
LOC_Os01g47830		0	0	0	0	0.12369	0	0	0	0	NoDiff	P2ND	NoDiff			0	1	0	0	0	0	0
LOC_Os01g47880		0	2.51705	0	0.326075	1.00743	0.989583	0	1.98926	0	P2ND	NoDiff				0	1	0	0	0	0	0
LOC_Os01g47920		28.605	0	18.5784	56.0767	23.3727	69.5025	21.893	25.3932	28.5315		P1POD	NoDiff			0	0	0	0	0	0	1
LOC_Os01g48010		3.81026	4.80848	0.939067	1.31154	1.40769	1.70191	4.78787	2.48033	1.27006	P2NOD	NoDiff				1	0	0	0	0	0	0
LOC_Os01g48110		0	0	6.21239	3.34629	3.27709	0	3.61875	1.98216	2.07137	POD	NoDiff	NoDiff			0	0	0	0	0	0	1
LOC_Os01g48120		140.978	270.395	205.456	58.7586	52.1311	77.9796	88.6585	30.7498	33.7989	P2MP	NoDiff	NoDiff			0	0	0	1	0	0	0
LOC_Os01g48130	1	0	0.149372	0.219943	0	0.364078	0	0.211749	0	0		P2ND				0	1	0	0	0	0	0
LOC_Os01g48390		12.5302	13.5251	15.2163	10.0071	9.68662	9.72118	11.1409	8.16949	17.7361	NoDiff	NoDiff	P1POD			0	0	0	0	0	0	1
LOC_Os01g48680		1.04147	3.87753	2.146	6.10489	1.31194	0.438449	1.51105	3.92644	2.23141	NoDiff	P1ND	NoDiff	OsTPC1		0	1	0	0	0	0	0
LOC_Os01g48700	1	11.0322	9.7918	12.0118	10.7891	10.0505	18.8715	13.0675	13.9877	15.5824	NoDiff	P1POD	NoDiff			0	0	0	0	0	0	1
LOC_Os01g48750		6.6012	12.4367	6.91479	7.38393	10.1359	11.9224	12.2309	12.9048	4.27525	NoDiff	NoDiff	P2NOD			1	0	0	0	0	0	0
LOC_Os01g48770		260.167	187.988	220.452	219.498	145.269	188.115	230.781	110.44	105.633	NoDiff	NoDiff	P1ND			0	1	0	0	0	0	0
LOC_Os01g48790		25.25	14.9737	22.3487	17.7274	22.4038	32.2388	42.2089	30.2708	39.9573	NoDiff	P2PD	NoDiff			0	0	0	0	0	1	0
LOC_Os01g48930		100.031	129.988	130.491	80.9668	164.745	138.323	113.556	172.933	133.58		P2MP				0	0	0	1	0	0	0
LOC_Os01g48950		0	0.487044	0	0	0	0	0	0	0	P2ND	NoDiff	NoDiff			0	1	0	0	0	0	0
LOC_Os01g49024		0	0	0	0	0.223092	0	0	0	0	NoDiff	P2ND	NoDiff	SUI3		0	1	0	0	0	0	0
LOC_Os01g49120		9.81052	5.47375	7.59666	4.41967	3.93325	4.55719	6.03148	6.14401	4.7626	P1MP	NoDiff	NoDiff			0	0	0	1	0	0	0
LOC_Os01g49130		0	0	0	0	0	0	0	0	0.229841	NoDiff	NoDiff	POD			0	0	0	0	0	0	1
LOC_Os01g49154		0.460343	0.56862	0.677779	0.191266	0.752368	0.710096	0.276368	0.182865	0.620537	NoDiff		P1PD			0	0	0	0	0	1	0
LOC_Os01g49160		8.15105	10.207	12.3923	3.06514	4.48757	5.44017	1.80509	2.18691	1.7552	P2PD	NoDiff	NoDiff			0	0	0	0	0	1	0
LOC_Os01g49190		288.392	259.661	330.911	282.203	295.674	326.231	387.46	299.101	376.305	P1POD					0	0	0	0	0	0	1
LOC_Os01g49219		0.358745	0	0	0.218612	0	0	0	0	0.363139		NoDiff	POD			0	0	0	0	0	0	1
LOC_Os01g49260		40.19	41.2846	44.4141	27.1491	34.0029	35.8113	34.3183	27.8197	26.1754		P2PD	P1ND			0	1	0	0	0	1	0
LOC_Os01g49280		0	0.568318	0.174057	0.529549	0.616315	0.337988	0.317206	0	0	P2MP	P2NOD	P1ND			1	1	0	1	0	0	0
LOC_Os01g49370		928.21	1234.74	713.422	799.315	1147.8	637.043	96.9787	1437.26	1585.08			P2PD			0	0	0	0	0	1	0
LOC_Os01g49529		20.2105	28.9524	37.7751	3.08595	21.3826	3.69497	24.3042	21.5259	22.6258	P2PD		NoDiff			0	0	0	0	0	1	0
LOC_Os01g49580		0.086385	0.386887	0.123447	0.039481	0.324384	0.195067	0	0.330281	0			P2ND			0	1	0	0	0	0	0
LOC_Os01g49614		0.098334	0.305392	0.14989	0.071907	0.260526	0.146281	0.108231	0.512757	0.111982	NoDiff	NoDiff	P2ND			0	1	0	0	0	0	0
LOC_Os01g49650		0.127211	0.740768	0.11488	0.17442	0.361106	0	0.210021	0.138963	0	P2ND	P2ND	NoDiff			0	2	0	0	0	0	0
LOC_Os01g49740		0.076311	0.148122	0.2181	0	0.240686	0.07095	0.083991	0	0.096556	P2POD	P2MP				0	0	0	1	0	0	1
LOC_Os01g49880		0	0	0.452641	0	0	0	0	0	0	POD	NoDiff	NoDiff			0	0	0	0	0	0	1
LOC_Os01g49960		0	0	1.30921	0.570975	0	0	0	0.531333	0	POD	NoDiff	NoDiff			0	0	0	0	0	0	1
LOC_Os01g49970		0.109176	0.084765	0.166417	0	0	0.16241	0	0	0	NoDiff	POD	NoDiff			0	0	0	0	0	0	1
LOC_Os01g49990		0.177828	0	0.508245	0.162548	0	0.496007	0	0	0.675023			POD			0	0	0	0	0	0	1
LOC_Os01g50100		6.96205	5.8518	6.51105	7.39998	5.56556	8.06554	6.40756	7.34716	9.02622	NoDiff		P2PD			0	0	0	0	0	1	0
LOC_Os01g50290		0	0	0	0.523758	0	0.692227	0.227492	0.435447	0	NoDiff	P1PD				0	0	0	0	0	1	0
LOC_Os01g50360		1.10459	2.44558	2.07329	1.03152	2.87109	1.93984	2.73006	2.26838	1.01449	NoDiff	NoDiff	P1ND			0	1	0	0	0	0	0
LOC_Os01g50450		21.6385	20.5701	24.3427	27.7869	30.3794	31.7274	35.4323	27.9098	21.7476	NoDiff	NoDiff	P1NOD			1	0	0	0	0	0	0
LOC_Os01g50622		2.05632	2.31388	2.82504	3.03881	3.68207	5.19449	5.67486	5.64184	5.0476	NoDiff	P2PD	NoDiff			0	0	0	0	0	1	0
LOC_Os01g50660		0.181091	3.67616	1.17891	0.1207	1.17803	0.336739	0	0.395645	0.68741	P2NPD					0	0	1	0	0	0	0
LOC_Os01g50680		0.455649	0	0	0.609151	0.135864	1.38271	0.106712	0	0.343705		P1POD	NoDiff			0	0	0	0	0	0	1
LOC_Os01g50690		11.5353	11.5368	14.4721	12.8746	11.1608	14.3643	13.2264	9.46742	12.5062	P2POD					0	0	0	0	0	0	1
LOC_Os01g50700		0.107034	0.415517	1.19815	0	0.35447	0.497576	0.058903	0	0.101574	P2POD	P2PD	NoDiff			0	0	0	0	0	1	1
LOC_Os01g50760		62.5692	48.3948	46.4301	32.9707	38.1318	71.3378	36.3892	33.8227	41.5006	NoDiff	P2POD	NoDiff			0	0	0	0	0	0	1
LOC_Os01g50790		1.00249	1.29479	1.08926	0.554888	0.678997	1.66679	1.03038	1.07096	0.413627	NoDiff	P2POD	NoDiff			0	0	0	0	0	0	1
LOC_Os01g50870		0	0	0.116778	0.028915	0	0.198522	0.208899	0	0	NoDiff	P1POD				0	0	0	0	0	0	1
LOC_Os01g50930		19.6196	20.1955	17.2456	7.52485	15.4686	22.5129	7.68086	18.4639	16.786	NoDiff	P2PD				0	0	0	0	0	1	0
LOC_Os01g51280		20.0519	19.2555	28.6182	18.2543	37.6743	49.6096	22.6719	19.5143	20.4201	NoDiff	P2POD	NoDiff			0	0	0	0	0	0	1
LOC_Os01g51340		0.482507	0.255428	0.376101	0.481142	0.249029	0.367045	0.144837	0.191668	1.24879	NoDiff	NoDiff	P2POD			0	0	0	0	0	0	1
LOC_Os01g51410		7.04086	8.5028	8.50891	8.43635	8.39147	8.50394	10.5299	9.01163	17.7235	NoDiff	NoDiff	P1POD			0	0	0	0	0	0	1
LOC_Os01g51420		0.715779	0	0	2.94297	0.351884	0	0.987412	0	0	P1ND	NOD	P1ND			1	2	0	0	0	0	0
LOC_Os01g51570		0	0	0	0.171973	0.178019	0	0.310611	0	0	NoDiff	NOD	P1ND			1	1	0	0	0	0	0
LOC_Os01g51610	1	6.13105	3.06718	8.25498	6.22308	2.19325	5.91337	6.34295	1.0357	4.64862	P1POD	P1PD	P1MP	OsLFL1	OsLFL1	0	0	0	1	0	1	1
LOC_Os01g51632		6.92998	5.60076	6.03583	8.34745	8.19015	7.7104	7.8259	1.10946	13.1734	NoDiff	NoDiff	P1PD			0	0	0	0	0	1	0
LOC_Os01g51650		0	0.073182	0	0	0	0	0	0	0	P2ND	NoDiff	NoDiff			0	1	0	0	0	0	0
LOC_Os01g51720		0	0.230809	0.302089	0.398536	1.12513	0.110556	0.218128	0.519582	0	NoDiff	P2ND	P2ND			0	2	0	0	0	0	0
LOC_Os01g51830		0.483519	0.220831	0	0.051997	0	0.211553	0	0.372842	0.269913	P1ND	NoDiff	NoDiff			0	1	0	0	0	0	0
LOC_Os01g51880		0	0	0	0	0.392228	0	0.759989	0	0	NoDiff		P1ND			0	1	0	0	0	0	0
LOC_Os01g51980		0.610454	0	0	0	0	0	0	0	0.546473		NoDiff	POD			0	0	0	0	0	0	1
LOC_Os01g51990		0.350306	0	0.359125	0.26149	0	0.286754	0.678923	0	0			P1ND			0	1	0	0	0	0	0
LOC_Os01g52030	1	0.863905	1.0671	0.299285	0.574307	0.668812	2.55416	0.950852	1.02952	0.745301	NoDiff	P2POD	NoDiff			0	0	0	0	0	0	1
LOC_Os01g52120		0	0	0	0.488377	0.52343	0	0	0	0	NoDiff	NOD	NoDiff			1	0	0	0	0	0	0
LOC_Os01g52260		10.9459	15.6296	16.6209	19.359	16.865	20.3929	30.9266	21.7154	11.2232	NoDiff	NoDiff	P1NOD			1	0	0	0	0	0	0
LOC_Os01g52380		0.195006	0.063087	0.27867	0.148541	0.276775	0.392831	0.429264	0.497054	0	NoDiff	NoDiff	NOD			1	0	0	0	0	0	0
LOC_Os01g52440		0	0	0.21615	0	0	0	0	0	0	POD	NoDiff	NoDiff			0	0	0	0	0	0	1
LOC_Os01g52480		0	0	0.070081	0.1681	0.062241	0	0	0	0.349041	NoDiff	NoDiff	POD			0	0	0	0	0	0	1
LOC_Os01g52514	1	0	0.760698	0	0	0.213048	0	0	0	0	P2ND		NoDiff			0	1	0	0	0	0	0
LOC_Os01g52540	1	23.989	24.2871	28.6391	26.5621	19.0756	27.9061	30.2174	23.6951	40.131	NoDiff		P1POD			0	0	0	0	0	0	1
LOC_Os01g52560		5.58633	5.30174	7.6925	6.53338	4.11154	7.61631	8.36463	6.59539	8.69238	P1POD	P1PD				0	0	0	0	0	1	1
LOC_Os01g52570		0.524043	0	0.49925	0.319342	0.385664	0.378955	0	0.127214	0.110514	P1PD	NoDiff	NoDiff			0	0	0	0	0	1	0
LOC_Os01g52790		0.901493	1.09365	1.8953	1.22757	1.33282	1.7185	2.72568	1.04633	1.80682	P2POD	NoDiff	P1MP			0	0	0	1	0	0	1
LOC_Os01g52810		0	2.98884	1.92801	0	3.36614	1.85937	0	1.67056	1.61251		P2MP				0	0	0	1	0	0	0
LOC_Os01g52830		0	0	0.116802	0.074712	0.116008	0	0	0	0	POD		NoDiff			0	0	0	0	0	0	1
LOC_Os01g52840	1	0.137321	7.21364	3.72546	0	7.97987	4.94103	0.079435	9.92401	4.31017	P2MP	P2MP	P2MP			0	0	0	3	0	0	0
LOC_Os01g52851		38.818	33.4169	41.5192	41.8345	36.5858	51.6101	66.1232	44.6935	46.9764	NoDiff	P1PD				0	0	0	0	0	1	0
LOC_Os01g52864		3.57559	4.72997	4.46265	4.34752	4.9657	5.47288	6.54373	6.74031	2.77948	NoDiff	NoDiff	P2NOD			1	0	0	0	0	0	0
LOC_Os01g52880		183.387	200.377	184.299	137.019	170.358	216.947	215.257	140.144	134.404	NoDiff	P2PD				0	0	0	0	0	1	0
LOC_Os01g52970		0.850372	1.50055	0.478719	0.634218	0.731483	0.790633	0.893413	0.84449	0		NoDiff	P1ND			0	1	0	0	0	0	0
LOC_Os01g53000		24.1648	58.8629	27.2438	26.9389	24.6638	23.4668	31.4458	61.6571	71.8937		NoDiff	P2PD			0	0	0	0	0	1	0
LOC_Os01g53090		0.278159	0	0.293565	0.153049	0.369671	0.674588	1.41288	1.82906	0	NoDiff	NoDiff	NOD			1	0	0	0	0	0	0
LOC_Os01g53100		0	0	0	0	0	0	0	0.478314	0	NoDiff	NoDiff	P2ND			0	1	0	0	0	0	0
LOC_Os01g53130		6.61221	5.86622	7.63464	6.71373	2.25919	7.53889	7.07609	6.28271	9.36091	NoDiff	P1PD	P1PD			0	0	0	0	0	2	0
LOC_Os01g53170		1.36711	1.86957	2.19422	1.74368	1.97858	3.12752	0.899494	2.14761	1.17619	NoDiff	P2PD	NoDiff			0	0	0	0	0	1	0
LOC_Os01g53220	1	2.83211	3.16353	10.374	3.36372	2.9521	4.83542	4.02395	5.17504	3.81154	P2POD	NoDiff	NoDiff	OsHsfC1b		0	0	0	0	0	0	1
LOC_Os01g53230		0	0	0	0	0	0	0	0	0.231257	NoDiff	NoDiff	POD			0	0	0	0	0	0	1
LOC_Os01g53420		0.270396	0.524851	0.70841	0.587009	1.34322	0.542084	0.29761	0.369223	0.769805		P2ND	P2POD			0	1	0	0	0	0	1
LOC_Os01g53440		0.294611	0	0.140336	0	0	0.356659	0.162131	0	0.040772	NoDiff	POD	NoDiff			0	0	0	0	0	0	1
LOC_Os01g53460		8.11395	11.0312	11.4531	5.99846	7.66506	9.32087	12.1353	6.85649	4.78285	NoDiff	NoDiff	P1ND			0	1	0	0	0	0	0
LOC_Os01g53520		577.932	257.748	412.708	457.354	542.159	520.359	1154.79	794.812	1279.29	NoDiff	NoDiff	P1PD			0	0	0	0	0	1	0
LOC_Os01g53760		0.548303	1.82448	0.179096	1.18495	1.24515	1.33272	0.62073	0.410717	0.356799	P2ND	NoDiff	NoDiff			0	1	0	0	0	0	0
LOC_Os01g53900		28.2202	16.0871	27.9115	54.2421	19.2327	42.304	35.5986	15.5722	26.9378		P1MP				0	0	0	1	0	0	0
LOC_Os01g54300		3.79928	5.93285	5.0992	4.7064	4.85486	7.421	8.93901	4.47705	8.84525	NoDiff	P2POD				0	0	0	0	0	0	1
LOC_Os01g54350		0.222041	0.11789	0.809801	0.333099	0.777822	0.828205	0.557065	0.398079	0.499517	P1POD		NoDiff			0	0	0	0	0	0	1
LOC_Os01g54440		7.93772	7.22651	6.88041	5.6531	7.21166	7.66651	8.54171	8.28423	5.19544	NoDiff		P1NOD			1	0	0	0	0	0	0
LOC_Os01g54520		0	0.159753	0	0	0	0	0	0	0	P2ND	NoDiff	NoDiff			0	1	0	0	0	0	0
LOC_Os01g54570		7.45018	5.89694	7.00368	7.69133	7.96914	10.062	14.5881	11.2817	6.63062	NoDiff	NoDiff	P1ND			0	1	0	0	0	0	0
LOC_Os01g54680		0.138588	0	0.207479	0	0	0.14726	0	0	0	P1PD	POD	NoDiff			0	0	0	0	0	1	1
LOC_Os01g54714		0.131886	0.221243	0.125646	0	0.074502	0.230644	0	0	0.237106	NoDiff	P2PD	POD			0	0	0	0	0	1	1
LOC_Os01g54730		39.0396	48.8364	42.2619	63.007	43.6501	42.937	55.876	42.1575	19.5481	NoDiff	P1ND	P1NOD			1	1	0	0	0	0	0
LOC_Os01g54760		0	0	0	0	0	0.125915	0	0	0	NoDiff	POD	NoDiff			0	0	0	0	0	0	1
LOC_Os01g54800		0.528332	0.507473	0	0.734358	0.657103	0.653267	3.12634	1.66599	1.04928	NoDiff	NoDiff	P1ND			0	1	0	0	0	0	0
LOC_Os01g54810		50.1024	50.2218	67.9462	51.8852	44.2567	51.9171	60.8639	50.8391	49.6934	P2POD	NoDiff	NoDiff	THIS1		0	0	0	0	0	0	1
LOC_Os01g54980		23.1637	0.564549	13.7023	24.6761	0	17.1133	26.2636	0	12.6464	P1MP		P1MP			0	0	0	2	0	0	0
LOC_Os01g55050		39.1736	48.6853	8.00987	6.78243	6.32422	7.63448	5.64374	6.63486	60.0391		NoDiff	P2POD			0	0	0	0	0	0	1
LOC_Os01g55060		0	0.195117	0	0	0.207525	0	0	0	0	P2ND	P2ND	NoDiff			0	2	0	0	0	0	0
LOC_Os01g55110		1.75624	1.39854	0.943829	2.88136	3.83486	1.92594	4.2625	3.64023	1.70938	NoDiff		P1NOD			1	0	0	0	0	0	0
LOC_Os01g55190		567.588	633.165	665.423	529.372	798.945	654.415	602.271	635.784	574.982	NoDiff	P2MP	NoDiff			0	0	0	1	0	0	0
LOC_Os01g55200		0	0	0.271953	0.579844	1.15145	0.265405	0.244369	0.346479	0	POD	P2NOD	NOD	OsKAT1		2	0	0	0	0	0	1
LOC_Os01g55210		0	0	0	0.099684	0	1.01394	0.240062	0.476524	0	NoDiff	P1POD	NoDiff			0	0	0	0	0	0	1
LOC_Os01g55300		6.64105	11.958	8.81016	7.16003	13.5363	7.44531	6.70877	13.4985	20.1936	NoDiff	NoDiff	P2PD			0	0	0	0	0	1	0
LOC_Os01g55310		0	0	1.20765	0	1.1022	0.681042	0	1.14271	0.95914	POD	NoDiff	NoDiff			0	0	0	0	0	0	1
LOC_Os01g55390		0.113225	10.9109	6.74346	0.025875	13.5146	8.20512	0.06231	14.0951	7.3804	P2MP	P2MP	P2MP			0	0	0	3	0	0	0
LOC_Os01g55430	1	0.648111	0.654228	1.06431	1.30199	1.29603	3.19304	2.53874	3.55119	3.99361	NoDiff	P1POD	NoDiff			0	0	0	0	0	0	1
LOC_Os01g55450		21.831	17.3577	21.5331	18.2491	17.0851	21.8199	21.0178	16.5988	16.4766		P1POD				0	0	0	0	0	0	1
LOC_Os01g55610		0.419185	1.7358	1.11819	0.306532	0.978371	0.493667	0.215307	0.793718	0.318239	P2MP					0	0	0	1	0	0	0
LOC_Os01g55670		0	0	1.14137	0	0	0	0	0	0	POD	NoDiff	NoDiff			0	0	0	0	0	0	1
LOC_Os01g55780		30.4272	26.7774	39.1866	27.743	25.461	27.7349	41.3835	32.261	43.4468	P1POD	NoDiff				0	0	0	0	0	0	1
LOC_Os01g55790		0	0	0	0.137731	0	0.280187	0	0.3292	0	NoDiff	P1PD				0	0	0	0	0	1	0
LOC_Os01g55920		0	0	0	0	0	0.16241	0	0	0	NoDiff	POD	NoDiff			0	0	0	0	0	0	1
LOC_Os01g55930		0	0	0	0	0.172937	0.531026	0	0	0	NoDiff	P2POD	NoDiff			0	0	0	0	0	0	1
LOC_Os01g55940		2.12381	0.578819	0.952156	4.63154	1.25303	2.43922	6.35266	1.74685	2.03917	NoDiff		P1ND	OsGH3-2		0	1	0	0	0	0	0
LOC_Os01g56090		21.0352	15.1005	16.5555	24.4654	18.9438	21.578	28.0739	20.9027	17.8932	NoDiff	NoDiff	P1ND			0	1	0	0	0	0	0
LOC_Os01g56150		13.1941	21.132	18.8786	18.9113	19.2464	23.0545	34.1257	26.3776	12.8835	NoDiff	NoDiff	P1ND			0	1	0	0	0	0	0
LOC_Os01g56160		0.312077	0	0.148656	0.268919	0.664406	0.072538	0.343486	0.340911	0.444235	NoDiff	P2ND	NoDiff			0	1	0	0	0	0	0
LOC_Os01g56180		15.1239	15.257	19.2703	12.5044	21.5941	16.7286	13.9715	12.4068	12.6639	P2POD	P2MP	NoDiff			0	0	0	1	0	0	1
LOC_Os01g56300		98.8914	92.9362	111.41	112.487	96.8123	109.255	114.544	112.552	136.134	P1PD	NoDiff	P1POD			0	0	0	0	0	1	1
LOC_Os01g56330		131.261	184.434	180.943	152.764	171.305	168.026	169.868	158.894	154.822	P2PD	NoDiff	NoDiff			0	0	0	0	0	1	0
LOC_Os01g56420		0.553428	0.402835	0.065906	1.13821	0.130915	0.836143	1.90352	0.60456	0.131299	NoDiff		P1ND	COPT1		0	1	0	0	0	0	0
LOC_Os01g56480		0.88445	0.613699	2.32898	1.17679	1.02654	1.32954	0.680061	1.21448	0.972678	P1PD	NoDiff	NoDiff			0	0	0	0	0	1	0
LOC_Os01g56510		41.3901	45.4728	41.8949	28.8132	30.3982	55.0573	44.6409	42.1373	52.6504	NoDiff	P2POD	NoDiff			0	0	0	0	0	0	1
LOC_Os01g56580		86.3122	80.7167	102.216	89.8388	78.3101	87.2293	74.3937	59.721	98.078		NoDiff	P1POD			0	0	0	0	0	0	1
LOC_Os01g56640		4.04798	8.12793	2.59451	4.48278	4.71705	7.7066	4.00627	6.3447	14.422	P2ND	P2POD	P2POD			0	1	0	0	0	0	2
LOC_Os01g56660		0.609996	0.468515	0.556172	0.703447	0.431402	0.918389	0.560154	0.347329	1.42526	NoDiff		P1POD			0	0	0	0	0	0	1
LOC_Os01g56680		0	0	0.023452	0	0.021317	0	1.88253	0.344984	0	NoDiff	NoDiff	P1ND			0	1	0	0	0	0	0
LOC_Os01g56720		0	3.00518	0.347312	0	1.45408	0	0	0	0	P2ND		NoDiff			0	1	0	0	0	0	0
LOC_Os01g56740		0.469974	0.421034	0.309973	0.231318	0.102622	0.504183	0.198952	0.157968	0.343075	NoDiff	P1POD	NoDiff			0	0	0	0	0	0	1
LOC_Os01g56764		0.083248	0	0	0.076094	0.074873	0	0	0.11805	0		NOD				1	0	0	0	0	0	0
LOC_Os01g56800		5.96413	20.9177	6.54951	7.5885	5.15836	31.3355	7.95244	24.2511	10.1406	NoDiff	P1POD	NoDiff			0	0	0	0	0	0	1
LOC_Os01g56810		2.47989	2.24841	2.77966	4.55396	4.92743	5.512	6.97246	5.47029	3.2723	NoDiff	NoDiff	P1NOD			1	0	0	0	0	0	0
LOC_Os01g56820		23.0221	19.2896	21.0407	25.8561	23.6012	22.6722	0.293824	26.5037	33.4161	NoDiff	NoDiff	P2PD			0	0	0	0	0	1	0
LOC_Os01g56840		0.090339	0	0.086065	0.041288	0.042739	0.20998	0.049715	0.172698	0	NoDiff	P2POD				0	0	0	0	0	0	1
LOC_Os01g56850		0.103798	8.10943	2.7194	0.118599	6.75819	4.24627	0.085684	6.6899	3.36761	P2MP	P2MP	P2MP			0	0	0	3	0	0	0
LOC_Os01g56870		1.09055	0.450579	1.23844	0.909424	0.811864	1.87408	0.766484	0.659305	0.660867		P1POD	NoDiff			0	0	0	0	0	0	1
LOC_Os01g56980		10.0341	7.32835	11.8219	9.7226	7.03682	11.9955	11.9826	6.1572	10.4598	P1PD	P1PD				0	0	0	0	0	2	0
LOC_Os01g57050		0	0	0.269412	0.107078	0	0	0	0	0.416516	NoDiff	NoDiff	POD			0	0	0	0	0	0	1
LOC_Os01g57082		0.360038	0	0.831916	1.01666	0.749658	1.04753	1.54727	0.289802	0.532921	P1POD	NoDiff				0	0	0	0	0	0	1
LOC_Os01g57100		0.780725	1.33173	0.9241	0.666784	0.761117	1.22996	1.18859	0.827014	0.942958	NoDiff	P2PD	NoDiff			0	0	0	0	0	1	0
LOC_Os01g57120		1.07921	1.38703	1.21612	1.15212	1.44206	2.48231	1.26937	2.83957	3.0031	NoDiff	P2POD	P2PD			0	0	0	0	0	1	1
LOC_Os01g57150		60.6357	57.1215	67.1847	35.81	41.1493	58.4579	54.9696	45.5959	47.4343	NoDiff	P2POD	NoDiff			0	0	0	0	0	0	1
LOC_Os01g57240		73.1198	41.4956	68.1718	35.2818	25.6554	35.4442	37.6956	16.788	25.0546	P1PD	NoDiff				0	0	0	0	0	1	0
LOC_Os01g57250		1.59566	31.1434	15.075	1.70164	38.9437	19.4006	0.585419	39.7037	13.3759	P2MP	P2MP	P2MP			0	0	0	3	0	0	0
LOC_Os01g57310		0.384792	1.87179	1.97116	0.339167	1.77813	1.53197	0.316714	1.98162	1.4503	P2PD					0	0	0	0	0	1	0
LOC_Os01g57410		8.42722	7.6116	0.543317	8.7026	8.95506	8.85186	7.20717	8.03193	9.51329	P1NOD	NoDiff	NoDiff			1	0	0	0	0	0	0
LOC_Os01g57470		0.17049	0.330929	0.054141	0.051946	0.16132	0.317026	0.562945	0.12416	0			P1ND			0	1	0	0	0	0	0
LOC_Os01g57550		8.45515	9.13596	6.71844	5.751	8.54377	11.6676	9.00408	11.5394	11.9805	NoDiff	P2PD	NoDiff			0	0	0	0	0	1	0
LOC_Os01g57620		0.271016	0.263027	0.968225	0.380623	0.769312	0.376652	0.372865	0.444083	0.771565	P1POD	NoDiff	NoDiff			0	0	0	0	0	0	1
LOC_Os01g57630		7.04813	19.5242	26.8789	26.1728	24.999	28.6668	29.4347	23.0493	29.9458	P2PD	NoDiff	NoDiff			0	0	0	0	0	1	0
LOC_Os01g57690		0	0	0	0.550459	0.237422	0.373267	1.04945	0	0.571483	NoDiff	NoDiff	P1MP			0	0	0	1	0	0	0
LOC_Os01g57790		0	0	0	0	0	0.096422	0	0	0	NoDiff	POD	NoDiff			0	0	0	0	0	0	1
LOC_Os01g57880		0	0	0.626674	0.947216	1.25836	1.58176	2.06151	2.98221	0.738656	NoDiff	NoDiff	P2ND			0	1	0	0	0	0	0
LOC_Os01g57890	1	0.292706	0	0.514127	0.144068	0.21249	0.125301	0.148538	0.181299	0	P1PD	NoDiff	NoDiff			0	0	0	0	0	1	0
LOC_Os01g57900		5.49512	6.28287	6.4234	5.83907	5.40679	7.83859	6.19086	6.41397	6.85779	NoDiff	P1POD	NoDiff			0	0	0	0	0	0	1
LOC_Os01g57920		1.75483	8.01458	10.6873	2.32743	9.11079	10.813	2.19654	10.9755	14.6759	P2PD	P2PD	P2POD			0	0	0	0	0	2	1
LOC_Os01g57990		15.5976	65.121	16.7428	19.6252	49.1035	16.5996	9.08653	63.2252	15.5993	P2ND		P2ND			0	2	0	0	0	0	0
LOC_Os01g58020		33.4412	4.80477	14.7884	31.5311	3.97608	13.9851	39.8653	6.34581	21.8236	P1MP	P1MP	P1MP			0	0	0	3	0	0	0
LOC_Os01g58070		0	0	0.054986	0	0.094433	0.198995	0	0	0	NoDiff	P2PD	NoDiff			0	0	0	0	0	1	0
LOC_Os01g58080		64.0152	56.2175	61.161	48.3419	38.248	57.7431	67.4595	43.4187	4.24524	NoDiff	NoDiff	P1ND			0	1	0	0	0	0	0
LOC_Os01g58335		0.177712	1.19482	0.53245	0.209527	1.0211	0.347218	0.348675	1.08038	0.22486			P2ND			0	1	0	0	0	0	0
LOC_Os01g58400		15.3936	12.762	18.3859	13.2739	15.8772	15.2107	13.9039	17.9025	22.0361	NoDiff	NoDiff	P2PD			0	0	0	0	0	1	0
LOC_Os01g58490		0.08949	0.19852	0.097436	0	0.290319	0.285269	0.225135	0	0		P2PD	P1ND			0	1	0	0	0	1	0
LOC_Os01g58560	1	2.22898	6.38729	5.32519	2.40437	5.11233	5.05733	2.5618	7.94616	5.94485			P2MP			0	0	0	1	0	0	0
LOC_Os01g58670		0.407576	0.810583	1.1273	0.261129	0.468905	0.440063	0	0	0	P2PD	NoDiff	NoDiff			0	0	0	0	0	1	0
LOC_Os01g58690		7.73168	8.63728	7.33137	10.8879	9.7394	9.75925	11.6269	10.2666	16.2664	NoDiff	NoDiff	P1PD			0	0	0	0	0	1	0
LOC_Os01g58720		0.119269	0	0.284065	0	0	0.083168	0	0	0	P1POD	POD	NoDiff			0	0	0	0	0	0	2
LOC_Os01g58750		28.0068	37.7482	38.8021	26.9865	39.31	32.4696	43.8858	31.904	28.0182		NoDiff	P1ND			0	1	0	0	0	0	0
LOC_Os01g58754		9.00028	4.85329	5.59375	8.11535	7.40658	8.58576	20.2134	9.51294	7.36255	NoDiff	NoDiff	P1ND			0	1	0	0	0	0	0
LOC_Os01g58760	1	0	0.069672	0.060792	0.373057	0.120757	0.474627	0.351168	1.25472	0.484447	NoDiff		P2ND			0	1	0	0	0	0	0
LOC_Os01g58790		6.60129	4.03008	6.25053	7.41965	1.88415	5.37449	9.99676	3.74399	4.45307		P1MP	P1ND			0	1	0	1	0	0	0
LOC_Os01g58950		0	0	0	0	0.150018	0	0	0	0	NoDiff	P2ND	NoDiff			0	1	0	0	0	0	0
LOC_Os01g58960		0	0	0.032091	0.03079	0.095617	0.062636	0.037075	0	0	POD	P2MP				0	0	0	1	0	0	1
LOC_Os01g58990		0	0	0.036729	0	0	0.035844	0	0	0	POD	POD	NoDiff			0	0	0	0	0	0	2
LOC_Os01g59050		0	0	0	0.073494	0	0.478138	0.1642	0	0.152602	NoDiff	P1POD	NoDiff			0	0	0	0	0	0	1
LOC_Os01g59100		1.13539	2.21695	2.26435	1.27508	1.75616	2.30741	1.75493	2.06052	0.433944	NoDiff	NoDiff	P2ND			0	1	0	0	0	0	0
LOC_Os01g59160		4.97023	4.58035	11.3331	7.8748	7.0826	8.76409	7.55444	6.48467	9.17485	P1POD	NoDiff				0	0	0	0	0	0	1
LOC_Os01g59180		14.3762	13.9988	15.6019	19.4596	32.6018	32.0923	44.4357	32.4482	23.3637	NoDiff		P1ND			0	1	0	0	0	0	0
LOC_Os01g59190		0.681662	3.30845	2.84863	0.56679	2.29956	2.95851	1.15718	1.49019	3.35073			P2POD			0	0	0	0	0	0	1
LOC_Os01g59200		0.048341	0	0.007676	0	0	0.134833	0	0	0	NoDiff	POD	NoDiff			0	0	0	0	0	0	1
LOC_Os01g59210		0.300593	0.194487	0.763657	0	0.189617	0.186318	0	0.218909	0.190171	P1POD	NoDiff	NoDiff			0	0	0	0	0	0	1
LOC_Os01g59310		0	0	0	0	0	0	0	0.375001	0	NoDiff	NoDiff	P2ND			0	1	0	0	0	0	0
LOC_Os01g59340		10.5623	8.85019	15.8934	11.0232	10.4804	13.187	13.9567	8.6594	13.9181	P1PD	NoDiff	NoDiff			0	0	0	0	0	1	0
LOC_Os01g59400		0	0.478927	0	0	0	0	0	0	0	P2ND	NoDiff	NoDiff			0	1	0	0	0	0	0
LOC_Os01g59500		17.031	6.24276	7.82246	9.82483	9.12238	19.3099	10.3076	23.2492	23.161		P1POD				0	0	0	0	0	0	1
LOC_Os01g59750		5.81322	2.86575	3.91971	5.16912	3.71723	6.83203	6.8961	4.79837	3.07318	NoDiff		P1ND			0	1	0	0	0	0	0
LOC_Os01g59870		5.09629	6.29963	4.99272	7.80498	9.42655	8.22589	11.7034	14.0761	7.96718	NoDiff	NoDiff	P2ND			0	1	0	0	0	0	0
LOC_Os01g60010		7.09761	9.04994	10.7439	8.57006	8.26117	9.93223	7.91652	7.4044	8.09795	P2POD		NoDiff			0	0	0	0	0	0	1
LOC_Os01g60130		0	0.934326	0	0	0	0	0	0	0	P2ND	NoDiff	NoDiff			0	1	0	0	0	0	0
LOC_Os01g60220		4.21797	5.77595	5.8791	3.42216	5.79718	7.74723	3.78824	7.00004	5.3869	NoDiff	P2PD	NoDiff			0	0	0	0	0	1	0
LOC_Os01g60270	1	7.14618	24.1394	15.4433	8.98636	18.3432	17.4429	17.0152	25.4451	34.3723	P2MP		P2POD			0	0	0	1	0	0	1
LOC_Os01g60670		48.8642	45.1316	49.3122	63.6077	51.2609	73.3304	82.0424	53.9616	69.2052	NoDiff	P1PD	P1MP			0	0	0	1	0	1	0
LOC_Os01g60680		0	0	0.254143	0	0.178698	0.911322	0	0	0.151883	POD	P2POD	NoDiff			0	0	0	0	0	0	2
LOC_Os01g60740		740.614	919.222	897.598	957.513	989.611	962.632	1329.37	1201.07	999.844	NoDiff	NoDiff	P1NOD			1	0	0	0	0	0	0
LOC_Os01g60780		5.46773	4.4211	6.3438	6.87923	6.93375	1.56932	5.98837	5.73627	7.51848	NoDiff	P2NOD	NoDiff			1	0	0	0	0	0	0
LOC_Os01g60920		24.9601	21.2705	23.7137	26.869	24.2747	28.6853	26.2509	23.8543	33.299	NoDiff	NoDiff	P1POD			0	0	0	0	0	0	1
LOC_Os01g60990		6.63485	8.43098	10.8042	6.1825	11.1975	14.7293	7.5457	12.3646	11.964	NoDiff	P2PD	NoDiff			0	0	0	0	0	1	0
LOC_Os01g61070		0	0	0	0	0.646518	1.05879	2.25611	1.244	0	NoDiff		NOD			1	0	0	0	0	0	0
LOC_Os01g61190		6.63704	9.93315	7.48032	9.08269	9.1866	8.86445	7.27756	6.72023	14.3997	NoDiff	NoDiff	P1POD			0	0	0	0	0	0	1
LOC_Os01g61250		10.6607	10.0724	10.9449	9.01587	9.92591	14.0213	14.3686	11.2826	22.5728	NoDiff	NoDiff	P1POD			0	0	0	0	0	0	1
LOC_Os01g61530		0	0.056212	0	0	0	0.064621	0	0	0	NoDiff	POD	NoDiff			0	0	0	0	0	0	1
LOC_Os01g61580		20.6221	32.3552	43.1197	19.8014	30.2346	36.3314	28.8271	38.5729	52.9639	P2PD		P2POD			0	0	0	0	0	1	1
LOC_Os01g61660		0.794107	0.694958	1.06101	0.499015	0.722291	1.22247	0.463631	0.864924	0.864328	NoDiff	P2PD	NoDiff			0	0	0	0	0	1	0
LOC_Os01g61700		0	0.572056	0.189375	0	0	0	0	0.498558	0		NoDiff	P2ND			0	1	0	0	0	0	0
LOC_Os01g61780		25.0277	19.7691	33.9032	25.1225	28.1369	35.7175	32.5695	32.3216	40.6264	P1POD	P2PD				0	0	0	0	0	1	1
LOC_Os01g61900		0	0.237648	0	0	0.154464	0	0.134755	0	0.464748	NoDiff	NoDiff	P1PD	OsCCT01		0	0	0	0	0	1	0
LOC_Os01g61960		0	0	0	0.196118	0.067671	0.132987	0	0	0	NoDiff	P1MP	NoDiff			0	0	0	1	0	0	0
LOC_Os01g62040		121.163	186.441	229.702	88.9708	65.6434	77.915	103.238	87.1336	71.9671	P2POD	NoDiff				0	0	0	0	0	0	1
LOC_Os01g62060		0	0	0	0.287492	1.00656	0.197809	0.268657	0	0	NoDiff	P2ND	NoDiff			0	1	0	0	0	0	0
LOC_Os01g62070		15.9792	13.9864	14.1654	11.597	12.1797	21.1029	11.6145	16.5953	14.4774	NoDiff	P2POD	NoDiff	OsMTP2		0	0	0	0	0	0	1
LOC_Os01g62160		25.7789	21.2934	26.3473	41.373	32.5884	37.2329	49.1773	32.8994	37.4458			P1MP			0	0	0	1	0	0	0
LOC_Os01g62190	1	0.068617	0.532758	0	0.250885	0.324633	0.446579	0.528664	0.299829	0		NoDiff	P1ND	ZFP179		0	1	0	0	0	0	0
LOC_Os01g62260		1158.64	967.695	1134.84	1219.5	894.442	1409.48	1859.94	1043.62	695.238	NoDiff		P1ND			0	1	0	0	0	0	0
LOC_Os01g62290		61.9501	38.2567	24.7708	25.0687	55.982	26.7183	33.7704	31.9629	20.9318	P1ND		NoDiff			0	1	0	0	0	0	0
LOC_Os01g62310	1	2.73211	1.42697	2.05674	1.33817	1.56259	2.8626	1.30329	0	0.358791	NoDiff	P2PD	NoDiff			0	0	0	0	0	1	0
LOC_Os01g62390		30.0097	12.65	25.7072	41.2227	16.8796	43.1472	38.6511	25.3079	35.493		P1PD	NoDiff			0	0	0	0	0	1	0
LOC_Os01g62480		0	0.332203	0	0.182514	0.08097	0.159123	0.281945	0	0	P2ND	NoDiff				0	1	0	0	0	0	0
LOC_Os01g62490		0	0	0	0.048919	0	0	0	0	0.101574	NoDiff	NoDiff	POD			0	0	0	0	0	0	1
LOC_Os01g62500		60.2523	56.5769	64.109	60.1344	55.1553	68.8893	74.0261	60.736	77.8948	NoDiff	P1PD	P1PD			0	0	0	0	0	2	0
LOC_Os01g62540		0	0	0.375891	0	0	0	0	0	0	POD	NoDiff	NoDiff			0	0	0	0	0	0	1
LOC_Os01g62570		0.931386	1.55453	1.53315	1.25936	1.64319	1.62344	0.273708	0.608228	1.96224	NoDiff	NoDiff	P2POD			0	0	0	0	0	0	1
LOC_Os01g62600		0	0	0.102947	0	0	0	0.23787	0	0	POD	NoDiff	P1ND			0	1	0	0	0	0	1
LOC_Os01g62605		32.801	35.7745	28.9159	39.2921	47.8551	47.475	71.9297	60.635	42.2644	NoDiff	NoDiff	P1NOD			1	0	0	0	0	0	0
LOC_Os01g62640		0.08364	0	0.398412	0	0	0	0	0	0	P1POD	NoDiff	NoDiff			0	0	0	0	0	0	1
LOC_Os01g62750		0	0	0	0	0	0	0	0.298061	0	NoDiff	NoDiff	P2ND			0	1	0	0	0	0	0
LOC_Os01g62820		20.8827	15.9786	24.5893	40.6741	30.8837	40.0496	41.9209	32.0492	42.8466	P1PD	P1PD	P1PD			0	0	0	0	0	3	0
LOC_Os01g63050		26.8574	33.6546	27.1217	28.2419	22.8451	34.4949	56.475	35.8039	39.187	NoDiff	P1PD				0	0	0	0	0	1	0
LOC_Os01g63140		0	0	0	0	0.064852	0.063724	0	0	0.260165	NoDiff	NoDiff	POD			0	0	0	0	0	0	1
LOC_Os01g63170		1.05638	1.03125	2.41192	1.34299	1.05241	1.34748	1.32602	1.16638	1.16194	P1POD	NoDiff	NoDiff			0	0	0	0	0	0	1
LOC_Os01g63230		2.57851	2.28499	2.92692	3.7649	2.69945	3.93334	3.31071	2.86403	4.90904	NoDiff	NoDiff	P1PD			0	0	0	0	0	1	0
[truncated: 7,369 more rows]

## Sheet: Table S7
Tablse S7 The primers used in vertor construction and RT-PCR
[truncated: 21 more rows]

[truncated: 6 more sheets: Table S8, Table S9, Table S10, Table S11, Table S12, Table S13]
